# Supplementary material for: A novel network security situation assessment model based on multiple strategies whale optimization algorithm and bidirectional GRU
Source: PeerJ Comput Sci. 2023 Dec 12;9:e1729. doi: 10.7717/peerj-cs.1729 (PMC10773833; doi:10.7717/peerj-cs.1729)
Supplement: Supplemental Information 1 [file peerj-cs-09-1729-s001.zip]

Archive with 793 entries (735 files):
- code1/
- code1/.idea/
- code1/.idea/.gitignore
- code1/.idea/code.iml
- code1/.idea/inspectionProfiles/
- code1/.idea/inspectionProfiles/profiles_settings.xml
- code1/.idea/inspectionProfiles/Project_Default.xml
- code1/.idea/misc.xml
- code1/.idea/modules.xml
- code1/.idea/workspace.xml
- code1/inteligent_algorithm_submit/
- code1/inteligent_algorithm_submit/.idea/
- code1/inteligent_algorithm_submit/.idea/.gitignore
- code1/inteligent_algorithm_submit/.idea/inspectionProfiles/
- code1/inteligent_algorithm_submit/.idea/inspectionProfiles/profiles_settings.xml
- code1/inteligent_algorithm_submit/.idea/inspectionProfiles/Project_Default.xml
- code1/inteligent_algorithm_submit/.idea/inteligent_algorithm_submit.iml
- code1/inteligent_algorithm_submit/.idea/misc.xml
- code1/inteligent_algorithm_submit/.idea/modules.xml
- code1/inteligent_algorithm_submit/.idea/workspace.xml
- code1/inteligent_algorithm_submit/Function1/
- code1/inteligent_algorithm_submit/Function1/benchmark_function.py
- code1/inteligent_algorithm_submit/Function1/bestscore_func1.csv
- code1/inteligent_algorithm_submit/Function1/best_average_more_func1.py
- code1/inteligent_algorithm_submit/Function1/best_ave_std_func1.csv
- code1/inteligent_algorithm_submit/Function1/boxplot_func1/
- code1/inteligent_algorithm_submit/Function1/boxplot_func1/pic1.jpg
- code1/inteligent_algorithm_submit/Function1/boxplot_func1/pic2.jpg
- code1/inteligent_algorithm_submit/Function1/boxplot_func1/pic3.jpg
- code1/inteligent_algorithm_submit/Function1/boxplot_func1/pic4.jpg
- code1/inteligent_algorithm_submit/Function1/boxplot_func1/pic5.jpg
- code1/inteligent_algorithm_submit/Function1/boxplot_func1/pic6.jpg
- code1/inteligent_algorithm_submit/Function1/boxplot_func1.py
- code1/inteligent_algorithm_submit/Function1/data_func1.csv
- code1/inteligent_algorithm_submit/Function1/data_generate_func1.py
- code1/inteligent_algorithm_submit/Function1/FSH1LWOA_func1.py
- code1/inteligent_algorithm_submit/Function1/func1/
- code1/inteligent_algorithm_submit/Function1/func1/pic1.jpg
- code1/inteligent_algorithm_submit/Function1/func1/pic10.jpg
- code1/inteligent_algorithm_submit/Function1/func1/pic11.jpg
- code1/inteligent_algorithm_submit/Function1/func1/pic12.jpg
- code1/inteligent_algorithm_submit/Function1/func1/pic13.jpg
- code1/inteligent_algorithm_submit/Function1/func1/pic14.jpg
- code1/inteligent_algorithm_submit/Function1/func1/pic15.jpg
- code1/inteligent_algorithm_submit/Function1/func1/pic16.jpg
- code1/inteligent_algorithm_submit/Function1/func1/pic17.jpg
- code1/inteligent_algorithm_submit/Function1/func1/pic18.jpg
- code1/inteligent_algorithm_submit/Function1/func1/pic19.jpg
- code1/inteligent_algorithm_submit/Function1/func1/pic2.jpg
- code1/inteligent_algorithm_submit/Function1/func1/pic20.jpg
- code1/inteligent_algorithm_submit/Function1/func1/pic21.jpg
- code1/inteligent_algorithm_submit/Function1/func1/pic22.jpg
- code1/inteligent_algorithm_submit/Function1/func1/pic23.jpg
- code1/inteligent_algorithm_submit/Function1/func1/pic24.jpg
- code1/inteligent_algorithm_submit/Function1/func1/pic25.jpg
- code1/inteligent_algorithm_submit/Function1/func1/pic26.jpg
- code1/inteligent_algorithm_submit/Function1/func1/pic27.jpg
- code1/inteligent_algorithm_submit/Function1/func1/pic28.jpg
- code1/inteligent_algorithm_submit/Function1/func1/pic29.jpg
- code1/inteligent_algorithm_submit/Function1/func1/pic3.jpg
- code1/inteligent_algorithm_submit/Function1/func1/pic30.jpg
- code1/inteligent_algorithm_submit/Function1/func1/pic4.jpg
- code1/inteligent_algorithm_submit/Function1/func1/pic5.jpg
- code1/inteligent_algorithm_submit/Function1/func1/pic6.jpg
- code1/inteligent_algorithm_submit/Function1/func1/pic7.jpg
- code1/inteligent_algorithm_submit/Function1/func1/pic8.jpg
- code1/inteligent_algorithm_submit/Function1/func1/pic9.jpg
- code1/inteligent_algorithm_submit/Function1/GA_func1.py
- code1/inteligent_algorithm_submit/Function1/GWO_func1.py
- code1/inteligent_algorithm_submit/Function1/plot_func1.py
- code1/inteligent_algorithm_submit/Function1/PSO_func1.py
- code1/inteligent_algorithm_submit/Function1/solution.py
- code1/inteligent_algorithm_submit/Function1/SSA_func1.py
- code1/inteligent_algorithm_submit/Function1/WOA_func1.py
- code1/inteligent_algorithm_submit/Function1/__pycache__/
- code1/inteligent_algorithm_submit/Function1/__pycache__/benchmark_function.cpython-39.pyc
- code1/inteligent_algorithm_submit/Function1/__pycache__/FSH1LWOA.cpython-39.pyc
- code1/inteligent_algorithm_submit/Function1/__pycache__/FSH1LWOA_func1.cpython-39.pyc
- code1/inteligent_algorithm_submit/Function1/__pycache__/GA_func1.cpython-39.pyc
- code1/inteligent_algorithm_submit/Function1/__pycache__/GWO_func1.cpython-39.pyc
- code1/inteligent_algorithm_submit/Function1/__pycache__/PSO_func1.cpython-39.pyc
- code1/inteligent_algorithm_submit/Function1/__pycache__/SSA_func1.cpython-39.pyc
- code1/inteligent_algorithm_submit/Function1/__pycache__/WOA_func1.cpython-39.pyc
- code1/inteligent_algorithm_submit/Function10/
- code1/inteligent_algorithm_submit/Function10/benchmark_function.py
- code1/inteligent_algorithm_submit/Function10/bestscore_func10.csv
- code1/inteligent_algorithm_submit/Function10/best_average_more_func10.py
- code1/inteligent_algorithm_submit/Function10/best_ave_std_func10.csv
- code1/inteligent_algorithm_submit/Function10/boxplot_func10/
- code1/inteligent_algorithm_submit/Function10/boxplot_func10/pic1.jpg
- code1/inteligent_algorithm_submit/Function10/boxplot_func10/pic2.jpg
- code1/inteligent_algorithm_submit/Function10/boxplot_func10/pic3.jpg
- code1/inteligent_algorithm_submit/Function10/boxplot_func10/pic4.jpg
- code1/inteligent_algorithm_submit/Function10/boxplot_func10/pic5.jpg
- code1/inteligent_algorithm_submit/Function10/boxplot_func10/pic6.jpg
- code1/inteligent_algorithm_submit/Function10/boxplot_func10/pic_total.jpg
- code1/inteligent_algorithm_submit/Function10/boxplot_func10.py
- code1/inteligent_algorithm_submit/Function10/data_func10.csv
- code1/inteligent_algorithm_submit/Function10/data_generate_func10.py
- code1/inteligent_algorithm_submit/Function10/FSH1LWOA_func10.py
- code1/inteligent_algorithm_submit/Function10/func10/
- code1/inteligent_algorithm_submit/Function10/func10/pic1.jpg
- code1/inteligent_algorithm_submit/Function10/func10/pic10.jpg
- code1/inteligent_algorithm_submit/Function10/func10/pic11.jpg
- code1/inteligent_algorithm_submit/Function10/func10/pic12.jpg
- code1/inteligent_algorithm_submit/Function10/func10/pic13.jpg
- code1/inteligent_algorithm_submit/Function10/func10/pic14.jpg
- code1/inteligent_algorithm_submit/Function10/func10/pic15.jpg
- code1/inteligent_algorithm_submit/Function10/func10/pic16.jpg
- code1/inteligent_algorithm_submit/Function10/func10/pic17.jpg
- code1/inteligent_algorithm_submit/Function10/func10/pic18.jpg
- code1/inteligent_algorithm_submit/Function10/func10/pic19.jpg
- code1/inteligent_algorithm_submit/Function10/func10/pic2.jpg
- code1/inteligent_algorithm_submit/Function10/func10/pic20.jpg
- code1/inteligent_algorithm_submit/Function10/func10/pic21.jpg
- code1/inteligent_algorithm_submit/Function10/func10/pic22.jpg
- code1/inteligent_algorithm_submit/Function10/func10/pic23.jpg
- code1/inteligent_algorithm_submit/Function10/func10/pic24.jpg
- code1/inteligent_algorithm_submit/Function10/func10/pic25.jpg
- code1/inteligent_algorithm_submit/Function10/func10/pic26.jpg
- code1/inteligent_algorithm_submit/Function10/func10/pic27.jpg
- code1/inteligent_algorithm_submit/Function10/func10/pic28.jpg
- code1/inteligent_algorithm_submit/Function10/func10/pic29.jpg
- code1/inteligent_algorithm_submit/Function10/func10/pic3.jpg
- code1/inteligent_algorithm_submit/Function10/func10/pic30.jpg
- code1/inteligent_algorithm_submit/Function10/func10/pic4.jpg
- code1/inteligent_algorithm_submit/Function10/func10/pic5.jpg
- code1/inteligent_algorithm_submit/Function10/func10/pic6.jpg
- code1/inteligent_algorithm_submit/Function10/func10/pic7.jpg
- code1/inteligent_algorithm_submit/Function10/func10/pic8.jpg
- code1/inteligent_algorithm_submit/Function10/func10/pic9.jpg
- code1/inteligent_algorithm_submit/Function10/GA_func10.py
- code1/inteligent_algorithm_submit/Function10/GWO_func10.py
- code1/inteligent_algorithm_submit/Function10/plot_func10.py
- code1/inteligent_algorithm_submit/Function10/PSO_func10.py
- code1/inteligent_algorithm_submit/Function10/solution.py
- code1/inteligent_algorithm_submit/Function10/SSA_func10.py
- code1/inteligent_algorithm_submit/Function10/WOA_func10.py
- code1/inteligent_algorithm_submit/Function10/__pycache__/
- code1/inteligent_algorithm_submit/Function10/__pycache__/benchmark_function.cpython-39.pyc
- code1/inteligent_algorithm_submit/Function10/__pycache__/FSH1LWOA_func10.cpython-39.pyc
- code1/inteligent_algorithm_submit/Function10/__pycache__/GA_func10.cpython-39.pyc
- code1/inteligent_algorithm_submit/Function10/__pycache__/GWO_func10.cpython-39.pyc
- code1/inteligent_algorithm_submit/Function10/__pycache__/PSO_func10.cpython-39.pyc
- code1/inteligent_algorithm_submit/Function10/__pycache__/SSA_func10.cpython-39.pyc
- code1/inteligent_algorithm_submit/Function10/__pycache__/WOA_func10.cpython-39.pyc
- code1/inteligent_algorithm_submit/Function11/
- code1/inteligent_algorithm_submit/Function11/benchmark_function.py
- code1/inteligent_algorithm_submit/Function11/bestscore_func11.csv
- code1/inteligent_algorithm_submit/Function11/best_average_more_func11.py
- code1/inteligent_algorithm_submit/Function11/best_ave_std_func11.csv
- code1/inteligent_algorithm_submit/Function11/boxplot_func11/
- code1/inteligent_algorithm_submit/Function11/boxplot_func11/pic1.jpg
- code1/inteligent_algorithm_submit/Function11/boxplot_func11/pic2.jpg
- code1/inteligent_algorithm_submit/Function11/boxplot_func11/pic3.jpg
- code1/inteligent_algorithm_submit/Function11/boxplot_func11/pic4.jpg
- code1/inteligent_algorithm_submit/Function11/boxplot_func11/pic5.jpg
- code1/inteligent_algorithm_submit/Function11/boxplot_func11/pic6.jpg
- code1/inteligent_algorithm_submit/Function11/boxplot_func11/pic_total.jpg
- code1/inteligent_algorithm_submit/Function11/boxplot_func11.py
- code1/inteligent_algorithm_submit/Function11/data_func11.csv
- code1/inteligent_algorithm_submit/Function11/data_generate_func11.py
- code1/inteligent_algorithm_submit/Function11/FSH1LWOA_func11.py
- code1/inteligent_algorithm_submit/Function11/func11/
- code1/inteligent_algorithm_submit/Function11/func11/pic1.jpg
- code1/inteligent_algorithm_submit/Function11/func11/pic10.jpg
- code1/inteligent_algorithm_submit/Function11/func11/pic11.jpg
- code1/inteligent_algorithm_submit/Function11/func11/pic12.jpg
- code1/inteligent_algorithm_submit/Function11/func11/pic13.jpg
- code1/inteligent_algorithm_submit/Function11/func11/pic14.jpg
- code1/inteligent_algorithm_submit/Function11/func11/pic15.jpg
- code1/inteligent_algorithm_submit/Function11/func11/pic16.jpg
- code1/inteligent_algorithm_submit/Function11/func11/pic17.jpg
- code1/inteligent_algorithm_submit/Function11/func11/pic18.jpg
- code1/inteligent_algorithm_submit/Function11/func11/pic19.jpg
- code1/inteligent_algorithm_submit/Function11/func11/pic2.jpg
- code1/inteligent_algorithm_submit/Function11/func11/pic20.jpg
- code1/inteligent_algorithm_submit/Function11/func11/pic21.jpg
- code1/inteligent_algorithm_submit/Function11/func11/pic22.jpg
- code1/inteligent_algorithm_submit/Function11/func11/pic23.jpg
- code1/inteligent_algorithm_submit/Function11/func11/pic24.jpg
- code1/inteligent_algorithm_submit/Function11/func11/pic25.jpg
- code1/inteligent_algorithm_submit/Function11/func11/pic26.jpg
- code1/inteligent_algorithm_submit/Function11/func11/pic27.jpg
- code1/inteligent_algorithm_submit/Function11/func11/pic28.jpg
- code1/inteligent_algorithm_submit/Function11/func11/pic29.jpg
- code1/inteligent_algorithm_submit/Function11/func11/pic3.jpg
- code1/inteligent_algorithm_submit/Function11/func11/pic30.jpg
- code1/inteligent_algorithm_submit/Function11/func11/pic4.jpg
- code1/inteligent_algorithm_submit/Function11/func11/pic5.jpg
- code1/inteligent_algorithm_submit/Function11/func11/pic6.jpg
- code1/inteligent_algorithm_submit/Function11/func11/pic7.jpg
- code1/inteligent_algorithm_submit/Function11/func11/pic8.jpg
- code1/inteligent_algorithm_submit/Function11/func11/pic9.jpg
- code1/inteligent_algorithm_submit/Function11/GA_func11.py
- code1/inteligent_algorithm_submit/Function11/GWO_func11.py
- code1/inteligent_algorithm_submit/Function11/plot_func11.py
- code1/inteligent_algorithm_submit/Function11/PSO_func11.py
- code1/inteligent_algorithm_submit/Function11/solution.py
- code1/inteligent_algorithm_submit/Function11/SSA_func11.py
- code1/inteligent_algorithm_submit/Function11/WOA_func11.py
- code1/inteligent_algorithm_submit/Function11/__pycache__/
- code1/inteligent_algorithm_submit/Function11/__pycache__/benchmark_function.cpython-39.pyc
- code1/inteligent_algorithm_submit/Function11/__pycache__/FSH1LWOA_func11.cpython-39.pyc
- code1/inteligent_algorithm_submit/Function11/__pycache__/GA_func11.cpython-39.pyc
- code1/inteligent_algorithm_submit/Function11/__pycache__/GWO_func11.cpython-39.pyc
- code1/inteligent_algorithm_submit/Function11/__pycache__/PSO_func11.cpython-39.pyc
- code1/inteligent_algorithm_submit/Function11/__pycache__/SSA_func11.cpython-39.pyc
- code1/inteligent_algorithm_submit/Function11/__pycache__/WOA_func11.cpython-39.pyc
- code1/inteligent_algorithm_submit/Function12/
- code1/inteligent_algorithm_submit/Function12/benchmark_function.py
- code1/inteligent_algorithm_submit/Function12/bestscore_func12.csv
- code1/inteligent_algorithm_submit/Function12/best_average_more_func12.py
- code1/inteligent_algorithm_submit/Function12/best_ave_std_func12.csv
- code1/inteligent_algorithm_submit/Function12/boxplot_func12/
- code1/inteligent_algorithm_submit/Function12/boxplot_func12/pic1.jpg
- code1/inteligent_algorithm_submit/Function12/boxplot_func12/pic2.jpg
- code1/inteligent_algorithm_submit/Function12/boxplot_func12/pic3.jpg
- code1/inteligent_algorithm_submit/Function12/boxplot_func12/pic4.jpg
- code1/inteligent_algorithm_submit/Function12/boxplot_func12/pic5.jpg
- code1/inteligent_algorithm_submit/Function12/boxplot_func12/pic6.jpg
- code1/inteligent_algorithm_submit/Function12/boxplot_func12/pic_total.jpg
- code1/inteligent_algorithm_submit/Function12/boxplot_func12.py
- code1/inteligent_algorithm_submit/Function12/data_func12.csv
- code1/inteligent_algorithm_submit/Function12/data_generate_func12.py
- code1/inteligent_algorithm_submit/Function12/FSH1LWOA_func12.py
- code1/inteligent_algorithm_submit/Function12/func12/
- code1/inteligent_algorithm_submit/Function12/func12/pic1.jpg
- code1/inteligent_algorithm_submit/Function12/func12/pic10.jpg
- code1/inteligent_algorithm_submit/Function12/func12/pic11.jpg
- code1/inteligent_algorithm_submit/Function12/func12/pic12.jpg
- code1/inteligent_algorithm_submit/Function12/func12/pic13.jpg
- code1/inteligent_algorithm_submit/Function12/func12/pic14.jpg
- code1/inteligent_algorithm_submit/Function12/func12/pic15.jpg
- code1/inteligent_algorithm_submit/Function12/func12/pic16.jpg
- code1/inteligent_algorithm_submit/Function12/func12/pic17.jpg
- code1/inteligent_algorithm_submit/Function12/func12/pic18.jpg
- code1/inteligent_algorithm_submit/Function12/func12/pic19.jpg
- code1/inteligent_algorithm_submit/Function12/func12/pic2.jpg
- code1/inteligent_algorithm_submit/Function12/func12/pic20.jpg
- code1/inteligent_algorithm_submit/Function12/func12/pic21.jpg
- code1/inteligent_algorithm_submit/Function12/func12/pic22.jpg
- code1/inteligent_algorithm_submit/Function12/func12/pic23.jpg
- code1/inteligent_algorithm_submit/Function12/func12/pic24.jpg
- code1/inteligent_algorithm_submit/Function12/func12/pic25.jpg
- code1/inteligent_algorithm_submit/Function12/func12/pic26.jpg
- code1/inteligent_algorithm_submit/Function12/func12/pic27.jpg
- code1/inteligent_algorithm_submit/Function12/func12/pic28.jpg
- code1/inteligent_algorithm_submit/Function12/func12/pic29.jpg
- code1/inteligent_algorithm_submit/Function12/func12/pic3.jpg
- code1/inteligent_algorithm_submit/Function12/func12/pic30.jpg
- code1/inteligent_algorithm_submit/Function12/func12/pic4.jpg
- code1/inteligent_algorithm_submit/Function12/func12/pic5.jpg
- code1/inteligent_algorithm_submit/Function12/func12/pic6.jpg
- code1/inteligent_algorithm_submit/Function12/func12/pic7.jpg
- code1/inteligent_algorithm_submit/Function12/func12/pic8.jpg
- code1/inteligent_algorithm_submit/Function12/func12/pic9.jpg
- code1/inteligent_algorithm_submit/Function12/GA_func12.py
- code1/inteligent_algorithm_submit/Function12/GWO_func12.py
- code1/inteligent_algorithm_submit/Function12/plot_func12.py
- code1/inteligent_algorithm_submit/Function12/PSO_func12.py
- code1/inteligent_algorithm_submit/Function12/solution.py
- code1/inteligent_algorithm_submit/Function12/SSA_func12.py
- code1/inteligent_algorithm_submit/Function12/WOA_func12.py
- code1/inteligent_algorithm_submit/Function12/__pycache__/
- code1/inteligent_algorithm_submit/Function12/__pycache__/benchmark_function.cpython-39.pyc
- code1/inteligent_algorithm_submit/Function12/__pycache__/FSH1LWOA_func14.cpython-39.pyc
- code1/inteligent_algorithm_submit/Function12/__pycache__/GA_func14.cpython-39.pyc
- code1/inteligent_algorithm_submit/Function12/__pycache__/GWO_func13.cpython-39.pyc
- code1/inteligent_algorithm_submit/Function12/__pycache__/GWO_func14.cpython-39.pyc
- code1/inteligent_algorithm_submit/Function12/__pycache__/PSO_func14.cpython-39.pyc
- code1/inteligent_algorithm_submit/Function12/__pycache__/SSA_func14.cpython-39.pyc
- code1/inteligent_algorithm_submit/Function12/__pycache__/WOA_func14.cpython-39.pyc
- code1/inteligent_algorithm_submit/Function2/
- code1/inteligent_algorithm_submit/Function2/benchmark_function.py
- code1/inteligent_algorithm_submit/Function2/bestscore_func2.csv
- code1/inteligent_algorithm_submit/Function2/best_average_more_func2.py
- code1/inteligent_algorithm_submit/Function2/best_ave_std_func2.csv
- code1/inteligent_algorithm_submit/Function2/boxplot_func2/
- code1/inteligent_algorithm_submit/Function2/boxplot_func2/pic1.jpg
- code1/inteligent_algorithm_submit/Function2/boxplot_func2/pic2.jpg
- code1/inteligent_algorithm_submit/Function2/boxplot_func2/pic3.jpg
- code1/inteligent_algorithm_submit/Function2/boxplot_func2/pic4.jpg
- code1/inteligent_algorithm_submit/Function2/boxplot_func2/pic5.jpg
- code1/inteligent_algorithm_submit/Function2/boxplot_func2/pic6.jpg
- code1/inteligent_algorithm_submit/Function2/boxplot_func2/pic_total.jpg
- code1/inteligent_algorithm_submit/Function2/boxplot_func2.py
- code1/inteligent_algorithm_submit/Function2/data_func2.csv
- code1/inteligent_algorithm_submit/Function2/data_generate_func2.py
- code1/inteligent_algorithm_submit/Function2/FSH1LWOA_func2.py
- code1/inteligent_algorithm_submit/Function2/func2/
- code1/inteligent_algorithm_submit/Function2/func2/pic1.jpg
- code1/inteligent_algorithm_submit/Function2/func2/pic10.jpg
- code1/inteligent_algorithm_submit/Function2/func2/pic11.jpg
- code1/inteligent_algorithm_submit/Function2/func2/pic12.jpg
- code1/inteligent_algorithm_submit/Function2/func2/pic13.jpg
- code1/inteligent_algorithm_submit/Function2/func2/pic14.jpg
- code1/inteligent_algorithm_submit/Function2/func2/pic15.jpg
- code1/inteligent_algorithm_submit/Function2/func2/pic16.jpg
- code1/inteligent_algorithm_submit/Function2/func2/pic17.jpg
[truncated: 493 more entries]
