# Supplementary material for: A novel network security situation assessment model based on multiple strategies whale optimization algorithm and bidirectional GRU
Source: PeerJ Comput Sci. 2023 Dec 12;9:e1729. doi: 10.7717/peerj-cs.1729 (PMC10773833; doi:10.7717/peerj-cs.1729)
Supplement: Supplemental Information 1 [file peerj-cs-09-1729-s001.zip › code1/inteligent_algorithm_submit/Function1/bestscore_func1.csv]

1.6173328550573136e-66	1.7841084458985653e-65	1.6059635407651627e-66	7.411126850747534e-66	6.874892301528165e-67	3.449605313299259e-66	4.1368196808269587e-66	3.639688974846365e-65	8.048864983124868e-68	2.32545824971601e-66	1.605840351098563e-68	2.620533971935409e-65	1.0058284849179754e-67	8.838614647673726e-66	4.536678848647676e-65	1.826633678789151e-66	6.26220653004162e-66	4.7089329734946317e-66	1.9194450686526678e-67	1.5304074714818158e-65	3.746469853239645e-68	5.643901207444151e-66	1.1079534912988958e-66	8.911308629368121e-67	1.3965653981821644e-67	1.7551030799806608e-66	2.924912020580532e-66	4.255952182228772e-66	2.2137937042686276e-68	2.185201492229156e-64
2151.0538132480933	1239.277789740148	1342.1361676313577	947.9933261934162	1961.5408306550055	1548.6980086649896	1751.5800343957615	1772.7873694516488	1079.192684555123	2630.6316215962133	926.9082241834385	1083.4247467514135	1624.591452084161	2340.8812304190205	2231.349268560694	2022.0447694338984	849.7653911484676	1463.5377315448914	1039.6812065606343	1775.924188238275	1285.2456861453816	2024.7183377607598	1209.2361976350514	1697.311426619857	1236.1226528982472	1626.69580237921	1555.2540077266287	1134.3142898257686	1367.222430464587	1247.947243746154
3.6833163889608614e-10	6.31668408819893e-11	2.2560220634385173e-09	1.4568986326229396e-09	3.192743098709805e-09	4.2200424832313993e-10	5.149005614114962e-11	1.9066028534292663e-09	8.119714546003833e-09	2.2847916280445077e-10	3.342355246361275e-08	1.2935514327948062e-09	1.5570684393856213e-10	6.114437677288833e-11	1.1913859979492862e-09	2.8258208793880736e-09	3.6108262396384985e-10	7.318387898987861e-10	2.119491078994108e-09	2.1414634710692944e-09	3.7999417843776235e-09	8.82593375018118e-10	1.765052573265823e-09	4.460688894581737e-09	6.359806491271214e-10	4.751544717964786e-10	6.765194622136919e-10	1.1177131499394489e-10	9.270554119205357e-12	1.0022259572918347e-08
1.5298775179152188e-08	1.5369417294223466e-08	1.033525291237645e-08	1.3397900066752005e-08	1.3121181721862998e-08	7.712082105361746e-09	1.5918786991685197e-08	1.7827431460078158e-08	1.6303652608210734e-08	1.5384060112553523e-08	9.963443113527972e-09	1.3149713681663045e-08	1.221831923557106e-08	1.8431758861251882e-08	1.1016532553975818e-08	1.585475653126073e-08	1.044671405128561e-08	8.3496899360457e-09	1.3798727480650613e-08	9.412782940904859e-09	6.403367751473522e-09	1.6777147862047912e-08	1.4787505573497902e-08	1.3710795032252854e-08	1.0807997876480966e-08	1.0060160244045075e-08	2.079677270622078e-08	9.187762824176826e-09	1.3434131992817307e-08	1.4667136752223774e-08
1.921962120830135e-153	6.063457546780762e-163	3.1549445634816905e-157	1.5864243432815252e-154	2.1040845993205523e-157	2.598423739542165e-159	8.18189064000916e-157	1.7020539225192417e-156	8.420434094795224e-147	1.0874647588121321e-154	2.7670028162766526e-158	5.2282683134266584e-160	9.838801141949389e-161	8.051021533094218e-159	9.471946088616052e-168	9.712511082893721e-161	1.3866408273014466e-161	2.1683580080872715e-167	2.0999183270203575e-157	1.2973402214809014e-159	1.1499847432336193e-158	3.354929056417727e-161	1.0027025222277604e-153	1.942009011037334e-154	1.2596278934332269e-155	3.5050463325717722e-158	2.896845309368004e-159	1.1250574080400599e-160	1.209623328881763e-155	1.6913370935287328e-161
1.6330510087030507e-295	2.5564772365295633e-297	0.0	4.170180104846138e-282	3.2557829652280135e-293	0.0	4.2126472794292935e-307	0.0	2.579989877804e-311	1.109974185273777e-292	0.0	1.87686e-319	0.0	2.0036809873399822e-303	5.018070236966759e-300	0.0	1.04645777e-316	2.060533468641429e-262	0.0	6.754180043029137e-277	1.100644838336562e-298	8.285e-321	1.2815477734551055e-282	0.0	0.0	3.6030392537554525e-299	7.36315090793e-312	4.430796134071519e-302	1.5728137462861595e-305	2.170213135068578e-277
