# Supplementary material for: A novel network security situation assessment model based on multiple strategies whale optimization algorithm and bidirectional GRU
Source: PeerJ Comput Sci. 2023 Dec 12;9:e1729. doi: 10.7717/peerj-cs.1729 (PMC10773833; doi:10.7717/peerj-cs.1729)
Supplement: Supplemental Information 1 [file peerj-cs-09-1729-s001.zip › code1/inteligent_algorithm_submit/Function1/best_ave_std_func1.csv]

1.0058284849179754e-67	1.398905987767135e-65	3.949848890335153e-65
1039.6812065606343	1538.9022643419432	450.0839251641631
1.0022259572918347e-08	2.8403241250681887e-09	6.118501432077934e-09
1.0060160244045075e-08	1.313145858178769e-08	3.3682385020261668e-09
1.0027025222277604e-153	2.806812503029429e-148	1.511514157135662e-147
0.0	6.86844489547146e-264	0.0
