# Supplementary material for: A novel network security situation assessment model based on multiple strategies whale optimization algorithm and bidirectional GRU
Source: PeerJ Comput Sci. 2023 Dec 12;9:e1729. doi: 10.7717/peerj-cs.1729 (PMC10773833; doi:10.7717/peerj-cs.1729)
Supplement: Supplemental Information 1 [file peerj-cs-09-1729-s001.zip › code1/inteligent_algorithm_submit/Function1/boxplot_func1.py]

import csv
import matplotlib.pyplot as plt
import numpy


labels = ['GWO', 'GA', 'PSO', 'SSA', 'WOA', 'FSH1LWOA']
best = numpy.zeros((6, 30))
with open('G:\\Intelligent algorithm\\Function1\\bestscore_func1.csv',  'r', encoding='utf-8') as f:
    readCSV = csv.reader(f)
    clock = 0
    for row in readCSV:
        for i in range(30):
            best[clock][i] = float(row[i])
        clock = clock + 1

# for i in range(6):
#     plt.boxplot(best[i],
#                 medianprops={'color': 'red', 'linewidth': '0.9'},
#                 meanline=True,
#                 showmeans=False,
#                 meanprops={'color': 'blue', 'ls': '--', 'linewidth': '0.9'},
#                 flierprops={"marker": "o", "markerfacecolor": "tomato", "markersize": 6},
#                 labels=[labels[i]])
#     # plt.yticks(numpy.arange(0.4, 0.81, 0.1))
#     plt.savefig('G:\\Intelligent algorithm\\Function1\\boxplot_func1\\pic' + str(i + 1) + '.jpg')
#     plt.title("Function1")
#     plt.show()


# labels = ['GWO', 'GA', 'PSO', 'SSA', 'WOA', 'FSH1LWOA']
plt.boxplot([best[0], best[1], best[2], best[3], best[4], best[5]],
            medianprops={'color': 'red', 'linewidth': '0.9'},
            meanline=True,
            showmeans=False,
            meanprops={'color': 'blue', 'ls': '--', 'linewidth': '0.9'},
            flierprops={"marker": "o", "markerfacecolor": "tomato", "markersize": 6},
            labels=labels)
# plt.yticks(numpy.arange(0.4, 0.81, 0.1))
plt.savefig('G:\\Intelligent algorithm\\Function1\\boxplot_func1\\pic_total.jpg')
plt.title("Function1")
plt.show()
