# Supplementary material for: A novel network security situation assessment model based on multiple strategies whale optimization algorithm and bidirectional GRU
Source: PeerJ Comput Sci. 2023 Dec 12;9:e1729. doi: 10.7717/peerj-cs.1729 (PMC10773833; doi:10.7717/peerj-cs.1729)
Supplement: Supplemental Information 1 [file peerj-cs-09-1729-s001.zip › code1/inteligent_algorithm_submit/Function1/data_func1.csv]

65313.8348628283	54768.778004615524	44791.954939353556	34275.45349067441	26632.724432820658	18761.388577277477	17418.63781392996	14143.377563096185	10632.017427896064	10303.360144006063	6355.014825663323	4153.453216303692	2553.3549571778153	1896.9805111553692	1657.5433807104266	1627.200614366185	1080.143002323522	1046.2696358373146	966.4196731555116	705.8260931150097	554.6707497409529	483.2666667647622	323.77669280617897	323.77669280617897	293.6367936408743	213.95180255720098	188.50004549416045	110.77278055434506	54.01668272544074	54.01668272544074	38.20642930352368	36.83168623629916	32.127358369354	22.41322865147515	16.393386757263254	10.667869446773967	7.651919145383572	7.651919145383572	7.148863402268633	6.138426261016647	4.404343420717126	3.025959113492238	1.8226686882321483	1.4692307446808774	1.4692307446808774	1.044858559509489	0.7422254042273558	0.56970163742765	0.42044424229450633	0.29860801327170494
72345.08027804957	67786.11502972957	62031.15839381182	53938.08735765848	53938.08735765848	49816.38179324382	48949.66608538356	48949.66608538356	48949.66608538356	39960.39982369329	39923.81711362623	39923.81711362623	39923.81711362623	39923.81711362623	39355.081335573646	39355.081335573646	39355.081335573646	39355.081335573646	39355.081335573646	39355.081335573646	39355.081335573646	36432.21313333561	36432.21313333561	35733.272763794586	35164.53698574201	35164.53698574201	35164.53698574201	35164.53698574201	35164.53698574201	35164.53698574201	35045.04691415058	35045.04691415058	32295.9074374584	31627.218993660037	31627.218993660037	31627.218993660037	30982.171563583615	27821.970039248066	27400.091933761334	27400.091933761334	27289.21454986887	26156.862517096695	26156.862517096695	26156.862517096695	26156.862517096695	26156.862517096695	24648.559342990022	24648.559342990022	23516.207310217847	23516.207310217847
63227.4553672364	56410.164240734535	49484.58436393694	44661.47561865265	41394.067699884064	34568.50665068978	27456.2849910749	20799.158960353943	16393.168303631217	13101.127126413567	10588.22906669983	8279.608271048752	5751.77699028173	4216.293993799409	3177.7406659329304	2854.7212520942862	2592.5719507575536	2584.8117608388743	2456.3101588636046	2342.6634431851644	1862.2010849507428	1638.1904414268424	1125.047976797904	1046.2156013970912	923.4421105568308	819.9414499052403	819.9414499052403	816.6701426315691	590.473907214636	581.2623157203934	487.0011063319606	487.0011063319606	487.0011063319606	357.74983201304576	334.0903053905353	334.0903053905353	294.8823667928524	241.20767158356048	241.20767158356048	241.04596467642511	199.01890719019235	181.86973189976013	181.86973189976013	181.86973189976013	181.86973189976013	181.86973189976013	181.86973189976013	181.86973189976013	181.86973189976013	181.86973189976013
0.0	29411.255255392396	18508.44796806678	14937.4714892253	13214.096514647976	11992.552782822617	10979.728549755	10155.593273086737	9602.172539478326	9414.70482446309	9414.70482446309	9414.70482446309	9414.70482446309	9414.70482446309	9414.70482446309	9414.70482446309	9414.70482446309	9414.70482446309	9414.70482446309	9414.70482446309	9414.70482446309	9414.70482446309	9414.70482446309	9414.70482446309	9414.70482446309	9414.70482446309	9414.70482446309	9414.70482446309	9414.70482446309	9414.70482446309	9414.70482446309	9414.70482446309	9414.70482446309	9414.70482446309	9414.70482446309	9414.70482446309	9414.70482446309	9414.70482446309	9414.70482446309	9414.70482446309	9414.70482446309	9414.70482446309	9414.70482446309	9414.70482446309	9414.70482446309	9414.70482446309	9414.70482446309	9414.70482446309	9414.70482446309	9414.70482446309
70678.64786461937	69526.01118284627	59850.63169928095	25421.617119900304	24474.24657807328	20860.489558058453	16201.328167006117	9335.619702263173	9262.95037420597	7363.533469270488	5408.312768993581	2662.546120987943	2409.9976845373094	1768.3723826573082	1536.9009307864833	1405.517597596335	571.5947350057719	520.4408328336926	504.97403588773864	471.1263631838062	431.656271972291	314.57612195937884	292.7564476820039	225.56741212896725	182.99171387332822	165.52747749492613	116.63319228390196	88.69714262179538	84.62177793933459	75.58668798340764	70.07764293788377	65.12260609619197	63.20997972382578	61.99844084382436	51.10032216197829	32.875793138187234	29.99505497154687	24.337801097999996	23.397476453682067	18.422163884989754	18.422163884989754	18.293773258441895	16.412399424877833	15.852985733685394	15.142447362645092	14.829315241302892	13.428143308574024	12.239153974316256	10.717242045205019	10.54235263996095
55860.63333881731	41512.516080824855	31792.120639182973	26914.10828979658	18778.445088624347	5080.450301080772	2696.989301158904	1786.2786891203502	780.1693433454575	757.291379801617	415.2755586871298	404.9801773449904	72.93378685608428	22.268658297520236	21.216538067047058	0.38008140172118055	0.007600875810093412	0.007026085138593423	0.003185442818226967	0.00018299495206305168	6.229316422118324e-05	7.16420734373343e-06	2.8620184756562723e-06	2.6505581841013543e-06	1.109807858083523e-06	4.0377117612854164e-07	2.1206456841305044e-07	1.6041616522919906e-07	5.092196465687343e-08	4.308010637155918e-08	3.250153081148165e-08	3.17714625762765e-08	3.0407219946294445e-08	2.8200500172089538e-08	2.626937803126793e-08	2.2776913869385725e-08	2.147462156030468e-08	1.6465562969708606e-08	1.4051720515231776e-08	1.1169622083957125e-08	1.0320891741353335e-08	9.824249032743689e-09	8.012127161742387e-09	4.524257273354946e-09	4.524257273354946e-09	4.524257273354946e-09	3.3835742395522186e-09	1.9055904769767218e-09	1.606106600658295e-09	1.283337618612653e-09
77000.9276438817	53690.34191052638	43811.23073045349	27341.94884474898	25650.464318961756	16392.924311903498	15689.602232596044	11400.28166762547	11279.212424593941	8778.453085204335	7266.3274239728935	7266.3274239728935	5452.395842203779	3955.0381348025803	3832.836208437254	2488.630374498337	2370.2235378272553	2120.5824385233173	1527.9808005819407	1202.1829006031558	1076.4677928511435	847.3582608994167	556.9516368488936	340.67089740870034	340.67089740870034	253.30826942143077	219.33046182043373	174.22225435503395	170.8671443934025	104.91141043561008	97.0089487260086	50.9763231485294	49.32246050768528	38.95649658686708	25.692278145901113	20.74804508157733	17.003653009271513	16.320099069072626	11.1984456771706	10.225116605093737	8.781165306179767	6.484016152049182	3.9329579098872465	3.0285360952397413	1.4287412612227615	1.3328614945583002	1.0722837101276212	0.7605249555697292	0.7605249555697292	0.4375169925389077
70231.51403088665	57958.477877692174	57958.477877692174	57958.477877692174	57958.477877692174	54276.16498635454	54276.16498635454	51318.2695021942	51318.2695021942	50894.352997276	43056.925871380336	43056.925871380336	41977.53276087412	41977.53276087412	41194.38558607379	36635.46363552854	36635.46363552854	36635.46363552854	32434.622626375392	32434.622626375392	32434.622626375392	32434.622626375392	32434.622626375392	32434.622626375392	32434.622626375392	32434.622626375392	32434.622626375392	32434.622626375392	32434.622626375392	32434.622626375392	32434.622626375392	32434.622626375392	31971.325205196696	30195.26172809929	29217.99897881231	28549.118386120474	28549.118386120474	27480.31499525489	27239.704142058257	25986.289427100048	25986.289427100048	25986.289427100048	25986.289427100048	24524.757409213857	24524.757409213857	24524.757409213857	24524.757409213857	24524.757409213857	24524.757409213857	24524.757409213857
75467.00772240845	70761.93784610573	60020.954312507245	51291.27165628347	42172.748761715746	35218.41661225745	29386.08899667117	24476.08402863134	20688.118257004375	16944.516112788526	13560.193176142851	9584.336457878804	7398.573677979655	6162.382876280269	4585.606558289347	3517.2120347962446	2885.4214711846594	2601.5308731136074	2252.780323602133	2151.446573321001	1805.145461157434	1609.059481610541	1569.380229330303	1180.7936507046013	1180.7936507046013	1180.7936507046013	1105.227203298516	1000.3187907670685	791.8924813472308	645.3632846738551	645.3632846738551	622.2625580235016	383.54444731805637	383.54444731805637	383.54444731805637	367.7906500532653	307.47712422173623	267.2465797575927	252.07761476708464	252.07761476708464	212.51906070095666	185.89878834662665	185.89878834662665	144.64376804307767	144.64376804307767	144.64376804307767	144.64376804307767	144.64376804307767	144.64376804307767	144.64376804307767
0.0	16234.141507563505	8986.906892218069	7375.93075677686	6327.06697616835	5790.868802485353	5639.664464217497	5639.664464217497	5639.664464217497	5639.664464217497	5639.664464217497	5639.664464217497	5639.664464217497	5639.664464217497	5639.664464217497	5639.664464217497	5639.664464217497	5639.664464217497	5639.664464217497	5639.664464217497	5639.664464217497	5639.664464217497	5639.664464217497	5639.664464217497	5639.664464217497	5639.664464217497	5639.664464217497	5639.664464217497	5639.664464217497	5639.664464217497	5639.664464217497	5639.664464217497	5639.664464217497	5639.664464217497	5639.664464217497	5639.664464217497	5639.664464217497	5639.664464217497	5639.664464217497	5639.664464217497	5639.664464217497	5639.664464217497	5639.664464217497	5639.664464217497	5639.664464217497	5639.664464217497	5639.664464217497	5639.664464217497	5639.664464217497	5639.664464217497
76057.49558505727	69581.18380538886	43600.58744424581	26659.160591027467	25540.332120393246	6383.477943200975	4906.708680499763	3371.9573230551846	2300.899725341404	2129.4494372929544	1547.747522486194	1352.193479262711	1270.3405302766591	1173.5553047694289	1129.930908854119	994.1610669676949	801.976411520132	770.9420302937451	551.2950383118177	498.5666942119032	494.43321849949643	470.592387689327	469.81988947022995	432.40941656489224	423.03152584898555	410.34040004075655	376.32642067481953	358.05022020953817	344.3818401758268	325.36598674577476	325.36598674577476	197.81478815208206	134.99901436325183	118.2682208702181	116.17503439062877	85.70163871592443	85.4030125945753	83.95043339804342	79.43800763163831	72.24554146388083	70.17025810281257	67.94576086211545	58.63557372088211	57.92096101383291	53.63348159887229	47.028398501258586	37.242581071154	16.330629596869585	6.273620579018315	3.4934544314030735
62387.24786125216	59240.202142177564	53228.05870590265	48900.997220653386	40429.12381860281	34085.99654943391	22985.437257966827	20378.407045196444	10337.463062208732	698.6434389363964	517.0385161605817	50.844959084478376	44.80797686881338	21.226010457131494	19.236557293530495	8.492099716418865	1.6677949574839321	0.07713519762364096	0.026318237360561773	0.00381349218005641	0.001916948088527366	0.001479301440941586	0.0010877784684749385	3.29213704645155e-05	7.381366004174318e-07	3.43824857535477e-07	2.0830716628170315e-07	1.414116440813125e-07	7.920818226119304e-08	7.237658723975472e-08	4.6377513292726864e-08	4.038292756526573e-08	2.8473041222191618e-08	1.9679371643196718e-08	1.2420675307436994e-08	1.2031678195784484e-08	1.1123960434795448e-08	1.1024834984233587e-08	5.840608514845261e-09	1.3607129744997163e-09	2.7662991238833633e-10	2.253879418609576e-10	2.253879418609576e-10	8.48875112448561e-11	2.054408223488299e-11	1.6229350898540707e-11	4.454017658426472e-12	9.875857124404339e-13	3.263843141981757e-13	1.5298499948943933e-13
62185.68752024519	52632.798344120136	35336.256963832624	34605.14904644482	28606.70875165815	20794.4686566117	19182.08768685569	17563.34153336938	14079.184604198554	12244.498059328453	8201.089759288265	8201.089759288265	4138.162302408642	4138.162302408642	3196.916066854915	3196.916066854915	2224.5484864556406	1555.819186062822	1314.1243196202827	1007.6109820601603	934.3396495890815	628.8317357133022	416.13337230513855	395.3197805405813	235.15174829320233	206.0323768921775	145.25457312108736	114.04710032518986	83.42238957824141	68.30291706421647	49.184292357763795	18.388304216838517	18.388304216838517	14.12780575110063	14.12780575110063	9.785909948830012	7.472474868583338	6.137280878344043	3.927584741426118	3.824988368383594	2.6654891030256826	1.4084533372307833	1.4084533372307833	1.0302914389790492	0.8908106452907747	0.5243137500788666	0.41806462339580147	0.3270417654569182	0.2265183576348514	0.1775923455162503
65353.893005607235	65353.893005607235	59999.09971162202	54111.90197726364	54111.90197726364	52426.061592245074	46465.78391845715	46465.78391845715	39848.438969776944	39848.438969776944	39848.438969776944	39848.438969776944	33662.6782238414	33662.6782238414	33662.6782238414	33662.6782238414	33662.6782238414	30880.40760923917	30880.40760923917	30880.40760923917	30880.40760923917	30880.40760923917	30880.40760923917	30880.40760923917	29323.09617020264	29323.09617020264	29323.09617020264	29323.09617020264	29323.09617020264	28768.34955186945	28768.34955186945	28768.34955186945	28768.34955186945	28768.34955186945	28768.34955186945	28768.34955186945	28768.34955186945	28182.228365406427	28182.228365406427	28182.228365406427	28182.228365406427	27247.835583034066	27247.835583034066	27247.835583034066	27247.835583034066	27247.835583034066	27247.835583034066	26197.670773148144	26197.670773148144	26197.670773148144
77302.8866656762	70317.55692848987	59766.15891635008	51958.45142173138	45141.32681341149	37765.68914219499	31134.94223077095	26181.31910273767	20021.92976519496	15754.414312968165	11647.461935705956	8877.451493678034	6053.028706539095	3846.870684109211	2368.412377428276	2032.582546241007	1325.4485883888026	1234.0711300454122	1234.0711300454122	1097.5484410403335	1038.3118579390862	941.0950645027306	921.3087151810194	759.4948958529379	698.4310058237628	698.4310058237628	581.2608703846615	528.6603176644883	528.6603176644883	442.0620919112924	442.0620919112924	442.0620919112924	399.8884570918898	396.4780171623122	342.06946175756457	342.06946175756457	342.02954274449166	342.02954274449166	310.6977631836195	310.6977631836195	310.6977631836195	232.01947866883054	232.01947866883054	184.1768110072409	184.1768110072409	184.1768110072409	184.1768110072409	184.1768110072409	184.1768110072409	184.1768110072409
0.0	21263.298174032832	10343.304731959479	8393.876345154435	8172.3387451029375	8172.3387451029375	8172.3387451029375	8119.65332710514	7721.423273174012	7477.49726301582	7477.49726301582	7477.49726301582	7477.49726301582	7477.49726301582	7477.49726301582	7477.49726301582	7477.49726301582	7477.49726301582	7477.49726301582	7477.49726301582	7477.49726301582	7477.49726301582	7477.49726301582	7477.49726301582	7477.49726301582	7477.49726301582	7477.49726301582	7477.49726301582	7477.49726301582	7477.49726301582	7477.49726301582	7477.49726301582	7477.49726301582	7477.49726301582	7477.49726301582	7477.49726301582	7477.49726301582	7477.49726301582	7477.49726301582	7477.49726301582	7477.49726301582	7477.49726301582	7477.49726301582	7477.49726301582	7477.49726301582	7477.49726301582	7477.49726301582	7477.49726301582	7477.49726301582	7477.49726301582
66179.33367776588	58735.185915826834	44373.823969526464	39227.59291276407	27020.75108231963	24002.935144189996	22274.07143213392	21401.28908859389	19482.792636846105	10974.596322941557	2753.524607037544	2555.0535663534406	1560.7926765524387	1237.4481492642433	1132.0961001476935	918.6895175340351	788.2539235865713	680.7097908396232	652.0079980042376	602.7464335172077	447.10757524413407	331.623414250644	279.9149335802612	279.9149335802612	213.5176063137585	156.04986350270835	145.48626766085334	129.89322876972489	116.25062331270914	107.78571578650637	105.3863986197043	102.88538621735803	81.1525048282553	58.42215822372187	5.868111316351821	3.249396396733789	1.54513680218661	1.501171550990117	1.501171550990117	1.3578237555785349	1.3578237555785349	1.343973638897623	1.3329269817735077	1.3207645456983006	1.2897172186318053	1.2897172186318053	1.2547368601044808	1.2246103238499644	1.1976986395208622	1.1956820860764652
50090.43013298627	46756.02391264661	45965.623749834405	33088.92159006017	32667.120623263327	20475.886671488668	16748.684675264187	7499.425154436293	2823.2713483855327	1479.4772542817518	1157.5807635866076	842.1524448452715	776.0904501819562	477.37686869508036	423.18521801901704	357.9645251612997	357.9645251612997	190.06344180501003	159.43555765295307	53.73955228235768	50.527630719754825	0.9975238093780439	0.9152222084248507	0.5981459286674746	0.1845972977003104	0.17772582908104606	0.12301555046115116	0.11821494651243342	0.1145168841710364	0.09384194175212726	0.014576347553652	0.0034434059538359842	5.38054816947827e-05	5.38054816947827e-05	5.38054816947827e-05	5.055679461178759e-05	2.5438304056606918e-05	1.601286696059395e-05	1.614150418471334e-06	4.7097479268536676e-07	1.846781078664339e-07	6.912730743519429e-08	2.8039902669798275e-08	7.924454927507599e-10	8.241593090855845e-11	1.3978430415858283e-12	7.946472834556947e-13	5.889703725402666e-14	4.522388622023447e-14	7.105951679448824e-15
56562.83924472832	55464.24037599041	36113.117503857735	24933.19024495947	24933.19024495947	13470.380963421632	10250.996877907248	10250.996877907248	9682.192253586903	7318.925479643087	4218.697994627359	4218.697994627359	3339.016307919658	3327.4793599631917	2752.1220637035162	1613.791076058294	1249.8601943516512	1118.0459706311576	814.9145657177107	775.9217474776104	669.9834879408935	491.1147664309376	412.2248227773185	363.5085004218482	218.58583155628193	203.6329371445362	138.69018838706862	129.44244481028014	78.9508642969349	78.9508642969349	42.58345117259201	34.914674598224664	25.366516120689205	25.366516120689205	21.63617243716623	14.556612900641689	12.925511339421591	11.076696278291609	9.943525728114928	7.7959274175631075	5.647927314603763	3.5854983917284065	3.5854983917284065	2.8006735311795503	0.980100933915989	0.980100933915989	0.9331683697826048	0.6223670247102316	0.5241921370542867	0.479349688928016
72495.79220925581	68426.7874773962	68426.7874773962	63741.711748137786	63741.711748137786	63741.711748137786	63741.711748137786	63741.711748137786	61537.93841897881	61537.93841897881	61537.93841897881	61043.22504950476	61043.22504950476	61043.22504950476	61043.22504950476	60842.3018144949	60755.40153801403	59400.58615614882	53449.03831498852	53449.03831498852	53449.03831498852	53449.03831498852	53449.03831498852	51681.286638635655	51681.286638635655	51681.286638635655	48462.77725044433	46237.188578463545	46237.188578463545	46237.188578463545	46237.188578463545	46237.188578463545	46237.188578463545	46237.188578463545	46237.188578463545	46237.188578463545	46237.188578463545	42917.18974579307	41868.4910521433	41868.4910521433	41868.4910521433	41747.06899858738	41747.06899858738	41747.06899858738	37757.36461049316	36584.82003594194	36584.82003594194	36584.82003594194	36584.82003594194	36584.82003594194
56973.70250290913	56973.70250290913	56973.70250290913	55660.64223867557	47392.65927327311	39523.70137894393	31842.28184624173	25898.90977632129	21383.26569996862	16905.130859671262	12820.439919827075	9518.917587733491	7345.634230313551	5742.283389151388	4257.234972550927	2668.823731466497	1934.147788143331	1560.0529103024921	1308.1284706812114	879.224933370786	732.4281779626692	732.4281779626692	731.5413804377725	539.8830959071508	539.8830959071508	460.8643730365077	460.8643730365077	460.8643730365077	435.1300962928427	380.04093495720804	376.0456941844363	258.8000302414013	258.8000302414013	258.8000302414013	258.8000302414013	258.8000302414013	258.8000302414013	258.8000302414013	258.8000302414013	256.27153985770536	230.58377226798638	230.58377226798638	221.67775713190386	221.67775713190386	190.97672410797395	190.97672410797395	190.97672410797395	185.21884800755228	183.88680275506408	183.67394122814304
0.0	25041.665504746932	14050.513578438613	11653.682539705465	10981.335541319313	10422.25484069107	9914.955946884718	9690.82319207326	9572.657840864962	9424.635559695404	9382.882341800476	9382.882341800476	9382.882341800476	9382.882341800476	9382.882341800476	9382.882341800476	9382.882341800476	9382.882341800476	9382.882341800476	9382.882341800476	9382.882341800476	9382.882341800476	9382.882341800476	9382.882341800476	9382.882341800476	9382.882341800476	9382.882341800476	9382.882341800476	9382.882341800476	9382.882341800476	9382.882341800476	9382.882341800476	9382.882341800476	9382.882341800476	9382.882341800476	9382.882341800476	9382.882341800476	9382.882341800476	9382.882341800476	9382.882341800476	9382.882341800476	9382.882341800476	9382.882341800476	9382.882341800476	9382.882341800476	9382.882341800476	9382.882341800476	9382.882341800476	9382.882341800476	9382.882341800476
75771.55266700177	61665.44596363542	40852.061331114186	28880.992180341345	24181.321727381965	21447.825737843174	18621.47068527402	16143.76513797198	2659.7242879773116	2536.147774678659	2386.7734627034088	760.7461082268413	610.1194363490417	377.0147657117488	237.10451527996995	136.13702742770326	92.58712306579294	69.61745377774564	66.93672938557462	66.93672938557462	66.93672938557462	56.575162984039196	52.018483730710784	38.42405231213329	34.95125186489116	24.8300345438802	24.8300345438802	24.559268390559936	20.928853024979492	20.713723315779944	16.521080428230164	11.456217192016815	10.8700608934787	10.8700608934787	10.8700608934787	10.835407193162627	10.835407193162627	10.835407193162627	6.814737149922446	3.21170926702485	2.8582326516738368	1.950378943465627	1.182122244003619	1.182122244003619	0.9730247620488081	0.9730247620488081	0.9071326450897452	0.9071326450897452	0.8092784632779139	0.6574890890170543
72997.92853813079	69469.23257331843	61436.861706571566	55429.3065366003	37313.5739682473	27535.86360819831	19596.489520902018	11041.106533620743	1333.5093530718473	696.4131485698309	666.6338516621944	431.8259963502069	337.0717709022616	295.95096064882426	288.65517191435885	270.2388765394588	270.2388765394588	259.55784843828513	220.94989874432935	183.4170384426359	180.81300005665253	171.732537245638	128.68381892572066	123.19108542877619	39.45262911671047	30.141738440045764	17.742507378243584	12.509777301757348	8.450723174690962	3.4359261264241048	1.9434910656322286	1.0818763616455278	0.5088457320266705	0.346402870181192	0.2778442798306411	0.16255577230611526	0.1569008180344905	0.13641863808406243	0.01995724016090165	0.0020167721448328237	0.00015937376721783023	6.735758947237528e-05	3.1208745223888245e-05	5.862851216088611e-06	4.283865864157894e-06	2.533865949810182e-06	2.1504502472615655e-06	1.6089843487550866e-06	1.5037298702436315e-06	1.5037298702436315e-06
66605.41727854023	53373.61990478207	46579.258970111296	27344.001182321095	25060.349094184585	16111.54177400054	11801.987653003796	11801.987653003796	9702.148755519127	6270.983823069893	4557.040583064708	3462.773850326617	2563.284785019331	2291.889018526008	2126.24342536493	1437.7430086988568	1059.6416598977155	862.7696081884271	678.7770093240666	476.0205889868152	387.50602610549936	333.63393878591273	242.26315168752595	223.3156281246724	163.49516702436563	96.98825019119222	87.80236664335976	72.14832647446227	63.073685027214104	50.38364755486255	49.19448636059261	32.735831533594066	25.343876952922457	14.991490448043066	12.254297240234726	9.756043328074231	6.112239675667797	3.301284634403581	2.3160068033657595	2.2080381200744874	1.5365824874968599	1.2527238563708571	1.056079645239814	0.8199924936892673	0.6422648384813229	0.3819021656212509	0.37411516522190885	0.2630838986239747	0.18483112095128945	0.12660009431539745
70143.85622138159	62584.49256259635	62584.49256259635	61838.45242446863	61290.52530295967	56804.71972942059	56804.71972942059	50056.18758565417	49163.78971879027	46968.75497217703	38597.208717371424	38597.208717371424	38597.208717371424	38597.208717371424	37354.133389154056	37192.30383480038	33437.92795339635	33125.06328485807	32996.12708952477	32331.996501122332	32331.996501122332	29451.365026035783	27781.24392134839	23876.2407126536	23876.2407126536	23876.2407126536	23876.2407126536	23876.2407126536	23876.2407126536	23876.2407126536	23876.2407126536	23876.2407126536	22932.665417593038	22932.665417593038	22932.665417593038	22932.665417593038	22932.665417593038	22932.665417593038	22932.665417593038	22890.42764877319	17495.53395206168	17495.53395206168	17495.53395206168	17495.53395206168	17495.53395206168	17495.53395206168	17495.53395206168	15993.534007035516	15993.534007035516	15993.534007035516
72743.36723224104	64081.11887537593	55925.77703478515	48802.641561460536	42822.12543620141	36858.558987538076	30957.49012822526	25797.03417006803	21884.179738382147	17940.38871079478	14081.345885409302	11812.689443567582	9727.038320999214	7700.254091648631	6268.148692009499	4410.235424053029	3315.473347291859	3142.733130742408	2614.05516412229	2494.041293768473	2069.80564799028	1909.6624796995523	1747.540984721447	1602.5682932916882	1450.3196184227984	1339.332408222703	1254.426480655627	1046.0376849079944	1046.0376849079944	936.8807627584888	712.823734227663	643.5549826158018	643.5549826158018	571.4831859674133	571.4831859674133	571.4831859674133	571.4831859674133	535.2318946684318	484.2382149961999	469.1790883038868	469.1790883038868	453.9508323416602	453.9508323416602	431.57951856210576	296.5162374434155	296.5162374434155	296.5162374434155	271.46779587124365	213.37045672560907	213.37045672560907
0.0	28428.36228013952	17948.979563508132	15127.039372179781	13294.494053308284	11916.145326370386	10858.172056292979	10142.990713625322	9908.131515616733	9908.131515616733	9908.131515616733	9908.131515616733	9908.131515616733	9908.131515616733	9908.131515616733	9908.131515616733	9908.131515616733	9908.131515616733	9908.131515616733	9908.131515616733	9908.131515616733	9908.131515616733	9908.131515616733	9908.131515616733	9908.131515616733	9908.131515616733	9908.131515616733	9908.131515616733	9908.131515616733	9908.131515616733	9908.131515616733	9908.131515616733	9908.131515616733	9908.131515616733	9908.131515616733	9908.131515616733	9908.131515616733	9908.131515616733	9908.131515616733	9908.131515616733	9908.131515616733	9908.131515616733	9908.131515616733	9908.131515616733	9908.131515616733	9908.131515616733	9908.131515616733	9908.131515616733	9908.131515616733	9908.131515616733
78971.05259272637	71350.04998088577	47326.79712116121	38145.93861664597	32797.122478673125	27611.798326540673	27611.798326540673	18178.06810080952	18178.06810080952	15607.065162909972	11326.812988369233	9110.182083840473	7128.658621448546	6135.65545826609	5013.563588755438	2805.689809497857	2496.05106152792	2489.129098456314	2230.5093528258967	2132.0097756069804	1834.3129258239926	1704.6786531789064	1298.0707921102571	1151.428327288654	888.1919004101628	776.6346872580984	431.59979974303417	429.18765991060934	428.0819617484156	384.595573897871	212.32366582132482	104.96588834733826	99.73092151922592	96.51540534449498	77.34951137967367	69.46033594130674	69.46033594130674	68.45176552741326	56.19446110686547	56.19446110686547	56.189735649464815	56.189735649464815	55.51040721770996	54.02795918233367	49.11103001560318	26.905353458533675	25.255704821841714	15.409099378334966	15.409099378334966	13.588286490722382
68510.61694444063	64981.52929968932	48514.78044302715	43103.85231918029	31230.424503536935	24991.792078385446	7416.426286555415	7416.426286555415	6803.383152401298	2849.769274098846	480.91146481400733	42.06966974546643	4.7612491649839415	0.6067430850442267	0.19298718305933268	0.16930666740578076	0.1208730743724202	0.11680316021962432	0.07208280250397552	0.06762687397815795	0.05546837854474765	0.047205441734595975	0.047205441734595975	0.04344402331043907	0.026468972315879018	0.02637274922197656	0.021239109619839994	0.017801354430219185	0.014431423450013423	0.005542690504516514	0.00436296015309687	0.0030860870824830117	0.00024146600540348817	8.940159980138885e-05	7.750438218142994e-05	4.885857430155449e-05	4.66407553999153e-05	3.998429884597042e-05	3.947292299680522e-05	3.947292299680522e-05	3.0318839636503672e-05	2.6021536999074792e-05	2.2721973653139577e-05	1.9323979050358232e-05	1.035214152918158e-05	6.746326812185979e-06	3.865196875895479e-06	3.803033274071341e-06	3.32614574867334e-06	3.0139765200018205e-06
55334.22357523904	54941.345695407676	37946.179962852395	35712.1829360612	25911.71123801428	25512.1818524522	16666.895210252987	15245.119192844326	10971.295563258815	9179.7422635448	8156.666213312089	5961.4447437582985	5961.4447437582985	4660.040532422874	3150.3564672552247	2527.1869921777443	2235.46119533232	1695.0367070299544	1284.7632033646128	756.3507087435396	756.3507087435396	567.1001436965191	414.31817351504975	291.6979098313645	164.60720834704458	122.78637652568338	100.79550167929088	81.4107824471928	81.4107824471928	62.81190368647446	49.726485152809666	38.30448478445904	33.144764856414795	25.31062045955516	16.928966897446667	16.928966897446667	11.765442199253334	7.051650769441252	5.4700488061231445	3.969734802584789	3.6945020048126653	1.92552739536656	1.92552739536656	1.7718836797356647	1.2558728766474512	0.6491070694862874	0.6491070694862874	0.5406273234802237	0.41697949636025844	0.3744303317507099
77209.46564355625	71555.95539994046	70537.94258730837	67369.17879116067	67369.17879116067	64991.59129439759	57197.38647947155	57197.38647947155	47915.63127685922	47915.63127685922	47849.78146140101	47157.68371830287	47157.68371830287	43344.722189842185	42488.23667561223	42488.23667561223	32232.77982177819	32232.77982177819	32102.89828564711	32102.89828564711	32102.89828564711	32102.89828564711	32065.744116718262	32065.744116718262	32065.744116718262	32065.744116718262	32065.744116718262	32065.744116718262	32065.744116718262	32065.744116718262	32065.744116718262	31348.87902304893	27029.644952065853	23815.93417717047	23725.47165537841	23725.47165537841	23725.47165537841	23725.47165537841	23725.47165537841	23725.47165537841	23725.47165537841	23725.47165537841	23725.47165537841	23725.47165537841	23725.47165537841	23725.47165537841	22116.828537264064	22116.828537264064	22116.828537264064	20552.37652864252
64493.71389072289	64493.71389072289	59751.51801463471	51680.49474181561	44781.93290749133	38158.339105533705	31199.25936209477	25431.973824711262	21493.701671709216	17735.53204182938	13956.234005600456	10589.414331068343	7947.980829521298	6356.397396162251	4294.037630511113	3595.8447898669974	3119.7192751132184	2704.128486920539	2336.8909244365746	2280.956095695831	2084.3380474545693	1891.485088586122	1617.3156051898684	1557.4473695577344	1430.9922555233118	1225.2350985426015	1066.11340914393	1066.11340914393	1066.11340914393	1027.90448484927	972.8365335367724	916.757298603727	750.3887798884055	699.0294568071104	699.0294568071104	687.6919939830678	672.590874441816	627.6855691958641	532.2231908480485	532.2231908480485	512.4228311558081	512.4228311558081	512.4228311558081	409.01239401287205	394.42062888660297	362.78710285554024	303.9383438836527	303.9383438836527	278.17307106010236	278.17307106010236
0.0	19953.38701088829	10609.188340745275	7285.198504411687	5768.783205348107	5052.172146115167	4599.822303741811	4333.074606934401	4333.074606934401	4333.074606934401	4333.074606934401	4333.074606934401	4333.074606934401	4333.074606934401	4333.074606934401	4333.074606934401	4333.074606934401	4333.074606934401	4333.074606934401	4333.074606934401	4333.074606934401	4333.074606934401	4333.074606934401	4333.074606934401	4333.074606934401	4333.074606934401	4333.074606934401	4333.074606934401	4333.074606934401	4333.074606934401	4333.074606934401	4333.074606934401	4333.074606934401	4333.074606934401	4333.074606934401	4333.074606934401	4333.074606934401	4333.074606934401	4333.074606934401	4333.074606934401	4333.074606934401	4333.074606934401	4333.074606934401	4333.074606934401	4333.074606934401	4333.074606934401	4333.074606934401	4333.074606934401	4333.074606934401	4333.074606934401
57449.32905066982	53916.71950305433	49384.95292808356	29847.22651643396	16269.040560722335	16266.582378134928	13222.381724622537	13156.553578615423	11302.55929201605	10141.580970942023	8299.954508999095	3873.6965345783287	3329.532247635893	3256.7503454760226	2764.812583077423	2711.6016752615055	2583.946635296676	2240.222359485571	1909.1400873899656	1514.296163918221	1401.2896037964977	1262.2908085130646	791.7736210522867	638.7866771853113	599.9489484228176	599.9489484228176	545.052694050313	517.6459845392922	513.7535182107417	406.620578395394	357.00188887752824	321.2657684107955	242.34903280387135	169.85358261290185	166.055818139432	111.31250903986354	52.248204652538945	34.98795596665372	4.709759377910203	1.8244945399591057	1.8244945399591057	1.5182867590877742	1.5031617522413365	1.0971455991440684	0.46409793742411626	0.46409793742411626	0.46181444723909704	0.4017784390159937	0.4017784390159937	0.36433313452313904
62212.60532744851	39187.382884187966	38305.71519321418	35721.18281220199	31354.665610074055	26221.90901178617	21423.695571457156	20347.021322530178	15104.87835271473	13195.372406052356	12700.06078626377	12656.498242113867	10900.562003258621	7944.889146353936	7696.930452077111	5377.712744986642	1451.8733003824777	1180.445798101408	359.2945220000091	274.08097702443814	16.145085243384486	12.161482112338568	9.88501109142382	9.296654568433235	8.601252641433074	8.365961809212324	6.086927332049922	4.945738030095754	0.47035437777523903	0.035941190890492254	0.0289453014025376	0.007521279237160399	0.0018647412988494446	0.0014848538957428804	0.0003194423503999375	0.00010479485415191683	1.3243303798298426e-05	1.0593004106097972e-05	9.821571129895188e-06	9.18349628892567e-06	9.02147111399351e-06	2.972750372652126e-06	2.510716806635949e-06	1.5319982310367618e-06	9.90865211196958e-07	1.6439086023434998e-07	1.0007587087490321e-07	9.087833093721614e-08	3.638336948039034e-08	1.2837750562883917e-08
71620.51549438771	60230.5526438807	39944.27494189419	33889.97023536199	28083.337904796004	16475.408325737702	16475.408325737702	11760.781695328034	10291.252317940798	8885.203860998585	6726.203991741734	6726.203991741734	5270.796893036721	5012.022724265171	3601.481690044668	3601.481690044668	2895.335716063164	2522.0808921608254	1822.977657550979	1643.7337702447787	1266.5700256846478	895.159574305537	865.0224215842566	443.1106456600404	337.76822216943094	337.76822216943094	317.33134126377206	236.24128286326152	180.7736896755815	110.45606939563963	110.45606939563963	84.43451453896742	39.378945661155136	39.378945661155136	29.585459200731194	21.30312090662344	16.756290514346926	9.799239192612585	9.799239192612585	9.748094993063859	8.050171753786543	5.476586418423859	3.345675966399116	3.25521151697065	2.63746665454638	1.7907457837859198	1.0099369902780437	0.8553247967847053	0.7061286628977741	0.5623711372488475
68352.23368058306	63215.0004409029	61262.70142536554	61262.70142536554	61262.70142536554	61262.70142536554	61262.70142536554	59976.39363633479	54083.316824356676	54083.316824356676	54083.316824356676	54083.316824356676	50612.394855348095	50222.09879798542	47135.95864310318	47135.95864310318	47135.95864310318	47135.95864310318	45038.453333454134	45038.453333454134	45038.453333454134	43930.14813162062	41362.990136898734	41362.990136898734	41362.990136898734	41362.990136898734	41362.990136898734	41362.990136898734	41362.990136898734	41362.990136898734	41362.990136898734	41362.990136898734	41362.990136898734	40905.89340884041	40905.89340884041	40537.886973521534	40537.886973521534	40537.886973521534	40537.886973521534	40537.886973521534	40537.886973521534	40142.20291399756	37779.05663528339	37779.05663528339	37779.05663528339	37779.05663528339	37779.05663528339	37364.536781764604	36449.073605868834	36016.24078070098
64227.177875142195	61100.7583875334	52184.55191784106	44755.65469475657	37877.8096272674	30400.96449789376	25195.54555701671	20544.865461553985	16519.085302392905	14020.977944864473	11587.599973075712	9235.986881250617	7662.950506354946	4862.718850001238	3733.5545472074828	2787.2719513879388	2432.290786729549	2201.4599349063315	1914.428543422609	1780.449223823311	1427.9619298419952	1117.115986906352	1117.115986906352	1117.115986906352	953.5364083149583	910.5946639699366	910.5946639699366	699.2013390705579	585.9624073426593	582.9942114751994	436.58160495834954	436.35163966002966	420.60041090620297	390.4457942257769	357.69408062161887	266.77673027580215	266.77673027580215	266.77673027580215	266.77673027580215	248.28266543456326	248.28266543456326	248.28266543456326	248.28266543456326	248.28266543456326	248.28266543456326	248.28266543456326	248.28266543456326	248.28266543456326	205.51345569895304	205.51345569895304
0.0	22110.16235528699	10411.468195438098	8594.597112747955	8462.79557074657	8018.030555778068	7683.836055217981	7495.680557672261	7495.680557672261	7495.680557672261	7495.680557672261	7495.680557672261	7495.680557672261	7495.680557672261	7495.680557672261	7495.680557672261	7495.680557672261	7495.680557672261	7495.680557672261	7495.680557672261	7495.680557672261	7495.680557672261	7495.680557672261	7495.680557672261	7495.680557672261	7495.680557672261	7495.680557672261	7495.680557672261	7495.680557672261	7495.680557672261	7495.680557672261	7495.680557672261	7495.680557672261	7495.680557672261	7495.680557672261	7495.680557672261	7495.680557672261	7495.680557672261	7495.680557672261	7495.680557672261	7495.680557672261	7495.680557672261	7495.680557672261	7495.680557672261	7495.680557672261	7495.680557672261	7495.680557672261	7495.680557672261	7495.680557672261	7495.680557672261
72248.61244856461	60605.205947911025	49045.69585143302	48302.028329991845	41973.674488032964	20594.889580348925	13523.116068115618	8219.890339936028	4137.968889949027	2529.4359488231753	1103.2310153781289	950.6759881293018	692.6188630067453	523.4826979041455	360.12701105260766	301.6456631008058	138.78803724341546	138.78803724341546	138.67124915274337	89.57662429394253	82.2369050202555	43.1528192266623	39.51040086250331	35.089929755819554	32.59652286713296	18.449135204668007	12.677448184541044	11.792657305656917	11.792657305656917	7.991350114400997	6.634602162348119	6.25865980037441	5.063152488844671	4.588295391787637	4.330273828815831	4.2988908268693224	2.8980414015321663	2.8980414015321663	2.8980414015321663	2.8980414015321663	2.7632420427470894	1.6346535940478064	1.6346535940478064	1.6346535940478064	1.4804579811097662	1.094268530062874	1.0353098857108622	1.0353098857108622	1.0353098857108622	1.0123599349043122
67178.00665296771	63207.48706637514	45501.957943399124	16444.746290695133	16444.746290695133	11832.973728254208	9906.742690234849	9174.694399800348	7713.002535445358	7238.533797403345	6193.249195712716	5550.549704082364	1992.2031942109054	1352.2925149841667	249.6884617097963	168.34504424615622	166.58212560705226	12.137906421242677	3.5414685326353896	2.5515763527266784	1.6304307323697713	0.20919697028262577	0.18802191614459984	0.014104169979245604	0.011856775753334724	0.0038178776201982794	0.003598893224050581	0.001963936875217823	0.0018426180362751535	0.0012352183842829008	0.0010992396302626582	0.0007800610925247917	0.0004153370287616227	0.00021116152659756093	1.15407416086965e-05	7.95403845095268e-06	1.2748836561036953e-06	1.2748836561036953e-06	1.2201169683632665e-06	9.827986748707564e-07	8.65761681078044e-07	8.127107468241502e-07	5.704054619423241e-07	5.124353970926734e-07	1.1984673770318947e-07	7.521140681795104e-08	4.94745246019188e-08	4.778304397447794e-08	3.336461797548384e-08	2.1706222269678334e-08
72253.14727722827	55644.01437263139	44977.16190636168	26728.312171062575	24267.746643274317	17780.3017925873	17093.17505622731	11660.681133392382	10343.123468278607	8241.522163141284	6223.903788179753	5506.89891170219	3845.4145506964796	3010.9018609876916	2049.8318664824897	1698.4485374355966	1517.0372407553648	1021.1466344182579	988.6982536943516	749.3484026576975	559.9711618120754	317.0192746133389	317.0192746133389	174.82486948595096	151.3711074525428	77.4607688539047	72.24763390612064	71.92472656756543	51.57513377015335	36.566241515342554	36.566241515342554	28.86064678186129	20.414431077151164	17.739335175875265	13.071520978648339	10.08879815845141	8.259247214881345	5.8105174893361005	5.8105174893361005	5.0867632073081595	4.6212931154988475	3.8806003664049946	2.930369268623619	2.460429809369565	2.041661401112881	1.240228247461209	1.2120269790326075	0.8812398747269901	0.658948105242651	0.5279989290258041
54574.972295937514	54574.972295937514	54574.972295937514	54574.972295937514	52929.703963374064	47449.01815605179	47449.01815605179	42128.571930656115	42128.571930656115	41360.913507351004	41360.913507351004	41360.913507351004	41360.913507351004	35059.96416619776	35059.96416619776	33549.47980930172	33549.47980930172	33549.47980930172	31917.558088482205	26697.115473470076	26697.115473470076	26697.115473470076	26697.115473470076	24002.00938312193	24002.00938312193	24002.00938312193	22100.161193462587	22100.161193462587	22100.161193462587	22100.161193462587	22100.161193462587	22100.161193462587	22100.161193462587	22100.161193462587	22100.161193462587	22100.161193462587	22100.161193462587	22100.161193462587	19519.57350183339	19519.57350183339	19519.57350183339	19519.57350183339	19519.57350183339	19519.57350183339	17883.701190125827	17883.701190125827	17883.701190125827	17883.701190125827	17883.701190125827	17883.701190125827
65202.79616185137	65202.79616185137	57433.33286624959	49114.12677639404	43081.04373556484	38401.337502814735	31516.05196680393	25470.051052989584	19473.227820900174	15623.77479206255	12105.318568113782	8160.205161154182	6101.947918187141	4178.086660770658	2806.0758414763236	2216.118811094438	1668.1434856351295	1500.03653809011	1269.8125897449736	1067.296689849495	957.4523289664654	957.4523289664654	737.1711048261423	683.7987755621358	673.3189192269047	584.2809009823269	344.76841050254626	344.76841050254626	344.76841050254626	344.76841050254626	332.78506141182515	331.0656722912146	309.5828751985821	309.5828751985821	303.0079100384508	289.0313795694144	276.2185788780154	253.3087277466304	206.0049082722795	206.0049082722795	206.0049082722795	206.0049082722795	206.0049082722795	206.0049082722795	206.0049082722795	172.1118933028581	172.1118933028581	172.1118933028581	172.1118933028581	172.1118933028581
0.0	20192.046588989422	11456.170805150343	11015.047374687912	11015.047374687912	11015.047374687912	11015.047374687912	11015.047374687912	11015.047374687912	11015.047374687912	11015.047374687912	11015.047374687912	11015.047374687912	11015.047374687912	11015.047374687912	11015.047374687912	11015.047374687912	11015.047374687912	11015.047374687912	11015.047374687912	11015.047374687912	11015.047374687912	11015.047374687912	11015.047374687912	11015.047374687912	11015.047374687912	11015.047374687912	11015.047374687912	11015.047374687912	11015.047374687912	11015.047374687912	11015.047374687912	11015.047374687912	11015.047374687912	11015.047374687912	11015.047374687912	11015.047374687912	11015.047374687912	11015.047374687912	11015.047374687912	11015.047374687912	11015.047374687912	11015.047374687912	11015.047374687912	11015.047374687912	11015.047374687912	11015.047374687912	11015.047374687912	11015.047374687912	11015.047374687912
69748.70344968035	67891.30705326288	53041.429148065545	31681.96820541711	30639.819396584666	24024.290348614726	23890.79385329367	5753.638356543077	5732.0762817159375	3760.698020419736	3260.9508424517976	2782.1745893348743	2470.2688917830656	2456.3300630066574	2366.0232787525174	599.8601392823044	292.87715358759397	157.2583673441001	130.37978190609155	87.67309964991735	71.18816239531003	66.65474918192514	47.8041459843064	30.229331793153136	9.41678687292245	6.231507970483733	6.0093618972800105	5.865455131323431	2.2952929818903103	2.2952929818903103	2.2139227604175247	2.175161914836807	1.9607620499454552	1.8925594992895147	1.64303912337354	1.0060398880572796	0.9854249430183533	0.9854249430183533	0.9349189166458378	0.8766407230034435	0.8692645199122646	0.8437169329923773	0.8437169329923773	0.8437169329923773	0.8437169329923773	0.4587676270970599	0.30169730466653283	0.2245119209344233	0.16888204841436136	0.16108212098067587
74164.30758672787	52378.69622194429	41781.779399404375	35800.48969663253	34744.99609037416	34316.16747901169	32368.642712092158	31845.751620010607	24435.691940603934	24301.425166096353	23364.581723242503	20081.369407787588	18655.95939323038	16427.56302443934	14899.570916042134	14090.95939543013	11946.335805745928	7134.505864588475	1986.6852957129747	898.8329071448894	713.7411570379634	40.63782460412866	40.63782460412866	19.61864022482798	4.323730069102325	4.039372568847484	2.6720383698374284	1.1302355597727325	0.8993863599464926	0.8349868750706719	0.5907311943198402	0.1542999251909931	0.04477978053221635	0.0010458591405939162	0.00010472815219384968	0.00010472815219384968	0.00010472815219384968	4.199948864826382e-05	4.016748812658282e-05	1.53423783030037e-05	1.1687089888670007e-05	1.035911652659455e-05	9.71661941532377e-06	7.658949926128384e-06	5.472635204453884e-06	8.88686969044191e-07	2.5514557217255674e-07	2.239690882159268e-07	8.191885677989508e-08	8.124409090477449e-08
68004.07396108146	56403.32303523012	45690.93144952794	45655.429624477016	31089.588779314876	19140.548864558255	19140.548864558255	13912.268831994656	9348.296832578008	7573.078991182453	7535.140302164264	5705.389649553074	5510.011129106039	4345.846299786457	4311.251866333972	2870.2091684209568	2429.258841859516	2024.6213913743995	1706.9288889944012	1321.725636089412	819.4210522358317	615.8406376203496	558.1349236380022	431.8354840322347	332.1005471911182	332.1005471911182	270.65896909355826	218.24664829835402	142.6426028050043	94.54124186349881	53.640132152422645	45.2727471512002	27.57411197856965	21.29437001755904	14.685666666355614	10.235716338749887	7.940199553559608	7.940199553559608	6.840467283269733	6.537415284505491	4.4004967069804835	2.628859897461193	2.127137516783497	1.8604628065336903	1.5921350841903854	1.325854082263194	1.0218663507940167	0.7945174077876357	0.46935407188979333	0.30743110855494576
64968.99527924268	62403.9631477114	62403.9631477114	62403.9631477114	62403.9631477114	61148.601822393786	54391.55102170737	54391.55102170737	54272.07304547578	53772.66940220849	49952.2759453596	49952.2759453596	49952.2759453596	42633.34438895474	42633.34438895474	38162.780004213026	38162.780004213026	38162.780004213026	36565.421511110726	36565.421511110726	33910.76088374715	33910.76088374715	33910.76088374715	29210.388664064354	29210.388664064354	29210.388664064354	29210.388664064354	29210.388664064354	29210.388664064354	29210.388664064354	29210.388664064354	28952.852871248542	28952.852871248542	26352.391660060985	26352.391660060985	26352.391660060985	26352.391660060985	26352.391660060985	26352.391660060985	26352.391660060985	26352.391660060985	26352.391660060985	26352.391660060985	26352.391660060985	26352.391660060985	26352.391660060985	26352.391660060985	26352.391660060985	26352.391660060985	26352.391660060985
60738.81819295651	60738.81819295651	53113.07039523169	46715.84730653022	42425.792746350875	38892.27436818265	31881.565475436757	25576.345218948954	20114.98233019226	15696.427093493348	10754.842861667268	7266.019606306579	5451.745122853045	4226.224566279146	2423.0503954875307	1833.5923076556687	1506.909301927008	1243.5498567921786	1116.370411037742	1116.370411037742	1048.2065696907032	1048.2065696907032	872.1781047921663	781.6744985188416	559.3703715323782	461.2625600834855	461.2625600834855	429.31361421701246	429.31361421701246	425.1353233768751	385.0788260068227	385.0788260068227	385.0788260068227	376.49398317476795	353.6904273420916	281.95187937145187	281.95187937145187	281.95187937145187	213.91827937250704	210.08788562082245	210.08788562082245	210.08788562082245	210.08788562082245	196.88549654435923	196.88549654435923	196.88549654435923	196.88549654435923	196.88549654435923	196.88549654435923	196.88549654435923
0.0	22254.059369385264	14168.971698059591	12101.322267001233	11088.75431654785	10229.702331366409	9765.21464480849	9433.530814230806	9096.278791316112	8823.453188156744	8723.217820362011	8693.157522967324	8693.157522967324	8693.157522967324	8693.157522967324	8693.157522967324	8693.157522967324	8693.157522967324	8693.157522967324	8693.157522967324	8693.157522967324	8693.157522967324	8693.157522967324	8693.157522967324	8693.157522967324	8693.157522967324	8693.157522967324	8693.157522967324	8693.157522967324	8693.157522967324	8693.157522967324	8693.157522967324	8693.157522967324	8693.157522967324	8693.157522967324	8693.157522967324	8693.157522967324	8693.157522967324	8693.157522967324	8693.157522967324	8693.157522967324	8693.157522967324	8693.157522967324	8693.157522967324	8693.157522967324	8693.157522967324	8693.157522967324	8693.157522967324	8693.157522967324	8693.157522967324
74000.74269567497	66250.3950407069	51923.24955312858	40808.52176211891	25157.055190817362	22993.997679128985	21586.650690461876	21457.206435925236	17993.81956248258	8208.530313785408	5660.558270323853	3191.6744040555873	1202.7378439036702	515.6920520192673	515.1447585343851	515.1447585343851	442.4353485306291	423.4390174142158	376.125100278985	376.125100278985	376.125100278985	315.3266572469412	281.0893443576171	206.69305295390168	200.2297064919465	190.51491755543447	126.68420609409753	112.54817192556726	101.48014425877977	63.162475092739086	60.90696709133896	59.60692918259025	52.90838831836447	48.75739541778896	20.30118319555593	11.627652881332722	11.255765600974135	11.255765600974135	9.75297005031552	7.3350971372949685	6.348793403083629	6.348793403083629	6.348793403083629	6.342184328915352	6.342184328915352	6.029851251032297	5.945952402179157	5.730101739250499	5.669164907497309	5.669164907497309
60821.80837183937	55310.39338381328	49844.37236010096	43790.57304406851	42409.24060017491	40621.128029160966	38418.83858558969	37720.61016337348	29828.189067544656	6657.597442776725	2382.2531486502667	2371.3601386072532	1339.1218305266866	663.1119299165438	514.6335422266669	91.43130868890744	62.652395749442455	62.31285680972019	20.566862164261188	1.4760285870048815	1.3108278767440011	1.1898251383756167	0.49200224353629424	0.13262383875480865	0.13262383875480865	0.10262000315563626	0.022840778760261547	0.004190401972620216	0.0017522025184826464	0.0010102719562479123	0.0010102719562479123	0.000890618836179821	0.0007572931437338888	0.0005779504663274564	0.0004567555447721581	0.0002873131974522187	0.0002873131974522187	0.00017519045059770632	0.00016909221616281058	9.640105159921451e-05	7.686116315461583e-05	5.1498171257146865e-05	2.806799079606852e-05	2.423991154733724e-05	1.4921376086367288e-05	7.723232060600388e-06	6.53294170107374e-06	5.540645728402569e-06	4.5224819640426774e-06	4.108020014882017e-06
62829.76539963116	55496.150725848056	38549.16197023622	28453.9368885559	23144.51954479816	22658.584988355396	19689.616054691898	13870.047921899277	10443.88754694946	7873.919548143807	6404.246588226375	3587.8228424315153	2763.3014273571166	2095.483949039541	1854.4247126863686	1136.6322920691318	706.3810142556754	593.2673203681028	379.0665724801205	309.5743508597072	171.50048583547294	171.50048583547294	171.50048583547294	131.37526575994784	92.02261488712489	71.6461171545863	49.954737562184405	49.954737562184405	31.936433786593586	21.897328022328335	18.15582483735123	10.628046629095435	10.628046629095435	7.460318585750918	7.460318585750918	5.996070965434583	4.760043232615562	3.8258920479797585	2.954408257158914	2.4687118386700955	1.7839959278250626	1.4566709374548088	1.0110052690779043	0.8944825188138936	0.6948038997187973	0.5423886997463624	0.39609357157729913	0.29475611197793483	0.23361129409667455	0.19214997139716908
79211.90999638101	60751.87447019381	60751.87447019381	58070.7629969034	58070.7629969034	58070.7629969034	58070.7629969034	55962.88432974405	55962.88432974405	55962.88432974405	54767.76875560827	54767.76875560827	54767.76875560827	54767.76875560827	54767.76875560827	54767.76875560827	53725.20185821265	53725.20185821265	46589.27182454829	46589.27182454829	46589.27182454829	46589.27182454829	46589.27182454829	46589.27182454829	46002.30243105319	41250.3632604456	41250.3632604456	32288.32787252998	32288.32787252998	32288.32787252998	32288.32787252998	32288.32787252998	32288.32787252998	32288.32787252998	32288.32787252998	32288.32787252998	32288.32787252998	32288.32787252998	32288.32787252998	32288.32787252998	32288.32787252998	32220.25053482407	30708.077937337723	27290.02680132892	27290.02680132892	27290.02680132892	24213.941063100403	24213.941063100403	24213.941063100403	24213.941063100403
76257.70188410206	68306.00817395316	61239.84716763548	53025.58678499238	42788.36432333273	34793.89319497476	28990.987196048256	24887.8574941584	21446.11673976919	17799.34722827423	13233.341976685297	9644.715882247427	6932.9298960130845	4970.80249498735	3815.8200125553317	2745.9375650004927	1723.559574366946	1714.9994146060533	1025.9433358791014	1025.9433358791014	1013.1795488902691	1013.1795488902691	926.8307992100912	838.4972653413927	801.8473640239666	650.6598339393177	634.5002326644994	625.4514403669082	483.44785628310603	436.30699662742245	436.30699662742245	314.46810303304466	253.06160877883028	253.06160877883028	253.06160877883028	253.06160877883028	253.06160877883028	253.06160877883028	226.99766609818363	226.99766609818363	205.95719508971712	205.95719508971712	181.78235934946463	181.78235934946463	181.78235934946463	181.78235934946463	181.78235934946463	181.78235934946463	171.03708343848328	171.03708343848328
0.0	19915.393465560905	12702.994412183722	11607.035028907534	11513.179404148064	10470.895912539632	9800.083924662682	9324.435329938278	8928.995964951153	8928.995964951153	8928.995964951153	8928.995964951153	8928.995964951153	8928.995964951153	8928.995964951153	8928.995964951153	8928.995964951153	8928.995964951153	8928.995964951153	8928.995964951153	8928.995964951153	8928.995964951153	8928.995964951153	8928.995964951153	8928.995964951153	8928.995964951153	8928.995964951153	8928.995964951153	8928.995964951153	8928.995964951153	8928.995964951153	8928.995964951153	8928.995964951153	8928.995964951153	8928.995964951153	8928.995964951153	8928.995964951153	8928.995964951153	8928.995964951153	8928.995964951153	8928.995964951153	8928.995964951153	8928.995964951153	8928.995964951153	8928.995964951153	8928.995964951153	8928.995964951153	8928.995964951153	8928.995964951153	8928.995964951153
67712.23972375559	59881.943049731315	36011.27681360339	33566.755631887776	29763.532114145826	23607.114430439855	9218.911729111464	4629.732352712683	4203.575080428275	3801.5218880764833	3642.6850730850356	2431.0398605811492	2381.85891544341	1577.888022002072	699.8897822847224	636.3723215678968	636.3723215678968	633.6574533769355	457.53433230956057	157.09350788591095	103.51224618667922	84.1671376946316	49.22626107695604	49.22626107695604	45.067943854609396	43.56022940416638	33.14093914070728	33.14093914070728	33.14093914070728	29.568142002020412	14.600437702012629	3.4947471068417864	2.176438551501237	1.8784533672595571	1.8784533672595571	1.8784533672595571	1.7314800332549407	1.7314800332549407	1.1043421451045707	0.856984511851393	0.8402419170544883	0.7718271857904968	0.73469198777233	0.73469198777233	0.6965569896608504	0.669236365598874	0.6484278350461624	0.6484278350461624	0.6484278350461624	0.6464569611796426
49320.36513914561	48838.75433670662	48375.69491629212	41438.23598095263	32107.73540136283	18472.034942115948	14910.390776361173	11287.28027699294	8405.266452621594	8212.893032225882	6266.866037504284	5855.883630908093	5626.635462922688	5421.173849749951	5335.323507977332	5123.550599574112	5123.550599574112	4646.189842656447	3294.663764882524	3227.057270177054	2313.4713021254306	1763.829372438577	1390.3659521425561	683.1805270800944	566.9485178682564	545.8090379550786	500.2935170670357	341.11213076894586	331.17125070536764	187.3661572549095	103.9144074887631	82.64272973675864	75.1540455581758	56.124085824960886	48.401154839071445	9.52156456147297	6.064291431278875	4.587007609448739	0.2721664124834802	0.08389926898199813	0.029353362023434894	0.01963911169555379	0.013706584318071905	0.013560130632990226	0.013560130632990226	0.013560130632990226	0.013111198663163565	0.011758737619189968	0.008965644448878622	0.007295124519002188
74374.76874118605	50234.338294529254	42315.60413005027	36001.3474895778	28795.766998878582	23105.453811819145	13278.870336341546	13278.870336341546	8824.626867645566	8506.315565204164	7840.762275021403	5751.598112246243	4120.560605731526	2952.9799671641363	2634.0728842940002	1879.8606659080983	1372.9744594216213	1079.0455269980753	781.3261183473287	624.715436199519	533.4022098626057	387.9976126383918	263.55369460254735	142.94289027639678	50.155306376690156	50.155306376690156	50.155306376690156	32.17739931143444	19.860903372244433	18.741557645836618	13.352172031669753	8.92301921405074	7.58301500617503	7.184152092063224	3.867608317929354	3.2200294873465185	2.5859062118697076	1.932321080672557	1.157396167137603	0.7688673551552969	0.5950349054564524	0.48496992560311625	0.27296900983970257	0.24709252828860334	0.175255363893966	0.175255363893966	0.1426379534536351	0.12427353723827265	0.07843432246121264	0.07151997915427592
59678.05377054195	58419.46743217261	58419.46743217261	58078.352923313636	58007.48790109696	55104.83494978308	55104.83494978308	52449.36331405479	50813.9022356271	43884.015816429135	41449.54765340567	41449.54765340567	41449.54765340567	41449.54765340567	41449.54765340567	36638.235302171204	36638.235302171204	36638.235302171204	35103.20301313067	35103.20301313067	35103.20301313067	35103.20301313067	35103.20301313067	35103.20301313067	35103.20301313067	35103.20301313067	32886.12101188509	32886.12101188509	32886.12101188509	32886.12101188509	32886.12101188509	32886.12101188509	32886.12101188509	32886.12101188509	32886.12101188509	31941.034038185055	31435.62870803566	30964.066644255596	30328.56001588981	30328.56001588981	30328.56001588981	30111.93040320155	30111.93040320155	30111.93040320155	29483.179860976175	28772.58634605226	28772.58634605226	28772.58634605226	28772.58634605226	28772.58634605226
68824.89036675362	66547.68418697026	59214.16809344014	50561.8909566196	43270.60457303132	36247.32101817934	29283.834673066438	22021.683120513004	16405.879944330343	12849.228375852006	10034.680807763367	7955.294809853198	5875.860538340492	4123.356443297151	3388.6371798730415	2764.1158161827675	2418.3458128411025	1827.523105218148	1827.523105218148	1827.523105218148	1707.4106864054324	1482.6229728411447	978.0102782366155	978.0102782366155	959.8355768104101	801.4662338639504	657.3195183152724	653.6495446776219	573.27629657038	472.10499126611023	396.5409354064768	396.5409354064768	395.73243353165907	318.0897791610609	318.0897791610609	299.7934358947963	299.7934358947963	299.7934358947963	299.7934358947963	295.21412956786827	245.98954346382237	245.98954346382237	245.98954346382237	245.98954346382237	245.98954346382237	245.98954346382237	245.98954346382237	218.19890020397426	218.19890020397426	218.19890020397426
0.0	22210.432310197502	11745.896540180436	9785.76348015583	8197.125191263847	7568.346472567151	7179.83767805679	7038.563951349961	6861.197194733433	6861.197194733433	6861.197194733433	6861.197194733433	6861.197194733433	6861.197194733433	6861.197194733433	6861.197194733433	6861.197194733433	6861.197194733433	6861.197194733433	6861.197194733433	6861.197194733433	6861.197194733433	6861.197194733433	6861.197194733433	6861.197194733433	6861.197194733433	6861.197194733433	6861.197194733433	6861.197194733433	6861.197194733433	6861.197194733433	6861.197194733433	6861.197194733433	6861.197194733433	6861.197194733433	6861.197194733433	6861.197194733433	6861.197194733433	6861.197194733433	6861.197194733433	6861.197194733433	6861.197194733433	6861.197194733433	6861.197194733433	6861.197194733433	6861.197194733433	6861.197194733433	6861.197194733433	6861.197194733433	6861.197194733433
68577.2815301369	64939.79975397789	27722.59356588684	18622.734872357138	14835.06712720163	11974.53075387367	7610.019418034956	3535.96381649014	2921.6268652695076	2242.1494629089984	1988.6823160363076	1757.8159812712734	1662.7547672638707	1354.486301235966	1122.0969339644637	950.6600710178676	718.0886782401038	205.27026510445734	186.37174377814068	112.76428572540239	87.8260150893374	87.81390186220732	71.90226065617281	66.1550577950399	65.49144508962331	57.72144920122792	56.430467567578035	54.963036556187426	54.42515036476791	54.327494428442535	54.225228825895684	54.225228825895684	54.01917373462902	51.783999375939885	51.74253113301091	50.72668412614162	43.601467498512314	29.21807692494448	27.3905140640084	27.3905140640084	10.722524367865919	9.282119847615267	7.6517688709981515	7.6517688709981515	4.069563487978323	2.7999476713095888	2.0386270590734252	1.6338091026116857	1.6338091026116857	1.5878142368002899
60826.77034239424	60533.201697578676	53625.37995377478	34321.774555875076	31437.853578244114	25370.737927189002	7664.0911391457585	1220.1258688325422	758.9593335654336	558.1298981002044	421.1462142488581	207.27278733057085	120.78208314994251	120.78208314994251	96.21661162063751	61.21302814391788	49.749309553215404	48.645843712673866	44.64384923334573	43.15567480306739	41.09657203840522	35.70389681310984	26.424967829186063	20.883448631167553	13.91826402167844	7.296919477187551	3.7839578130321083	3.4375112606303815	1.5090934209046383	0.635015613675599	0.4419938673952549	0.2954183079685131	0.1754797159557611	0.12137897167449543	0.08429161436459497	0.04320292116093435	0.006430234469395451	0.0003946856583857473	0.0003946856583857473	0.00029355757653335703	9.863475257743569e-05	6.610109230080342e-05	7.089162990497933e-07	7.089162990497933e-07	2.275077632395035e-08	2.275077632395035e-08	2.275077632395035e-08	2.6854801479130115e-09	1.4364001349038737e-10	3.297243729077719e-11
47565.460714641325	32219.020997591047	32219.020997591047	27921.23148261006	25557.197278489133	19271.104642121165	17356.20181122238	15232.580625515764	11420.480584871486	11420.480584871486	10562.55772929585	7196.9781445162635	5801.569675852566	4442.971607098806	1982.360799155977	1982.360799155977	1379.9413535493723	1379.9413535493723	976.4706175551955	877.4666206862983	595.6539763032141	450.29072418807954	430.4062627174997	264.5185448795858	242.73834995077905	166.71429693067148	123.1344511349793	122.40091244732332	79.89993700735441	79.89993700735441	54.509329064162735	33.8936553396573	30.72788228884894	15.481243234040713	14.619662793081451	14.585257845481115	13.123151503945245	7.429410384833694	5.305135939666327	3.362307470719208	2.5620326865765963	1.8385127280244122	1.7141407514940694	1.328815251749587	0.9790730708822453	0.6706300148180729	0.5443383678736144	0.5443383678736144	0.44624692176867053	0.2820474166581804
76155.78544440305	76155.78544440305	75368.597131775	65130.88070430241	65130.88070430241	57689.64574938092	54884.14722580483	54884.14722580483	54884.14722580483	50158.79482106123	50158.79482106123	50158.79482106123	50158.79482106123	50158.79482106123	50158.79482106123	50158.79482106123	50158.79482106123	50158.79482106123	50158.79482106123	47962.616096802674	47545.90376991774	44464.14040633112	44379.1357849934	44379.1357849934	42859.31300252748	42859.31300252748	42859.31300252748	39470.08107248515	39470.08107248515	39470.08107248515	39470.08107248515	39470.08107248515	39470.08107248515	39470.08107248515	39470.08107248515	39470.08107248515	39470.08107248515	39470.08107248515	36526.13772859698	31259.792982809755	31259.792982809755	31259.792982809755	31259.792982809755	31259.792982809755	31259.792982809755	31259.792982809755	31259.792982809755	31259.792982809755	30717.1701131984	30717.1701131984
72730.50912166975	70738.23258126662	59979.31363272964	50447.0094025985	42539.57285525364	36832.04250320608	31286.305558511292	25230.57540765914	20254.381306285704	16572.100841448835	12236.265429104513	9581.771926411056	6936.346207726984	5308.137960072722	3653.5416907508047	2559.863853272327	2158.911135590707	1671.2680911471248	1608.7276004096275	1486.806024034937	1449.005033365385	1173.0327690353722	1132.4804148171306	997.5872641565384	816.0134832380378	816.0134832380378	758.422706976135	662.0329537323108	608.0453874649285	605.267754367134	605.267754367134	376.2087507131905	322.90339348728185	322.90339348728185	322.90339348728185	322.90339348728185	322.90339348728185	275.1561548258505	275.1561548258505	269.4356980932877	269.4356980932877	269.4356980932877	108.44660574471155	108.44660574471155	108.44660574471155	108.44660574471155	108.44660574471155	106.42644150364201	106.42644150364201	106.42644150364201
0.0	22419.33560319409	12761.322950815482	9033.634835526544	7769.780794820781	7003.8911984493525	6605.59058503623	6386.955619169514	6386.955619169514	6386.955619169514	6386.955619169514	6386.955619169514	6386.955619169514	6386.955619169514	6386.955619169514	6386.955619169514	6386.955619169514	6386.955619169514	6386.955619169514	6386.955619169514	6386.955619169514	6386.955619169514	6386.955619169514	6386.955619169514	6386.955619169514	6386.955619169514	6386.955619169514	6386.955619169514	6386.955619169514	6386.955619169514	6386.955619169514	6386.955619169514	6386.955619169514	6386.955619169514	6386.955619169514	6386.955619169514	6386.955619169514	6386.955619169514	6386.955619169514	6386.955619169514	6386.955619169514	6386.955619169514	6386.955619169514	6386.955619169514	6386.955619169514	6386.955619169514	6386.955619169514	6386.955619169514	6386.955619169514	6386.955619169514
69254.75295732095	66241.6885163476	28719.23315633901	28719.23315633901	14179.463537013244	13995.084161661081	13304.29715767893	11511.753813912355	10231.442798327194	6484.789359632929	3984.11939780913	3452.978464293502	1370.846525903976	1291.6966569615981	1229.3452501165102	581.404971780375	527.3550127642575	527.3550127642575	423.15799311640245	273.89672735161923	241.22734192745156	112.52688140250858	112.52688140250858	73.09212781168327	43.86474769644714	16.147172410094168	13.628097247497138	12.80303430362397	12.80303430362397	9.398861234543359	9.398861234543359	4.2307257119091926	3.543395149958659	2.074876955219699	2.074876955219699	1.5454494368925142	0.473833130082154	0.20558272861425847	0.1811524488244091	0.1811524488244091	0.0940323061923749	0.0940323061923749	0.07422715271441879	0.06134724448768046	0.06134724448768046	0.06134724448768046	0.06134724448768046	0.05785955185275184	0.052423496950489284	0.052423496950489284
75630.46545175307	73865.57627972976	71890.43107765199	55210.47548311888	48228.086877587775	32002.16810920678	19389.121319655365	13992.262254862979	9078.585075560524	9052.609540205965	6608.739061964963	4384.393783781459	4384.360089536798	1930.9961828297394	1376.580326286396	151.60414326586616	87.80225951867828	71.19618238884367	54.76950655990812	28.758673147393427	28.149993898918027	6.531839712989427	0.23038907085325944	0.07848021244651059	0.016572758076776932	0.009269476314478876	0.006492678518367698	0.004322488081889809	0.0023960484637701772	0.0023960484637701772	0.002193617539117978	0.0019408294022357617	0.0017354126356854249	0.0014116691538479664	0.001272002031117919	0.0011932210612661492	0.0010968622830903147	0.0006093658391766063	0.0006028163509422875	0.0005023787071562627	0.000491366504972376	0.0004719904407991778	0.00033233531429033633	0.0002122754708205153	9.590222281242196e-05	1.8448022251971872e-05	6.740326914237464e-06	2.1136637599251634e-06	2.107901982036522e-06	1.1723285440350267e-06
66803.54060391548	42051.538341766376	27810.83305655869	26969.330749734767	21693.557691744616	17332.13218764303	15602.401659523573	12594.123670769277	10732.173223657905	9914.15626613312	7480.815522865098	6333.985320926794	4279.219614351978	4262.761834422449	2474.873093158437	2027.1385808912307	1559.9293556402174	1414.3932501728748	825.379599073521	825.379599073521	666.5529895821601	268.3329966807778	268.3329966807778	208.56261589691243	203.2310021821898	148.971245740805	108.45377282532665	98.73090547704918	73.60447383029944	50.50513099487603	42.320602191774114	36.60117746814313	32.22668519139507	24.34376464935806	18.602177928427984	13.747473442637332	12.56015925405852	6.202581856565032	5.428540226581508	5.428540226581508	3.810751808528507	2.6443423300256277	2.309243316422776	2.145945814052473	1.5236798274341572	0.8452859566813503	0.75202434584528	0.5425906603036821	0.3965134396450953	0.28964653563326787
70234.76424183193	65519.5264621568	62698.00303974216	62698.00303974216	62698.00303974216	62109.72839916465	62109.72839916465	57934.21421989816	57934.21421989816	57934.21421989816	54801.5668717089	49882.53057016664	47562.19191115699	47562.19191115699	47562.19191115699	47562.19191115699	47562.19191115699	42850.176159714174	42850.176159714174	41158.38221253389	41158.38221253389	41158.38221253389	38878.80792997002	38878.80792997002	38878.80792997002	38878.80792997002	38878.80792997002	38795.7419934347	35249.38119642796	33222.69293379648	30710.003237083056	30710.003237083056	30710.003237083056	30710.003237083056	30710.003237083056	30696.043861430688	30696.043861430688	29613.135201539873	29613.135201539873	29613.135201539873	29613.135201539873	29613.135201539873	28668.32239733652	25339.752295723214	24657.99495159202	24657.99495159202	24657.99495159202	21209.786727652812	20671.379587496045	16478.051216256274
76619.53413306337	71681.44068617625	58667.342454460915	48603.84309951192	40955.346949637904	34960.9574314384	30417.69781611717	24636.179290053547	19544.27150374712	15546.333709997183	11939.72353050356	8328.894703122514	6075.566947579705	4537.1702266094435	3153.0425394157764	2058.8463500610346	1741.0141045890302	1353.943329953122	1301.5783914391163	1114.7994106021963	1039.9410201737367	928.897223013561	840.9304775257058	747.6019702598073	711.7469195489516	570.6402263918518	570.6402263918518	570.6402263918518	464.358981709479	398.9508223642696	398.9508223642696	304.5796752146625	304.5796752146625	304.5796752146625	304.5796752146625	244.9317592845822	244.9317592845822	244.9317592845822	244.9317592845822	230.9815449387892	179.67682030339157	167.8414387593791	167.8414387593791	167.8414387593791	167.8414387593791	167.8414387593791	167.8414387593791	167.8414387593791	167.8414387593791	167.8414387593791
0.0	27654.75719345074	14697.029104305677	11548.561802325687	9947.051371954833	9228.608243089075	8691.362171794623	8285.89660130267	8285.89660130267	8285.89660130267	8285.89660130267	8285.89660130267	8285.89660130267	8285.89660130267	8285.89660130267	8285.89660130267	8285.89660130267	8285.89660130267	8285.89660130267	8285.89660130267	8285.89660130267	8285.89660130267	8285.89660130267	8285.89660130267	8285.89660130267	8285.89660130267	8285.89660130267	8285.89660130267	8285.89660130267	8285.89660130267	8285.89660130267	8285.89660130267	8285.89660130267	8285.89660130267	8285.89660130267	8285.89660130267	8285.89660130267	8285.89660130267	8285.89660130267	8285.89660130267	8285.89660130267	8285.89660130267	8285.89660130267	8285.89660130267	8285.89660130267	8285.89660130267	8285.89660130267	8285.89660130267	8285.89660130267	8285.89660130267
72697.41226062809	72059.86535877999	59106.21206350321	23906.310916386272	23231.23264422799	21103.886681481752	18754.74185020348	16566.622569590876	16463.8038779022	6254.765205584487	5872.91486810175	4661.515783997221	2278.3162049210246	1964.409608311025	1698.3279714936978	1391.904596619572	1318.6685717740918	1269.4120624491807	756.8461613329995	543.1936103299455	516.4905800212607	409.5282639511999	387.1885480621553	360.6758237145236	193.46946940999064	83.35601855684669	66.85451743676903	60.98032040467798	52.032798547086436	46.94385917367868	46.696387016882206	42.86052970556253	42.20931472526644	32.073314512545146	32.073314512545146	16.364313096986155	16.162709412844894	16.162709412844894	7.030472608447515	7.030472608447515	7.030472608447515	5.406847625710506	2.583303893875811	2.583303893875811	2.444253773421168	2.222733657815985	1.9518409899441944	1.8379007437085733	1.8379007437085733	1.712499543932494
72851.33885935225	64667.67728470261	58209.87579292778	38648.43230641744	36885.61931316403	34212.39206601696	30557.393939379886	22432.58798552573	16703.91244745798	14838.146427266469	12036.282575723199	6883.336926736136	4894.187708063391	2794.856182301385	1854.485725454953	180.00059144773144	17.741705725609084	1.448760046217204	0.1957039945393787	0.1957039945393787	0.14457839117358096	0.0564480977670788	0.03315443820459313	0.005993367555125805	0.0029699860013339264	0.00010194848675226331	1.849039209038145e-05	1.800945175364933e-05	1.7902164319990573e-05	8.017459584255516e-06	4.227783432506106e-07	4.202604615370583e-07	2.222720383643065e-07	1.0596834161801519e-07	9.597646511918e-08	5.74445408250457e-08	5.294701212295462e-08	4.5083980067843344e-08	4.161671170623655e-08	3.297823653563496e-08	1.677933606518653e-08	1.4071165127638145e-08	1.3180661497815226e-08	9.837371494112835e-09	6.13481101281115e-09	6.13481101281115e-09	4.647685896113431e-09	1.9299837985560458e-09	1.6022990244545964e-09	1.52790222857398e-09
72863.19176046469	46095.70868140938	45064.270166941475	30050.25541940186	14311.957665821034	12811.517899603183	10111.787632759242	7115.149751754757	7115.149751754757	3641.4444458232615	3641.4444458232615	2672.588960276565	2672.588960276565	2308.3906061066737	1396.2255626494446	1396.2255626494446	1025.8785338335115	753.5829322854976	619.2997035501323	587.2649356533669	466.2270263913172	405.8734099259731	332.9585956145967	225.4113805873308	177.0759648857861	133.8069280775496	106.95828575979165	72.23629054224487	68.94840243748413	46.160448892446645	33.09375134582519	20.012231629901045	18.325740987004963	12.015102180768148	6.393468526928029	5.689919116089717	5.689919116089717	5.689919116089717	4.885057585731716	3.3654351407057845	3.0197273666115954	2.399604625433156	1.9914910488547837	1.307362538345809	1.0498615333576697	0.799145624738726	0.554613932469316	0.44693021282333856	0.33784124340071087	0.2806105135477979
74373.1544958806	74373.1544958806	73757.12004140574	65235.77686463058	65235.77686463058	65235.77686463058	64791.49772023277	62775.6753913742	61431.0655384776	61277.26616257152	60791.295909081244	60791.295909081244	60791.295909081244	60791.295909081244	56688.240485629205	56688.240485629205	56688.240485629205	56688.240485629205	56412.04637250704	56412.04637250704	56412.04637250704	53986.47431176056	47385.8938751565	47385.8938751565	47385.8938751565	47385.8938751565	47385.8938751565	47385.8938751565	46307.47351193958	42383.84319601937	42383.84319601937	37136.82659699996	35723.79092459297	35723.79092459297	35390.64451286792	35390.64451286792	35390.64451286792	35390.64451286792	35390.64451286792	35390.64451286792	30399.86947423824	29595.299875094857	29595.299875094857	29595.299875094857	27982.45524738819	27124.40827353747	27124.40827353747	27124.40827353747	27124.40827353747	26912.36394908103
77551.1606496381	68639.8800830977	60538.18340124755	54103.611124154784	45472.634806659196	38545.4776572588	30712.640229825436	25052.1028680001	19678.92923168175	15809.123753535057	12209.656847044904	8890.082298671054	7034.045110172676	5386.082158117075	4056.040151140267	3320.3029472821863	2402.200342667504	2169.972407299398	1574.1847395373252	1442.55457602795	1244.3625592984738	1140.0069406395864	903.448516112898	903.448516112898	862.7521805204274	651.9613992921007	605.9647163816692	451.54624766064086	382.86135993012147	312.1696018120938	251.40097434822886	251.40097434822886	234.0894403436733	234.0894403436733	229.9863926683747	229.9863926683747	168.52344446036932	168.52344446036932	168.52344446036932	168.52344446036932	168.52344446036932	168.52344446036932	167.98956331379046	167.98956331379046	167.98956331379046	150.89965158700576	150.89965158700576	150.89965158700576	150.89965158700576	150.89965158700576
0.0	20060.146734078222	14874.592487386855	11162.227181227328	9018.951748715053	7841.544075829748	7216.30370695115	6987.313491112099	6813.1448637831545	6686.681950348541	6579.93980333583	6579.93980333583	6579.93980333583	6579.93980333583	6579.93980333583	6579.93980333583	6579.93980333583	6579.93980333583	6579.93980333583	6579.93980333583	6579.93980333583	6579.93980333583	6579.93980333583	6579.93980333583	6579.93980333583	6579.93980333583	6579.93980333583	6579.93980333583	6579.93980333583	6579.93980333583	6579.93980333583	6579.93980333583	6579.93980333583	6579.93980333583	6579.93980333583	6579.93980333583	6579.93980333583	6579.93980333583	6579.93980333583	6579.93980333583	6579.93980333583	6579.93980333583	6579.93980333583	6579.93980333583	6579.93980333583	6579.93980333583	6579.93980333583	6579.93980333583	6579.93980333583	6579.93980333583
71866.92071373183	60963.54212999859	39326.97002611201	34304.145520739614	27265.756723371367	18197.73355015811	13768.832048636412	9617.221425427711	7971.155535810679	5506.596852166819	4753.097232669203	4265.73438195677	4257.1551441592865	3285.611450102952	1239.6190818102843	1108.3715112603845	684.5816176331432	640.4415401133073	501.62985141804796	489.3067886448124	412.44305570732615	323.5054365495933	292.35842035806576	273.1736933785663	226.13266935473737	211.76936299569297	90.12845097632814	76.37943956053006	59.57043925654365	43.09904326212913	41.423388008361485	32.43090780096713	32.43090780096713	26.494321665150714	19.287762598168683	10.15980362024979	8.669785889480188	8.14853768422112	8.14853768422112	7.844008000998255	6.349791894763332	4.174924092650841	3.261785718736268	2.021644273023889	1.8913136580306706	1.1535722785356346	1.0073377548957096	0.9970427407780992	0.9152034291915877	0.6913099165004044
51145.83126346985	46142.03257117788	34198.62952967546	29373.072657818575	26089.237585765804	8669.993019016529	1777.473178510224	53.15372046172667	42.81122213395488	42.615373132285754	35.82974286216335	29.27664193534361	27.461766735520257	18.374534142184107	15.505329686523634	8.0756675259511	7.042362856124763	6.31364039153269	5.618578159223688	1.5341808684767455	0.7799820325667517	0.6169102090607503	0.5101950462337754	0.32653379261766596	0.12892754397851447	0.12892754397851447	0.11898248802078959	0.09454532624755908	0.08971535619227289	0.061474636090391	0.055025084493780074	0.02916522795552256	0.026653865122644976	0.019474543812840778	0.01534385437292877	0.012654733313609771	0.010548134904740844	0.009069680288397209	0.008532617752493416	0.007831275190961188	0.005923136274332875	0.005170445597741159	0.005021026558796062	0.0048646000392736375	0.004765999759689142	0.004468096517242122	0.004139097043921875	0.004139097043921875	0.0040337172604393646	0.0006115773849534287
68305.42337920726	54583.218105970016	33676.063266475816	28561.048493127855	22158.925649359957	17812.546148626756	13101.579617015283	13101.579617015283	8328.822028698298	7946.579710435101	6820.02160218176	4087.0757646635466	4087.0757646635466	3531.710491581641	2605.456577332001	2605.456577332001	1953.5746839948688	1411.9986869025556	812.2939941368421	807.426092829629	523.3287607343261	523.3287607343261	410.3670720430638	379.9531940951623	346.1335951084223	212.64524582363885	196.35301530440384	138.14935958991396	92.02950652536336	74.3035404463818	68.64031903048166	50.21867419088744	44.82419503420468	39.74370446072841	36.95268749376616	21.396259663616256	21.396259663616256	18.59841599384378	13.15649572562424	12.094712292554673	9.07811395181245	6.009441893270839	4.129162390883864	3.4953135676672273	2.9737136426152824	2.890680509726679	1.6769073268503323	1.6769073268503323	1.0025942483905115	0.7321358267051078
60276.19513507671	58898.3057183108	58898.3057183108	57202.57173802803	57202.57173802803	56318.93417155848	52726.587436780355	52726.587436780355	52726.587436780355	48880.96938735941	46036.20969071073	46036.20969071073	46036.20969071073	45337.265099441756	44892.600232132856	44537.86818949784	44537.86818949784	39673.58470571149	39673.58470571149	39673.58470571149	34606.59650063895	34606.59650063895	34606.59650063895	31211.90420818447	31211.90420818447	31211.90420818447	31134.200215484576	30926.480645483396	30152.469713598915	30152.469713598915	30152.469713598915	30152.469713598915	30152.469713598915	29062.11729157805	28823.791582402722	28823.791582402722	25436.31379735571	25436.31379735571	25436.31379735571	25436.31379735571	23961.38142396456	23961.38142396456	23732.357635958084	23732.357635958084	23732.357635958084	23732.357635958084	23732.357635958084	23715.281521271416	23715.281521271416	22226.46265915281
73896.85284571539	67120.21877821561	58610.50283649114	49163.65008281436	41401.5986525717	35287.116258940914	30928.190446780565	25511.817131056756	20464.8500325078	16148.663430907207	11804.33270990005	8525.269145388258	6684.312484169981	4644.079783113632	3513.986490391718	2415.5551886748167	1735.726320554375	1422.047727108015	1243.5151887310408	1152.0083174707331	1089.544829951989	1001.3396464966027	887.9982496833683	841.9361266744244	792.0336217456031	792.0336217456031	792.0336217456031	664.9515671552576	577.5362981570222	568.7373898965315	473.47765583964207	471.0124109654897	395.3856718251352	381.0447302496137	381.0447302496137	375.05509058704945	372.15621336053994	342.844649251798	288.9676508840101	236.88923547629932	236.88923547629932	236.88923547629932	236.88923547629932	236.88923547629932	236.88923547629932	207.230146608999	207.230146608999	204.45669436245694	194.0376006386765	194.0376006386765
0.0	22709.69519939209	14518.228248397647	14182.110137176303	12430.26658150646	11678.116964639128	10799.283144171986	10265.34636724977	9890.506253385587	9441.292209747526	9340.278367069692	9340.278367069692	9340.278367069692	9340.278367069692	9340.278367069692	9340.278367069692	9340.278367069692	9340.278367069692	9340.278367069692	9340.278367069692	9340.278367069692	9340.278367069692	9340.278367069692	9340.278367069692	9340.278367069692	9340.278367069692	9340.278367069692	9340.278367069692	9340.278367069692	9340.278367069692	9340.278367069692	9340.278367069692	9340.278367069692	9340.278367069692	9340.278367069692	9340.278367069692	9340.278367069692	9340.278367069692	9340.278367069692	9340.278367069692	9340.278367069692	9340.278367069692	9340.278367069692	9340.278367069692	9340.278367069692	9340.278367069692	9340.278367069692	9340.278367069692	9340.278367069692	9340.278367069692
62707.23211832945	39397.120175694996	29042.756257136018	17726.97571002295	7521.9486706876905	7403.371562593972	5250.0081489579	2038.2698199075423	1657.9656536319624	1611.1367449177583	1449.410443615246	802.0716839590312	597.3303747443745	595.4400617285756	546.1030641742582	541.3762164557074	532.3564037734599	440.98283654208944	438.43954310381974	438.43954310381974	376.86779641036657	324.25991888110053	240.66819475505088	206.4942140136036	184.45320400197957	99.03440580045407	98.03400907554091	83.97681739772062	35.524858275086395	14.915094163277027	14.69782072278461	13.032018157284824	12.799297675740998	9.667032507331426	7.3024160156220725	7.087522188821402	6.504999303625533	6.480185527045941	6.480185527045941	6.249516859834001	5.399001489165512	5.399001489165512	5.399001489165512	5.399001489165512	5.3819321356312	5.3819321356312	4.912634958070296	4.272012477406807	2.8520480930013328	2.4477388275397822
69136.87045313942	63425.35471304585	50813.556971094265	27046.518407415177	27046.518407415177	21214.783585164212	12966.831859712764	12477.634793720481	8051.693258916144	5931.099960778505	2335.3410556200174	1775.7109549666006	1333.8407859974059	802.8963459615089	390.7214973005554	194.27203843198174	181.35810702722677	97.67860543550258	82.9210619950073	4.89378936168071	0.129139418044985	0.03406439729747138	0.006896654791812908	0.0064886863581671925	0.0020005822724001544	0.00021132453943236394	5.114127122771415e-05	2.2444485868981364e-05	1.2763774305566052e-05	5.059347288890459e-06	6.307025138583151e-07	4.307816152551014e-07	3.555020630519948e-07	3.325275240902042e-07	2.5180776218277336e-07	1.1652125411734451e-07	1.501114301243697e-08	3.3193601635623165e-09	1.455929394421054e-10	9.143085998238397e-11	8.424501213222147e-11	8.902450617755019e-13	7.173583208540343e-13	6.004207674406296e-13	3.002072183879104e-13	2.48600564471669e-13	1.798862863113498e-13	1.2276314366657226e-13	1.161444480052408e-13	8.854496348565125e-14
54294.916873060545	54294.916873060545	42318.55233911709	36820.05450107561	27780.28714245567	25632.98681328763	25632.98681328763	16386.466840488512	12429.923098660638	10654.74578214605	7955.989512588729	5066.354333808621	5050.108200336108	4230.072144533473	2805.6426990979967	1366.4668073665387	1200.2307394675668	1200.2307394675668	830.6836721702567	640.8992610438397	518.9246070354836	395.5862044775361	251.05690601861738	163.41843564815878	113.63613270363469	113.63613270363469	70.30249203436065	68.88148154354514	49.94329252149564	48.86640590295131	30.677406309216785	23.28795843738366	20.982631663095358	16.083600167580148	10.965705749378456	8.630459885041835	6.5272466821559085	3.1203248890466466	3.1203248890466466	2.1801184944238483	2.1160661213043643	1.0931071361756979	1.0931071361756979	0.832249506428532	0.7635576152560825	0.6045821336041179	0.452920031923878	0.3598923635031526	0.18550869460933445	0.18550869460933445
78533.36053440902	70634.29959326265	70634.29959326265	70634.29959326265	69218.72566415335	68132.0161014586	60324.09469846029	60324.09469846029	56633.578436076845	52369.50506271817	52369.50506271817	52369.50506271817	52369.50506271817	51915.55137657829	51136.76158523187	51136.76158523187	48066.69687165656	45392.99853179458	45392.99853179458	45392.99853179458	44739.117697414826	42065.8144966382	42065.8144966382	42065.8144966382	42065.8144966382	40637.494765443014	40637.494765443014	40637.494765443014	40637.494765443014	40637.494765443014	38017.379535579516	37061.49889651925	37061.49889651925	37061.49889651925	34027.46010933696	34027.46010933696	34027.46010933696	29329.319531141944	29238.148908330593	29238.148908330593	29238.148908330593	29238.148908330593	29238.148908330593	29238.148908330593	27850.24399288741	27850.24399288741	25518.634989490507	25518.634989490507	25518.634989490507	25518.634989490507
63501.34824776773	63501.34824776773	59082.34397059178	53105.90670791932	45588.07544742998	37885.91299975114	30090.671363957143	23990.724652193927	18115.39793368321	14189.984158126299	11250.991285207163	8223.79593723872	5467.286323640975	4117.062918971216	2983.6411239303075	2264.3382825811204	1879.5115826365184	1435.880658673855	1435.880658673855	1435.880658673855	1193.3011708844883	1151.9732184990085	921.424603111596	754.693106527888	754.693106527888	754.693106527888	657.804733347877	457.4114934913874	403.4096555121134	403.4096555121134	403.4096555121134	331.1748626829759	331.1748626829759	272.789526599698	272.789526599698	272.789526599698	255.25787727625752	226.0979723097586	226.0979723097586	226.0979723097586	182.7029248753367	182.7029248753367	182.7029248753367	182.7029248753367	171.2146662969305	171.2146662969305	171.2146662969305	156.33715754177103	156.33715754177103	156.33715754177103
0.0	25300.573794824144	13177.485532880703	11309.298177382867	10423.441344622719	9870.05971319992	9360.956411879903	8929.742913352322	8929.742913352322	8929.742913352322	8929.742913352322	8929.742913352322	8929.742913352322	8929.742913352322	8929.742913352322	8929.742913352322	8929.742913352322	8929.742913352322	8929.742913352322	8929.742913352322	8929.742913352322	8929.742913352322	8929.742913352322	8929.742913352322	8929.742913352322	8929.742913352322	8929.742913352322	8929.742913352322	8929.742913352322	8929.742913352322	8929.742913352322	8929.742913352322	8929.742913352322	8929.742913352322	8929.742913352322	8929.742913352322	8929.742913352322	8929.742913352322	8929.742913352322	8929.742913352322	8929.742913352322	8929.742913352322	8929.742913352322	8929.742913352322	8929.742913352322	8929.742913352322	8929.742913352322	8929.742913352322	8929.742913352322	8929.742913352322
56937.376893337314	55483.77997319341	53157.042744561484	49550.32937330548	44005.44126563128	40295.160381467234	38159.379042232205	20389.284036540357	11414.485028094281	11146.337587346598	9377.48071491893	8555.764730021461	8010.205506647567	7989.622866253049	5303.5387168078805	4147.477173628503	2013.6467084009462	1785.3726660341847	1747.6550988893396	1727.6654448926204	1642.5870879006095	1275.0214192611595	1203.3785381626212	1047.8712149138933	740.4986288721426	726.4572962802272	726.4572962802272	638.2622295699723	581.9779619748437	496.03119920797207	446.0556204153347	443.8959523148024	437.42923442437024	434.73477301274494	429.4234793623465	367.92003903826685	331.09297936148664	324.5458942995182	260.28340833422817	222.3589605631577	138.34518950736398	97.50971917932446	73.9308252491229	68.06900832808678	67.3386029578988	61.279860372165096	41.87244515273055	40.08899059722152	33.54340848238831	25.86272787299108
70648.9440587528	65898.82236983399	61450.97687888275	57312.862770734704	40942.928470372295	33566.55430592039	22149.42019450016	14524.958473404955	9543.706215324459	5660.007153755559	1169.7074537605788	1152.7754345880178	1084.1798446249513	1041.4694881157125	990.3186149737884	856.8203728314685	429.5624455139617	428.71514824258145	271.8261641842432	242.33844944116294	226.36236600998367	225.48184560732602	217.91174206188091	154.06039513189563	132.12221699895656	117.40934159881282	87.63877499860034	48.574476833031774	27.353399837855786	8.968353060713502	4.987803906574712	0.8551781274248076	0.15311685023758753	0.0608323792115803	0.02946932717789779	0.016841710809272735	0.01624774236136382	0.009051366205378683	0.004594502888541377	0.0037811785482985655	0.0014986708569513364	0.0002297182016757857	0.00013952222492884014	5.069632549104716e-05	2.3777859204266287e-05	1.7705816886131537e-05	8.239228761447216e-06	8.220704969846475e-06	4.8580369867189814e-08	1.5014731401801745e-09
65424.507529528804	42703.97773156566	21077.87764864906	20936.608547883152	13604.717109354193	12939.038038156761	10313.686511196282	7315.685853299148	7315.685853299148	7315.685853299148	5920.446324194541	4987.530374031319	4555.974739328866	3965.56609618968	2748.9766959560166	1987.8102365443156	1413.5089629830895	1224.3744999948156	810.1256931641833	589.5688790357814	471.3788164277305	449.6730904250099	395.257216205663	232.55417087795425	155.30469920786476	155.30469920786476	155.30469920786476	140.69429706915713	111.52144020329013	56.26585251905964	37.43896296953755	34.98655854424353	24.29354526884015	21.21785853712528	18.28068529284188	13.908132246162383	10.231758287581853	6.89989668533413	5.03513535533479	5.03513535533479	2.9607909154618244	2.9607909154618244	2.143241311343667	1.8087524450476735	1.2009903684635606	1.0776654267154726	0.7644404282107339	0.572876518378736	0.45540252833694234	0.3062738701013805
62527.8927431929	62527.8927431929	62527.8927431929	54497.138769311925	50901.42791494969	50901.42791494969	40401.97955607818	40401.97955607818	40401.97955607818	40401.97955607818	38634.56805595878	38634.56805595878	35198.252002831	35198.252002831	35198.252002831	35198.252002831	34979.55891937334	34953.56795940051	34953.56795940051	34953.56795940051	29808.221703039922	29775.831366126153	29775.831366126153	29775.831366126153	29775.831366126153	29775.831366126153	29775.831366126153	29775.831366126153	27821.192122673117	27821.192122673117	27821.192122673117	27821.192122673117	27821.192122673117	27821.192122673117	27821.192122673117	27821.192122673117	27821.192122673117	27821.192122673117	27821.192122673117	27821.192122673117	27821.192122673117	27821.192122673117	27821.192122673117	27821.192122673117	27821.192122673117	27821.192122673117	27821.192122673117	27821.192122673117	27647.53768309161	27647.53768309161
77636.74747709771	75004.99633881002	64424.2037618627	56460.536106649524	48517.110092186726	39941.84005528835	32448.195937421417	26383.861850192465	22289.08057105515	18965.242492767065	15125.545302214752	11096.546547446162	8106.367471750532	5806.46469502685	3456.7950947154777	2459.549167656581	1935.56468466044	1895.2739180896233	1787.8929887085997	1586.2459992148736	1460.6910704069721	1154.7513461457565	840.1402712193462	829.7639667399633	814.2653245134724	596.0386382510588	581.9180981402438	483.74132068523096	436.07760583162394	436.07760583162394	326.1839356838227	326.1839356838227	326.1839356838227	269.6576941277607	254.54574119539342	195.09428168313227	195.09428168313227	195.09428168313227	195.09428168313227	195.09428168313227	195.09428168313227	195.09428168313227	195.09428168313227	195.09428168313227	195.09428168313227	194.26599478961558	137.84692415731902	137.84692415731902	137.84692415731902	137.84692415731902
0.0	15520.556415234638	10645.62516723697	8685.052992182224	7449.146779710299	6873.6650039166525	6873.6650039166525	6873.6650039166525	6873.6650039166525	6873.6650039166525	6873.6650039166525	6873.6650039166525	6873.6650039166525	6873.6650039166525	6873.6650039166525	6873.6650039166525	6873.6650039166525	6873.6650039166525	6873.6650039166525	6873.6650039166525	6873.6650039166525	6873.6650039166525	6873.6650039166525	6873.6650039166525	6873.6650039166525	6873.6650039166525	6873.6650039166525	6873.6650039166525	6873.6650039166525	6873.6650039166525	6873.6650039166525	6873.6650039166525	6873.6650039166525	6873.6650039166525	6873.6650039166525	6873.6650039166525	6873.6650039166525	6873.6650039166525	6873.6650039166525	6873.6650039166525	6873.6650039166525	6873.6650039166525	6873.6650039166525	6873.6650039166525	6873.6650039166525	6873.6650039166525	6873.6650039166525	6873.6650039166525	6873.6650039166525	6873.6650039166525
68768.45350049023	67198.72855921563	63381.06768360617	53373.762936726875	28194.225801281955	26609.08522595431	26552.30821402215	22139.248971286503	21434.354615655557	17953.68711279906	15572.082792849938	13620.699094381105	9822.931583546431	8775.875793221488	5930.636158657071	5361.445974827376	5276.2166770995	4278.444876077549	2998.487675318929	1897.4142647971944	838.4086966587581	706.5427595769595	445.3959136883629	313.1298047959723	310.54474875717256	267.37837022652855	257.7993189432146	242.54913643216648	211.24208513623893	200.0369284719858	192.32672925773826	140.94638667645194	140.94638667645194	132.12820855625856	128.45362978038614	84.78898066627809	71.4017470115573	59.77373707126712	46.01594598115038	40.68664122359657	40.68664122359657	15.8387463126689	8.935979175049011	2.3956261262811545	2.3956261262811545	2.3956261262811545	1.9132070914154846	1.4363694713034432	1.4293479726637857	1.211182260019999
68713.73957427002	68713.73957427002	60912.53371223253	60148.83097691469	57270.07952981393	47573.13081536118	45647.32747624609	42070.99830469648	39853.11585463349	37766.37217641511	30340.298701192834	27661.289222404022	23187.086041496397	21871.730223074308	21531.838585038353	15515.200455770295	12768.873086766593	9152.974199275182	8816.607377164315	3688.915221831982	3256.373259750709	2406.0356756086194	552.6638513667726	452.30673054714737	444.8955151908771	352.6913603670279	161.19546075628838	140.26876091812915	81.19786461795033	32.954890655620815	29.991569174466395	0.4722727408436946	0.0008235742815877688	0.0002376602578301441	0.0002376602578301441	3.383910642197117e-05	3.383910642197117e-05	1.2230479984869646e-05	3.6367073686488054e-08	3.6367073686488054e-08	2.79860155925927e-08	1.9435356928244704e-11	1.2302655823886689e-11	1.2302655823886689e-11	1.2302655823886689e-11	4.978568959144642e-12	2.643026203589045e-12	2.1603514013480896e-13	1.3214440331970094e-13	2.937734920313386e-14
68794.85704509466	56868.076094373726	45178.753414759725	27371.841717424235	24326.79502371532	19888.961855901205	12710.351162337805	10150.41932314561	9417.73692412605	7536.2965306177575	6783.784270038219	6783.784270038219	3862.6086309562097	3862.6086309562097	2966.3444355090387	2360.7163988059133	1860.6875344049038	1440.8336737354575	1351.1112907387765	1099.2375634590292	950.8484562473732	643.2588243697782	527.1193620594767	316.7053010704175	177.5454754308826	172.7207966860129	154.02303043318736	122.08972745696147	100.3864352938278	84.16061797158864	78.56720793965985	45.50244477180851	36.401723773083134	29.137517490591062	28.99291933737411	21.390688429537725	15.236610366110273	10.570380726654662	7.760012180066814	7.734957539701289	6.505804592976033	3.845617345475549	3.425937146440352	2.636944774066499	1.8304352851459582	1.5920853861321513	1.157879040165136	1.0155766467842051	0.7880809604023754	0.4302639963067732
70100.84021035543	70100.84021035543	69580.47611385975	62184.933348380124	62184.933348380124	59009.15702759885	58742.99858049853	53598.20197752247	53598.20197752247	51057.8611063202	51057.8611063202	47922.24145039975	47922.24145039975	47922.24145039975	47577.24649434159	42756.74285026238	42756.74285026238	42028.12460428105	42028.12460428105	42028.12460428105	42028.12460428105	36018.13900571354	36018.13900571354	35754.58655888605	29816.60955527667	29816.60955527667	29816.60955527667	27064.20731142338	27064.20731142338	27064.20731142338	27064.20731142338	27064.20731142338	27064.20731142338	27064.20731142338	27064.20731142338	27064.20731142338	27064.20731142338	27026.11884763148	27026.11884763148	27026.11884763148	27026.11884763148	27026.11884763148	27026.11884763148	27026.11884763148	27026.11884763148	27026.11884763148	25658.68533252035	25658.68533252035	25658.68533252035	25108.51451559183
76203.3304768114	66669.67546115977	58417.17428440527	50978.2649825011	42858.343280237685	36383.99856649249	31873.95401910389	26919.660691972815	22045.258921194614	17294.553085277686	13345.252212901501	10593.732222308174	7420.451726217382	5604.288599718727	3939.01130653599	2706.3790904083485	2326.531662492413	1514.7399702800064	1514.7399702800064	1514.7399702800064	1479.3382215119457	1461.0495267092247	1174.7519863605755	1084.7884006075983	966.9990001186878	870.5823587339839	577.3823932401307	577.3823932401307	535.9694739470913	535.9694739470913	535.9694739470913	506.5822852719249	440.39241437411664	374.5708413402185	370.32222522662397	339.07964257651577	339.07964257651577	334.0992152624742	269.353849620454	269.353849620454	218.38118266842378	218.38118266842378	218.38118266842378	218.38118266842378	218.38118266842378	212.25962682807182	212.25962682807182	175.13551092685444	146.47768483956702	146.47768483956702
0.0	20356.308347103804	12071.472109258371	9146.528697353917	6960.720558166245	5543.616851153311	4704.8444493792895	4460.549812180745	4460.549812180745	4460.549812180745	4460.549812180745	4460.549812180745	4460.549812180745	4460.549812180745	4460.549812180745	4460.549812180745	4460.549812180745	4460.549812180745	4460.549812180745	4460.549812180745	4460.549812180745	4460.549812180745	4460.549812180745	4460.549812180745	4460.549812180745	4460.549812180745	4460.549812180745	4460.549812180745	4460.549812180745	4460.549812180745	4460.549812180745	4460.549812180745	4460.549812180745	4460.549812180745	4460.549812180745	4460.549812180745	4460.549812180745	4460.549812180745	4460.549812180745	4460.549812180745	4460.549812180745	4460.549812180745	4460.549812180745	4460.549812180745	4460.549812180745	4460.549812180745	4460.549812180745	4460.549812180745	4460.549812180745	4460.549812180745
70422.53362095098	65657.1974415683	65657.1974415683	41078.61445449087	23004.20120991877	20871.327189442945	19434.583214605347	17452.055592778765	13108.73853836609	13108.73853836609	12289.34808261389	9234.378251523869	8452.409179653649	8452.409179653649	6823.706404053318	6013.627316196627	4873.022238582203	4651.154521163556	4628.227572765573	3485.934542397388	3082.006093855094	2451.18435061582	2075.7298779753633	1990.2776000350925	1061.155873719833	979.257365825456	769.7304655804724	662.1928992415018	571.8366886415588	531.577353646022	408.6708356405154	373.564017613374	86.155247738397	86.155247738397	86.13533501573667	82.78882125061645	75.03256292620384	71.29658637657607	62.66873075287184	44.43420280258554	44.199820208542164	39.61630783732058	31.329974848426104	31.329974848426104	30.352417913711335	27.32725482377641	19.17982898024888	15.92316175913209	9.263188341634384	6.774039210792599
60142.24073443897	53584.03567591898	49424.962322575404	46940.7956361814	38559.04464371797	37163.42589950327	33216.47455910119	26315.992192834743	24100.530809943997	14646.968412966668	13821.166683506171	7442.448880223663	3508.1452947502407	2293.5123517237457	1298.8195867055501	466.3424305536941	406.26578797220884	384.18287920467486	329.0444429380084	315.3981355151273	247.5673153550848	146.8705088649096	33.715470122597445	7.327837454242717	1.3372837436000589	0.4371049545197028	0.2255830059964116	0.08067893138098668	0.07224840247621785	0.04616029439978829	0.015782670920474584	0.0045827792784948855	0.0015034707511444442	0.0012855806141196702	0.0008713101398799947	0.0007765672386215017	0.000691589767027641	0.00043105372195502266	0.000250363718911672	0.00024129933724303804	0.0002055400044049766	0.00015853243419106919	0.00014592254244040633	5.589715189280337e-05	5.068393595323427e-05	2.4995761417819783e-05	1.718972469766e-05	1.7109978353749026e-05	8.053314816739825e-06	7.923297608821832e-06
55163.29052510355	43572.32154294828	38555.470257648456	35385.98377608944	25392.58551689493	19997.697153806916	15012.312468799386	15012.312468799386	9276.183032513987	7519.444939312801	6942.597485560863	5711.019188902982	4480.699549320278	3715.5552988158447	2737.960804107404	1855.42555790989	1588.9334449988148	1352.691602763615	1095.1880807219843	883.6018970952568	689.5128278757979	464.9598144307388	424.33228765698067	410.0075019383585	287.0274002339101	184.30864015619295	139.57514231868143	85.11151740600671	85.11151740600671	61.110944596177	50.57147091635284	43.76930354843284	20.475985539437506	14.139262641345287	14.139262641345287	12.547398188816809	9.42209066243897	6.902414709544945	5.3611235196115485	3.1152545069307958	2.790516494491566	2.543925363182345	2.034541501499318	0.8700514450848679	0.8700514450848679	0.6332338540681915	0.49931278021553105	0.42634691358015137	0.20488703855947982	0.20488703855947982
81160.22773331407	69156.13456949215	69156.13456949215	67142.81072362284	67142.81072362284	66298.39399441222	65618.1837664831	62874.65226186159	59197.350425733566	59164.15881897602	59164.15881897602	59164.15881897602	54086.87294728764	49559.06371306718	46961.487648913775	46954.704336757364	39638.8877279847	39638.8877279847	39638.8877279847	37882.9143290707	37882.9143290707	34782.30630738976	34782.30630738976	34782.30630738976	34782.30630738976	34782.30630738976	34782.30630738976	32527.104466411947	32328.89430869725	32328.89430869725	31039.60857677276	30423.038494307184	30423.038494307184	30423.038494307184	29864.066186272965	29864.066186272965	27956.324994141243	27956.324994141243	27956.324994141243	27095.599234877383	27095.599234877383	27095.599234877383	25173.115784486832	25173.115784486832	19530.96108774415	19530.96108774415	17266.1621225449	15992.08743217941	15992.08743217941	15992.08743217941
71206.83013687177	68989.10064282083	60862.413771292435	52652.915217816924	44641.30414447682	37191.7035693481	31216.505606521034	25731.7975291595	20158.84274368222	16458.113144425857	13337.903566600786	10317.596521870757	7831.964852211395	5452.041295086319	4195.166198915608	3303.2798813723093	2781.489145773545	2556.2517083867765	2554.219615958223	2341.1802011350696	2240.188312097448	1942.0868392871305	1519.7877115331828	1519.7877115331828	1291.6906887665525	1086.6912894297573	906.6162089818281	906.6162089818281	906.6162089818281	800.7214865532857	785.191531473147	716.7014924416412	580.3629782531937	564.7001333262143	564.7001333262143	520.5948764841874	488.91959580857235	451.4993561231844	432.05771705674874	322.4442529788525	322.4442529788525	287.3000927638886	151.73126945307465	151.73126945307465	151.73126945307465	151.73126945307465	151.73126945307465	151.03864354451926	150.71685528311536	150.71685528311536
0.0	19595.069941492067	8784.146826723356	6070.424759448072	5135.657204604869	5135.657204604869	5135.657204604869	5135.657204604869	5135.657204604869	5135.657204604869	5135.657204604869	5135.657204604869	5135.657204604869	5135.657204604869	5135.657204604869	5135.657204604869	5135.657204604869	5135.657204604869	5135.657204604869	5135.657204604869	5135.657204604869	5135.657204604869	5135.657204604869	5135.657204604869	5135.657204604869	5135.657204604869	5135.657204604869	5135.657204604869	5135.657204604869	5135.657204604869	5135.657204604869	5135.657204604869	5135.657204604869	5135.657204604869	5135.657204604869	5135.657204604869	5135.657204604869	5135.657204604869	5135.657204604869	5135.657204604869	5135.657204604869	5135.657204604869	5135.657204604869	5135.657204604869	5135.657204604869	5135.657204604869	5135.657204604869	5135.657204604869	5135.657204604869	5135.657204604869
58923.82552562241	51380.33609116237	32799.43153440181	24777.30599234751	23958.091197917383	23479.420170786205	19238.113588927812	13302.274197436484	13079.051356586595	12060.726554494015	11822.396909657118	11374.739397715159	10279.145730309785	6264.494617337518	4042.229571489687	3876.0678691651956	1808.664574025983	1286.591704870938	765.6776753908938	681.9808469618744	653.187595044598	640.2471294371956	333.3672367427426	283.89766854369844	253.328190856233	109.61864419574948	99.76636342777236	72.72637151367177	68.86608234392659	68.1280502479373	65.0831911120705	64.21662253610239	63.95857069008926	46.4311703095461	45.77010451300552	43.64514935520654	43.64514935520654	38.384949897376	37.21576911031128	35.504469144238165	28.3953347754384	23.020305371720372	23.020305371720372	21.446613033380896	21.446613033380896	20.68587666778081	20.68587666778081	20.41678986002425	20.39548966278519	20.39548966278519
65743.31151405029	62872.06883599885	57772.07989724535	57107.996693970854	57107.996693970854	40716.50909174147	39534.501092867955	33966.50586617593	26809.81973214499	23034.338577213253	7658.275404980238	1413.6394322733659	1399.7750652571997	105.24573472443687	90.82506595999772	88.64208846916986	57.2555695686512	36.71042839178401	36.71042839178401	26.35052940855473	16.510000836905814	16.179447290375457	7.610372264873911	6.663650767741458	5.103736627032931	4.1351302758722515	0.9062546868932793	0.5791704429989214	0.5505486829522114	0.451150888531699	0.3568336259814291	0.3415103075854934	0.3327133126200752	0.31720779039247454	0.3029380625760936	0.27902440332854944	0.24927276016965935	0.04035930374924494	0.006999938987010884	0.006999938987010884	0.002107840284436841	0.002107840284436841	0.002021199988190715	0.0010664812237797209	0.000635897882967525	0.0004906818245661483	0.00019604527536105243	5.495316478834788e-05	2.2832149542887416e-05	1.1732935956530924e-05
65068.18571248947	59930.2671340869	43580.08190323172	35694.826797611386	33026.297268111426	26047.956713348995	19550.657432889704	14552.493230690689	7514.8161779697475	7514.8161779697475	4079.408103604395	4079.408103604395	2503.935773024689	2503.935773024689	1944.4276533122138	1568.617254837994	1231.391476366485	968.1960762831532	511.1408788765447	511.1408788765447	458.15795836809184	295.3843134678217	295.3843134678217	244.84127608478727	187.81738554034737	180.6099202735086	105.05955083158574	102.40773426818738	92.21550730972768	78.48195335162926	54.07804773936626	47.931187102655	34.33809085431456	32.71152242510773	21.137172726294395	15.280706377496683	11.487327644918203	10.218169367153642	6.915102103722454	5.385067705347509	4.254087669062283	3.6017458598116123	2.9553990796109075	2.5998413766483277	2.0562074487859565	1.7596417701394973	1.205332754179314	0.7652863275087111	0.4608507128051686	0.3110898095645875
82152.5739050065	69703.90857050566	69703.90857050566	54650.36448898723	54650.36448898723	54650.36448898723	49287.65992761506	49287.65992761506	47190.797318733144	44071.327078258975	44071.327078258975	34763.028584471554	34763.028584471554	34763.028584471554	34193.93074088373	34193.93074088373	34193.93074088373	34193.93074088373	34193.93074088373	29728.88900185891	24367.638020509432	24367.638020509432	24367.638020509432	24367.638020509432	24367.638020509432	24367.638020509432	22852.106590557567	22852.106590557567	22620.943357413988	22620.943357413988	21628.273622537727	21016.860709010063	19910.691498800858	19910.691498800858	19910.691498800858	19910.691498800858	19910.691498800858	19910.691498800858	18948.56287170534	18333.410192915835	18102.246959772256	16811.021029817384	16811.021029817384	16811.021029817384	15412.975427392108	15412.975427392108	15412.975427392108	15412.975427392108	15412.975427392108	15412.975427392108
74438.83401459594	71165.00642393483	61678.74794314019	54479.74095886793	45443.108636958605	36853.01807662253	30545.330059951488	25545.491541110056	21608.68646061237	16562.42857730043	12170.835959153419	8969.239417979259	6395.143440462012	4401.639798070612	3510.5976074367027	2398.0564875197547	1760.5428964767439	1760.5428964767439	1193.1652996239848	1193.1652996239848	1022.7371510706771	1022.7371510706771	892.0346324100732	749.9691223720563	716.4942980968485	716.4942980968485	604.2025419001676	517.1989572673992	517.1989572673992	450.28746023491743	395.60478684533615	325.6591042660059	325.6591042660059	325.6591042660059	299.94934343319323	291.61818842491846	291.61818842491846	291.61818842491846	231.17132114982238	231.17132114982238	231.17132114982238	231.17132114982238	231.17132114982238	231.17132114982238	231.17132114982238	209.8659116261335	209.8659116261335	184.42197911599393	184.42197911599393	184.42197911599393
0.0	18706.639319106464	12031.105192054038	9720.289791532246	8881.878952306359	7963.106308391387	7313.113389496633	6802.283427494467	6471.459658354709	6409.958501565828	6409.958501565828	6409.958501565828	6409.958501565828	6409.958501565828	6409.958501565828	6409.958501565828	6409.958501565828	6409.958501565828	6409.958501565828	6409.958501565828	6409.958501565828	6409.958501565828	6409.958501565828	6409.958501565828	6409.958501565828	6409.958501565828	6409.958501565828	6409.958501565828	6409.958501565828	6409.958501565828	6409.958501565828	6409.958501565828	6409.958501565828	6409.958501565828	6409.958501565828	6409.958501565828	6409.958501565828	6409.958501565828	6409.958501565828	6409.958501565828	6409.958501565828	6409.958501565828	6409.958501565828	6409.958501565828	6409.958501565828	6409.958501565828	6409.958501565828	6409.958501565828	6409.958501565828	6409.958501565828
80031.58167531952	75416.48450054954	58973.92531966571	26231.103066424625	22928.907080920253	17761.94139654342	10421.863289490919	6722.569137978509	3749.316190526822	2554.921559629069	2015.43958649327	1561.3838602219787	725.6186954213879	572.7830624199222	476.1411409874799	332.3341752463891	171.00485549186996	171.00485549186996	156.73261826580776	129.14459589936098	91.61082786637937	75.3075448595122	68.56080980082851	66.54211243404633	62.22822623301529	62.227231028738245	59.77316709991079	12.83424819368564	9.499001022981048	5.0272604718746985	5.0272604718746985	2.8230860244357716	2.228063501425249	1.6452297509557867	1.4606452845538527	1.4227204667118638	1.1556095342650556	0.5924255731363227	0.49441452038897404	0.3834649166804706	0.3834649166804706	0.3475748242196138	0.2862817714923977	0.2862817714923977	0.2758792964181031	0.2758792964181031	0.23462530191119021	0.15794698603353405	0.1253033615894215	0.11466857652488846
76135.82131746101	71046.1714949	71046.1714949	48719.58667640452	41741.25423811927	37300.18861223423	36403.97011514632	31490.463806231764	27060.722521820036	26647.34579023483	20970.39836077075	14645.970649113244	11913.699285794612	11671.386656685117	6152.846891728783	6152.846891728783	2325.718166784178	917.0270244611775	842.0213935174165	356.3486125188296	201.4225736415899	136.9781472226385	62.02997651855864	29.834591987517445	22.905411296687877	20.3971439171704	0.05356597187640479	0.03649018879440699	0.013133036412008822	0.010251830698813625	0.00968715041046021	0.009264981949302364	0.0015328229057457524	5.004543692560156e-05	4.597852971554051e-05	4.2395301783344086e-05	1.3207541429806661e-05	5.213017754700709e-06	9.192853176415963e-07	7.125581787550942e-07	5.105568429039342e-07	1.5327151796970147e-07	9.878514323582129e-08	8.203955036980953e-09	9.196897383272283e-11	9.196897383272283e-11	9.196897383272283e-11	2.464155696361424e-11	1.8115673427411313e-11	9.491803546748203e-12
80642.95199550534	76011.36992759162	61157.138688463245	43453.927815432835	31151.09115145937	30041.306926210927	20025.14963149015	20025.14963149015	15115.50296436705	12495.57327231532	7377.762419321609	5323.79975936945	5266.956303375988	3979.362866291092	2310.10225841585	2259.06075049754	1399.1091228908047	1088.3615069805828	686.0668346864278	573.918313512683	298.70046095817634	274.701337658555	274.701337658555	196.47825379870036	107.20868404938801	107.20868404938801	90.4365539577762	86.86715060996251	80.1655324247641	49.70019393744344	48.696403237280975	46.82154499972563	37.11704141754737	28.9919025672071	20.583426712471564	15.634294126843097	11.226978329853813	8.032513619611937	5.951187652285087	4.152262223943545	4.152262223943545	3.0410948307799535	2.8341628738374296	2.164504098266574	1.2418677818284933	0.9839781447169024	0.580338563792869	0.39868417835149456	0.3497441130298192	0.2110185981943606
57686.79783196645	57686.79783196645	57686.79783196645	57686.79783196645	56725.24413680977	56725.24413680977	56725.24413680977	44492.56811422995	43499.90639145169	43499.90639145169	43499.90639145169	43499.90639145169	43499.90639145169	43499.90639145169	41793.51275375547	41793.51275375547	41793.51275375547	41793.51275375547	41793.51275375547	41793.51275375547	41793.51275375547	41793.51275375547	41793.51275375547	41793.51275375547	41793.51275375547	41793.51275375547	41793.51275375547	40388.43446421451	40388.43446421451	40388.43446421451	40388.43446421451	40388.43446421451	40388.43446421451	40388.43446421451	40388.43446421451	40388.43446421451	40388.43446421451	40388.43446421451	40388.43446421451	40388.43446421451	40388.43446421451	40388.43446421451	40388.43446421451	40388.43446421451	40032.390041046	40032.390041046	40032.390041046	40032.390041046	40032.390041046	40032.390041046
71553.36763853174	70380.90044046355	63345.41479975872	56960.169371741664	49064.62508504332	41914.404258224975	33528.599756281925	27355.73099827473	22623.11521222991	17879.834905673808	14687.362059826228	11177.493795519196	8273.08870698438	6246.194366266081	5249.491061481576	3805.813431078544	3254.7941971950163	2773.8507726154085	2492.177833964705	2285.6654034860085	1863.1264218370948	1475.8802393571355	1313.2233403803496	1257.7912481615567	1106.6015358076463	941.9830121790931	853.6555464784064	763.5608838853827	763.5608838853827	607.1284296811654	607.1284296811654	607.1284296811654	607.1284296811654	597.2679402341208	541.8926232118165	541.8926232118165	473.3601345527012	377.20442646615516	377.20442646615516	322.1660055305993	275.574821130671	271.17236757409825	271.17236757409825	271.17236757409825	263.95373985646773	260.8995385049655	215.58505838224042	215.58505838224042	215.58505838224042	215.58505838224042
0.0	18942.183948224498	10496.203881911215	10223.740242213597	9957.753452457606	9657.898204751531	9387.153309241341	9312.283091861118	9312.283091861118	9312.283091861118	9312.283091861118	9312.283091861118	9312.283091861118	9312.283091861118	9312.283091861118	9312.283091861118	9312.283091861118	9312.283091861118	9312.283091861118	9312.283091861118	9312.283091861118	9312.283091861118	9312.283091861118	9312.283091861118	9312.283091861118	9312.283091861118	9312.283091861118	9312.283091861118	9312.283091861118	9312.283091861118	9312.283091861118	9312.283091861118	9312.283091861118	9312.283091861118	9312.283091861118	9312.283091861118	9312.283091861118	9312.283091861118	9312.283091861118	9312.283091861118	9312.283091861118	9312.283091861118	9312.283091861118	9312.283091861118	9312.283091861118	9312.283091861118	9312.283091861118	9312.283091861118	9312.283091861118	9312.283091861118
53295.185461994086	50242.07776001857	38173.94095617835	35904.10081321064	27928.635075021088	22609.749982975198	11552.10500458717	9483.389577359938	8285.228329744848	6965.949036262462	6495.985301044836	5598.243234501195	4080.3637234898833	3357.186309051154	2266.508153619921	1695.116808933105	1438.0576878105776	1395.1484655317358	829.3595335487191	347.12101121707343	213.81926251366158	195.4604169077533	155.63848852710458	57.069114354862705	45.255419851191604	28.632782587843902	23.286958432103567	17.893264676394335	17.891185784808595	17.891185784808595	17.891185784808595	15.75924995812193	13.65061846113452	13.58772648782206	13.562958934054127	12.452265937257557	11.846673977907223	7.900009328314784	7.900009328314784	5.377269185537298	4.890927292390131	4.560363784795421	4.3960023535392665	4.3960023535392665	4.36173355926205	3.97546856268783	3.5825883079224337	2.392546141893434	2.1795179278675647	1.6927874541806278
66306.84772499555	64375.55844946844	60955.70418499036	43463.74174058644	30825.095776197355	18171.314893341296	15414.839474607625	5155.320101770449	2891.89990628555	1877.536159903677	845.5147117331159	590.1986665863798	447.96417382824944	357.958927104495	335.56588921302375	267.4723693090154	194.99930422131652	175.0023098584305	115.28643056623216	80.9608108936511	77.31031582040764	43.76862819326565	36.21453450446145	34.96029016297834	26.56174094953796	24.798727927834236	20.27036408270044	12.431533462615558	4.263188682552717	4.014617854491118	3.0581480405113277	2.315807696429801	1.9085809183282747	0.19755683913226754	0.06458076554329939	0.001548138280171701	0.0010673327637508228	0.00039183585233513286	7.100836933490159e-05	4.7619178866459065e-05	2.32348165956855e-05	1.2382920500085399e-05	9.314106827189089e-06	6.540315970171469e-06	6.540315970171469e-06	2.5421561903637364e-06	7.626487114912355e-07	3.412196404348084e-07	9.653386079797428e-09	4.3017016729052675e-09
64336.57852066998	64010.25347328424	39194.96051783336	39194.96051783336	27544.56891871042	20766.166670474682	20766.166670474682	18037.485666662382	15845.469744732007	12930.339646472825	9296.437067632392	9296.437067632392	6682.395382264051	5122.962723964098	3381.845249622898	3153.4713656004706	1989.5151397406073	1434.883080056241	873.5790544638484	873.5790544638484	718.7301993205199	583.5014282314165	465.65967289174966	217.24634350918924	217.24634350918924	172.11805358542122	105.46423565925288	105.46423565925288	69.04846211329422	61.1681916462238	51.4463664271747	31.033302769176952	27.107080081360074	16.46844885008774	14.060712456864792	8.344358900888363	8.344358900888363	4.9507747683570695	3.9406080909762418	3.409667431070134	2.924844572948351	2.2495680092584758	2.080699479951562	1.5169897083154331	0.9731421968619024	0.62935866524887	0.62935866524887	0.40774027354791653	0.4008225865354823	0.250611103622828
61649.57250658665	60691.56984596163	60691.56984596163	60691.56984596163	60484.86561363753	51395.02426408911	47475.40367566038	47475.40367566038	47475.40367566038	46730.785769361035	46178.11914974107	43077.956675836074	43040.752926571295	43040.752926571295	43040.752926571295	43040.752926571295	42578.524194110025	42578.524194110025	42578.524194110025	40983.557508932114	38197.179886416605	32744.402006428765	32744.402006428765	32744.402006428765	31205.63044531261	31205.63044531261	31205.63044531261	29875.161118806853	29875.161118806853	28907.445823660375	28907.445823660375	28873.0802910698	28873.0802910698	28873.0802910698	28873.0802910698	28873.0802910698	28873.0802910698	28873.0802910698	28722.09223803306	28706.138950214452	28520.24655638159	27311.77682404948	27311.77682404948	27311.77682404948	24726.12664001701	23505.811296483396	23505.811296483396	23504.997017432353	22023.911579509924	22023.911579509924
72725.09735865719	65115.42933085921	55647.18524696149	47839.45417105226	42168.526270948154	35445.92936010426	29532.970110452046	23667.856720760294	17945.14920625864	13918.03532382681	11700.103600917573	8978.303714554739	7136.929895751414	5502.048113877987	4175.4965442424555	3143.592448429572	2374.5360569988684	2215.4858591093653	1893.0359228690359	1642.893439444589	1434.2267590068682	1390.6516066991824	1156.883010240293	1110.179073201516	1001.1042063846122	895.0135619192304	879.2051524457409	805.7029608894529	653.4019510228964	594.6259765129912	510.3202648303924	436.0168601454719	436.0168601454719	385.60761689212876	385.60761689212876	385.60761689212876	352.84957151455205	352.84957151455205	321.46819941004753	316.01349759283534	316.01349759283534	316.01349759283534	304.37652869614976	248.99530604758624	248.99530604758624	248.99530604758624	248.99530604758624	248.99530604758624	248.99530604758624	206.83745432624553
0.0	21611.052194820808	13487.606942774151	12145.076628270743	10733.863648044344	9630.019765191986	9170.6743194907	9065.860114982961	9065.860114982961	9065.860114982961	9065.860114982961	9065.860114982961	9065.860114982961	9065.860114982961	9065.860114982961	9065.860114982961	9065.860114982961	9065.860114982961	9065.860114982961	9065.860114982961	9065.860114982961	9065.860114982961	9065.860114982961	9065.860114982961	9065.860114982961	9065.860114982961	9065.860114982961	9065.860114982961	9065.860114982961	9065.860114982961	9065.860114982961	9065.860114982961	9065.860114982961	9065.860114982961	9065.860114982961	9065.860114982961	9065.860114982961	9065.860114982961	9065.860114982961	9065.860114982961	9065.860114982961	9065.860114982961	9065.860114982961	9065.860114982961	9065.860114982961	9065.860114982961	9065.860114982961	9065.860114982961	9065.860114982961	9065.860114982961
60740.51056107785	56468.32280835656	49286.116077793515	29334.32962433606	20538.402808818922	16706.27868521017	16091.48078981251	16091.48078981251	15460.330415988661	14630.35795611241	10723.689720210186	9898.018903455762	7324.117037144669	6811.719898024514	5818.451160439407	5237.474847300343	4257.248192049285	4015.5447477894936	3065.5732942650807	2900.613504759017	2669.3755957853377	2125.137256452718	1538.8580196924775	1347.5558119038308	1330.252856274141	1194.859212022051	1130.933630436848	1090.2060431532047	1068.165934996574	1055.598430830909	560.105104894589	472.3051699091764	472.3051699091764	468.3792082692809	213.62218073340165	206.7364295549048	200.93055690947747	156.91002018142603	98.38516034576239	86.8674288217655	86.8674288217655	60.47448537805395	56.57227223720738	51.050793828764135	50.446666792306395	49.91663847301126	49.91663847301126	46.51904761780304	45.21029821221449	44.55342106306255
62553.55044114521	41941.704578589735	31290.80207932664	29544.064657432325	21530.927016456637	10937.538639405033	5811.86258301704	5398.048367030277	3491.7207979287223	2513.0744768914856	2033.4817527908037	1521.6045810528547	868.2802187187264	584.7555714472328	256.1015202591535	59.56938364424625	57.50692363198825	0.222769699755202	0.03235537105206649	0.001109419414113183	0.0004095018315296336	0.00012008857484179032	2.3654907812005384e-06	2.3218336864649874e-07	2.3218336864649874e-07	2.3218336864649874e-07	2.1158296118817966e-07	1.4914918060288488e-07	1.182381628842804e-07	8.145293395570574e-08	6.98430873824478e-08	6.520603184345581e-08	5.623950995655968e-08	5.623950995655968e-08	1.8087672691026254e-08	6.120932903901469e-09	1.0656644840961135e-09	9.746253995459094e-10	5.227989396207805e-10	3.872078667049814e-10	2.064582032930307e-10	6.287724932083154e-12	6.287724932083154e-12	6.251846919482632e-12	5.458845514293283e-12	2.661404040316476e-12	2.4852266957972064e-12	2.1215266140425378e-12	1.6366121802384557e-12	1.4029309077878845e-12
60683.17312680479	58022.23766485209	42895.6500070606	37556.63332557381	18507.98045599184	14031.425512003605	12086.833994194752	10174.088172536705	9940.311021016503	7452.562831789061	3707.918862725206	3707.918862725206	3483.1856142495126	3200.0542095440073	2075.0012706320367	1261.1311633211667	1160.992863268914	851.3725638490935	765.6763705713146	484.4820536199963	445.65548288874294	385.7136393860437	220.73794940411395	125.2706978287548	125.2706978287548	118.05372054895297	98.90517909422795	68.70784835548439	63.75081512347913	43.184697375729954	38.40334500717979	27.059011654639328	25.615532316854367	19.890481846588226	16.225954349317774	10.269822623379907	10.185994101121164	5.96607347825213	5.331397992431527	4.667259226773401	3.5130694905763695	2.556976450137207	2.062823113110168	1.4860490295628446	1.4860490295628446	1.0320153454191296	0.7811179500176239	0.7558840039976565	0.5585446464422864	0.37494541480440186
74546.35428394587	74546.35428394587	68044.02607385188	68044.02607385188	68044.02607385188	68044.02607385188	60321.28545644953	59798.31282716124	59798.31282716124	53818.95724635554	53818.95724635554	53818.95724635554	53818.95724635554	53818.95724635554	51258.2874243433	51258.2874243433	51258.2874243433	46666.42071771338	46666.42071771338	46666.42071771338	46666.42071771338	46666.42071771338	46666.42071771338	46666.42071771338	46666.42071771338	46666.42071771338	46666.42071771338	44753.132112072555	44753.132112072555	44753.132112072555	44753.132112072555	44753.132112072555	42961.83713469473	42961.83713469473	42961.83713469473	36826.69997638679	36826.69997638679	36826.69997638679	36826.69997638679	34028.897756721984	34028.897756721984	29586.591266968564	28286.558984727162	28286.558984727162	28286.558984727162	28286.558984727162	27189.404747031178	27189.404747031178	26199.676747967726	26199.676747967726
62591.543128739635	58681.00634730854	50472.774202750144	44553.864824102224	40368.33678963765	34971.51165599071	31134.319615046177	25850.965762190837	20390.967267011823	15563.301099857586	12554.352796290186	9317.140463721256	7358.056871776715	5655.685499850188	4567.519023586607	3264.948658240388	2711.9915531502625	2541.8981201305846	2484.616026398482	2192.0905678703625	1983.0638813257747	1549.7041319650612	1470.158620207521	1470.158620207521	1349.1844162321966	1274.1111246813334	1043.4657905008257	956.0394990613394	886.1529925672507	740.2409799047394	710.0524329908229	579.1154495168339	557.8900658283607	413.97961728084925	413.97961728084925	411.09976483134153	237.55410388754376	237.55410388754376	237.55410388754376	237.55410388754376	237.55410388754376	229.42487303517882	229.42487303517882	229.42487303517882	213.49956074358172	213.49956074358172	213.49956074358172	213.49956074358172	213.49956074358172	189.5546265356162
0.0	24268.662084458396	13131.59380347001	10762.145912936758	9653.355122301495	8799.591522896288	8352.461992449184	8233.748656734606	8068.937258252135	8068.937258252135	8068.937258252135	8068.937258252135	8068.937258252135	8068.937258252135	8068.937258252135	8068.937258252135	8068.937258252135	8068.937258252135	8068.937258252135	8068.937258252135	8068.937258252135	8068.937258252135	8068.937258252135	8068.937258252135	8068.937258252135	8068.937258252135	8068.937258252135	8068.937258252135	8068.937258252135	8068.937258252135	8068.937258252135	8068.937258252135	8068.937258252135	8068.937258252135	8068.937258252135	8068.937258252135	8068.937258252135	8068.937258252135	8068.937258252135	8068.937258252135	8068.937258252135	8068.937258252135	8068.937258252135	8068.937258252135	8068.937258252135	8068.937258252135	8068.937258252135	8068.937258252135	8068.937258252135	8068.937258252135
56787.06167449017	54770.13602969249	38668.54772026142	36068.354358143355	28328.195353140585	27034.336452631585	15287.927778061381	8576.381897654723	6026.006027883254	4141.388074609415	4141.388074609415	3584.4885137106644	2841.985272983402	2623.7481739704544	1407.6936318756136	1325.8581597133323	1278.8010766403072	1083.9861587157382	879.8481097737528	729.559559773413	579.387238442995	474.9054893445809	474.9054893445809	255.42510574723232	187.57050991814492	14.909094862120922	14.422593019107929	5.45008848800598	3.181788204842513	2.830814529131213	2.671685690348514	2.671685690348514	2.671685690348514	2.658086868408022	2.658086868408022	1.055731858533375	0.8263902379798513	0.7753087714391356	0.7753087714391356	0.72801168274346	0.72801168274346	0.5851153844582755	0.5851153844582755	0.3501837756417427	0.3501837756417427	0.34905932627984615	0.34905932627984615	0.34905932627984615	0.34245738111728896	0.3118146550452108
60492.14306247333	50362.79645269395	46086.37631891122	25384.242028279135	24272.51931689691	23005.407883032258	15903.815937472644	5276.163176326988	2914.7416532259263	2668.314571742376	1533.2072353192766	524.8218404711231	137.85604882666013	81.22387992613562	56.31731013277577	50.365289356404105	0.7651227804977732	0.7651227804977732	0.20476237021409335	0.1315533443144453	0.05467131496332145	0.0027847497933811147	0.0016468506416154824	0.001057073411125931	0.0010037284671539474	0.0008829022428624491	0.0004103419040728934	0.0002750348720132109	0.0002750348720132109	0.00018619116513159575	0.00015616496469995726	9.266790443520305e-05	2.5688774812849594e-05	4.805087945407783e-06	4.011011944801768e-06	3.4215776230417607e-06	2.482212694009737e-06	1.5179263134760827e-06	1.4029795737383396e-06	1.083639489198724e-06	1.00513986965598e-06	8.052693603577016e-07	7.424370667456598e-07	6.850950912309732e-07	4.640049205920704e-07	4.4508106878369163e-07	2.768648570774589e-07	1.6664198855790775e-07	1.287665953290023e-07	3.666049168227705e-08
72274.88039461881	47723.520084605814	33294.63351090469	17870.973371924698	17870.973371924698	11114.83517643379	11114.83517643379	8325.741531890346	8325.741531890346	6183.861350187099	4620.61128410366	3692.0727136495234	3692.0727136495234	2800.0713583507654	2125.127642248105	1747.4848354568037	1048.7656088876774	897.1053193588665	658.3903883592337	554.0484457585313	490.2139382349194	332.0667590714148	267.1959986758432	153.9332187686734	134.41766813307407	134.41766813307407	96.57649184208213	70.51596978175205	48.85168104850504	39.39065008128169	33.139093512729644	23.799596929301146	19.330303651372287	16.52217417858023	11.542654201303515	6.712404459480685	6.712404459480685	5.448403856517638	3.656706915360817	3.54378535443051	2.427639300296724	1.763411138069414	1.7273058245378794	1.4616031645337215	1.170476476427217	1.0169029180133424	0.566485584553183	0.566485584553183	0.3067208201768761	0.21807975443105354
79878.72317941739	77228.21294290553	77228.21294290553	69986.4782841014	66851.88705291045	66851.88705291045	66851.88705291045	66851.88705291045	66851.88705291045	66851.88705291045	66851.88705291045	66851.88705291045	66851.88705291045	66851.88705291045	66851.88705291045	58448.05434816953	58316.4554068979	57400.93955893434	54586.69239865967	52837.71372156745	48655.99780640467	43865.57126974998	43865.57126974998	43865.57126974998	43865.57126974998	43865.57126974998	43865.57126974998	42848.82609430177	39964.588051650986	39964.588051650986	39964.588051650986	38914.03876062235	38914.03876062235	38914.03876062235	37547.08064633499	35573.3802310341	35191.80019297547	35191.80019297547	28481.902229865947	28481.902229865947	22258.106145358463	22258.106145358463	21214.589737750295	21214.589737750295	21214.589737750295	21214.589737750295	21214.589737750295	21214.589737750295	19988.65943860851	19988.65943860851
63974.46607967469	56979.47078480882	51080.04910160613	46071.76761859073	40788.940532370674	36188.140723233126	30714.35679704206	26253.04969448185	23307.168791117496	19263.113240828403	16781.930804978518	12751.631674431153	10643.534496650853	8941.230321264968	6144.11757969945	4486.28468010918	3951.5574580610837	3951.5574580610837	3690.938852067212	3392.7812855023963	3158.9263816121534	3053.146149320966	2790.9538452571082	2414.6628567001653	2310.9525042378373	2079.3814197091374	1932.9266398660486	1607.5241953178167	1443.3322529325935	1315.4889606172353	1082.131554829018	997.6108060335134	958.4990121925196	946.3623194896672	769.7206771168916	658.5984794054247	641.1345529269059	641.1345529269059	641.1345529269059	550.4368908781628	481.6134363326241	403.66107536597315	362.91498557057855	362.91498557057855	221.33221948696362	221.33221948696362	221.33221948696362	221.33221948696362	221.33221948696362	216.9903733790266
0.0	20097.55524254225	16330.712830248456	13764.98458703126	12456.821073485879	11533.100347553425	10645.857889819501	10037.26691843756	9575.433760893493	9175.461164373126	9175.461164373126	9175.461164373126	9175.461164373126	9175.461164373126	9175.461164373126	9175.461164373126	9175.461164373126	9175.461164373126	9175.461164373126	9175.461164373126	9175.461164373126	9175.461164373126	9175.461164373126	9175.461164373126	9175.461164373126	9175.461164373126	9175.461164373126	9175.461164373126	9175.461164373126	9175.461164373126	9175.461164373126	9175.461164373126	9175.461164373126	9175.461164373126	9175.461164373126	9175.461164373126	9175.461164373126	9175.461164373126	9175.461164373126	9175.461164373126	9175.461164373126	9175.461164373126	9175.461164373126	9175.461164373126	9175.461164373126	9175.461164373126	9175.461164373126	9175.461164373126	9175.461164373126	9175.461164373126
61499.72277793224	59586.91833301484	54753.59899286994	43441.872579719544	31535.09671651616	30051.9829331156	24382.994331883434	23469.38460093525	19387.72340548922	18071.62311891883	12045.747155024892	11618.728266304828	8872.823460819665	6180.528758543965	5523.31977269074	4477.557899417006	3004.7823148914854	1449.078108661864	1449.078108661864	1350.8616810282483	1272.3785911917444	1199.923801921555	1160.9638742758539	769.2869991709615	701.3589291532044	394.2792053051176	394.2792053051176	393.35994307594444	259.18374574872377	207.1193204255154	194.39625726906905	152.01213485605032	144.57916470501718	142.70397394539162	78.68598827725114	73.44267861182139	66.40865654697103	24.201248302493465	11.265887304879	5.468496720828652	5.384308356739259	3.8722355684654137	1.5229214265703435	1.5229214265703435	1.4894472264832792	1.4894472264832792	1.1637957238843109	0.7347133039152663	0.5363355463425108	0.5317409402756487
69691.04366849059	67820.6154287478	67820.6154287478	62537.59930161425	50506.401371330496	30270.307079978207	18961.15707350016	16757.617283108735	13477.31918656084	7290.470878891137	2999.558087435418	2110.2570961175957	993.0411385464879	416.88104588199457	375.13704704598143	352.7909989832583	327.3137868923756	6.916556077751353	0.07879356465195672	0.026189671330141075	0.019243831606130708	0.013442398212276137	0.011534032287738291	0.0027086944656008537	0.0027086944656008537	0.0026925915097866615	0.0017224935223365044	0.0008447768158777346	0.0008447768158777346	0.0002977389670224544	0.00024645987295127657	0.00010306681466682877	6.696601050818449e-05	3.787047718073523e-05	3.472864240363857e-05	4.874154409474521e-06	1.5194383445603555e-06	3.7337843121702996e-07	8.789748636318998e-08	1.3507035549102951e-08	5.968117369751179e-09	2.5394141732411577e-09	1.5741539261770114e-09	1.4564865484848737e-09	1.4425789078232268e-09	1.3124435906901213e-09	9.050880543199278e-10	5.644364192556472e-10	1.8375933223549695e-10	1.645692642382875e-10
67094.55847320656	44792.876209609734	36599.90619648068	21968.583421674197	21468.452807336165	13065.921195972462	11031.777219937243	7347.54763831102	7347.54763831102	5782.387275493787	3837.913307735642	2862.8732372444706	2155.771863156191	1845.1899102661569	1381.0550156135828	940.8139577620746	737.7957833529811	644.0124238558154	374.42973954282496	282.13354145629125	175.68135890273405	124.3710513465727	124.3710513465727	95.04418378983955	85.67352975982055	58.36657765122493	56.853188840264664	39.200284293629146	30.886608034268335	30.380733194466924	23.87141511703281	11.277914953272058	11.277914953272058	10.930605795291628	9.076845680383954	7.113948659078154	6.521376164636465	4.53981532956025	4.131850555603655	2.293930737755424	2.2201421527990357	1.4514007222202967	0.8526237387993043	0.6795872827051326	0.47641844130380434	0.43733982371912417	0.2923225309316973	0.19641382845822403	0.16141666923909637	0.1481268944807416
66891.03808929723	66891.03808929723	66891.03808929723	59858.35282835968	59858.35282835968	59858.35282835968	59858.35282835968	59243.396474571695	55211.04197408584	55211.04197408584	53338.56599407164	44822.177541986544	44822.177541986544	44822.177541986544	42096.27137166066	42096.27137166066	40417.892313014316	40417.892313014316	37841.30950201868	37841.30950201868	37841.30950201868	37841.30950201868	37841.30950201868	37841.30950201868	36395.46268591655	36395.46268591655	36395.46268591655	36395.46268591655	36395.46268591655	36395.46268591655	31249.504634686673	31249.504634686673	31249.504634686673	28302.867962819626	28302.867962819626	28302.867962819626	28302.867962819626	28302.867962819626	28302.867962819626	28302.867962819626	28302.867962819626	28302.867962819626	28302.867962819626	28302.867962819626	28302.867962819626	28302.867962819626	28302.867962819626	26447.596047867668	26447.596047867668	26447.596047867668
59178.80288083281	56418.531377610314	49563.854016568635	43178.56652014882	38194.231613342316	33945.60270467531	28675.062209092277	24736.112595836596	20860.37065042325	16635.950334367844	13113.168496946222	9220.886584817004	6471.5317440167455	4468.107980409972	2693.496270771398	1971.6797672742248	1971.6797672742248	1661.416628353979	1618.7631832875095	1192.7029873786373	1050.9881777814799	995.1154021348799	995.1154021348799	937.5097343939907	747.6392948448099	728.6615404660114	728.6615404660114	638.7542351835864	535.560655439808	476.8944819895423	418.44945896889925	373.6238350524223	329.8492297721961	321.8749287488126	293.0296153944294	250.26910827060976	250.26910827060976	250.26910827060976	250.26910827060976	207.00076497847505	207.00076497847505	207.00076497847505	207.00076497847505	207.00076497847505	207.00076497847505	207.00076497847505	207.00076497847505	207.00076497847505	207.00076497847505	207.00076497847505
0.0	19849.27810589197	14479.930805920003	12606.12226786616	11606.022157942718	11043.34527156716	10529.34910193226	10234.875321196565	10234.875321196565	10234.875321196565	10234.875321196565	10234.875321196565	10234.875321196565	10234.875321196565	10234.875321196565	10234.875321196565	10234.875321196565	10234.875321196565	10234.875321196565	10234.875321196565	10234.875321196565	10234.875321196565	10234.875321196565	10234.875321196565	10234.875321196565	10234.875321196565	10234.875321196565	10234.875321196565	10234.875321196565	10234.875321196565	10234.875321196565	10234.875321196565	10234.875321196565	10234.875321196565	10234.875321196565	10234.875321196565	10234.875321196565	10234.875321196565	10234.875321196565	10234.875321196565	10234.875321196565	10234.875321196565	10234.875321196565	10234.875321196565	10234.875321196565	10234.875321196565	10234.875321196565	10234.875321196565	10234.875321196565	10234.875321196565
57920.054283985766	49746.57319972321	47604.61935284405	43496.52602247942	31589.78176398297	24974.766490780294	22588.635122509553	14900.63447039081	14900.63447039081	12070.034446772408	7349.727808266097	5720.492733358425	3494.2448167153807	3226.6075166452138	2931.968755773912	2585.2280641245743	2284.044478178248	1380.5369163550235	768.4126319217809	454.69863153562176	423.5634011459697	122.58925446207643	22.815808210389136	16.85540802925813	16.85540802925813	15.62090136334292	15.62090136334292	15.62090136334292	15.62090136334292	15.62090136334292	14.944347424388175	14.05216218593109	13.838097795521524	11.711848277864622	11.065058995579204	11.065058995579204	11.065058995579204	10.692860497453198	10.4803592414852	9.256593608755846	6.047687473037778	5.001007303015128	4.815883242147929	4.625501573873172	4.257382858941097	3.7566477532493505	3.300299832611971	1.6944411118292328	1.1584718731386623	1.1584718731386623
78642.6253896788	63591.41736817739	61271.80957846941	55895.28983055262	53126.60431667231	49558.89514727168	35280.387374267964	35280.387374267964	28806.617360117118	18121.54057111782	18026.19895396515	16908.738771586224	7638.574883142034	2570.0856851873014	85.44188189490391	72.34043474143856	55.78154354240556	3.718507947302739	2.966182433724609	2.680435198659951	2.2262037407328092	1.514149587042273	0.0665990372346309	0.015273339131442725	0.015271416772444816	0.008532927887162745	0.006908034490603361	0.005989914559455367	0.0036261666398942085	0.0019232515109711776	0.0002934222229655217	0.00012245907665019997	9.014082163612544e-05	4.392211310154798e-05	3.646301045676919e-05	3.529869435061482e-05	3.19922941085469e-05	3.1575192650816376e-05	3.0851147040198424e-05	2.7387864344970906e-05	2.511374083935042e-05	1.9170480997006115e-05	1.4843784554694663e-05	1.1937502014692502e-05	6.792923977322703e-06	4.127410942488317e-07	6.321570126760341e-08	1.1081556094303095e-09	1.0832400610360817e-09	2.625259155018685e-10
64944.03564741704	53952.572380111786	32281.56734648742	32281.56734648742	32281.56734648742	26656.32356784623	15167.537362761936	15167.537362761936	12270.685469854767	9920.906115904467	7266.708512601395	6173.636527054458	4063.796438969284	4063.796438969284	3490.180230874523	2761.9282472613845	1419.0066582553263	1419.0066582553263	1129.6830078583978	762.2779230725357	533.6835925953984	533.6835925953984	532.5496064722744	474.44453866524213	240.68186837881913	160.02340537187737	145.25669964334125	124.33830089864254	89.62335549193537	88.64887743017773	75.95827671303445	68.98270905247007	38.58149051187437	27.636142316942674	22.35506396054234	13.249017044599404	8.978693288855405	6.572749930604922	5.654160952117422	5.401260801009487	3.2436285648690153	2.7103808466119244	2.6484354475603005	1.862955518059175	1.4651892559253283	0.8518897348216035	0.7717255519305075	0.5320073226310766	0.47059977838840333	0.3942149902890505
58031.85717643358	58031.85717643358	58031.85717643358	58031.85717643358	47653.281468192225	47653.281468192225	47653.281468192225	47653.281468192225	47653.281468192225	47653.281468192225	46604.52990217005	46604.52990217005	46604.52990217005	46604.52990217005	46068.96625896904	43805.78323419764	43805.78323419764	38356.17364969715	38356.17364969715	38356.17364969715	34662.41334838198	34662.41334838198	32992.2981301704	32992.2981301704	32992.2981301704	31674.163466543043	31674.163466543043	31674.163466543043	30190.015243388687	30190.015243388687	29766.451893394387	27893.61577030583	26559.344204540666	26540.08572003407	26540.08572003407	26540.08572003407	26540.08572003407	26540.08572003407	26540.08572003407	26540.08572003407	26090.805569109205	26090.805569109205	26090.805569109205	26090.805569109205	26090.805569109205	26090.805569109205	24078.927473932476	21878.702281108344	21878.702281108344	21878.702281108344
76765.47067810125	69240.40554480927	62167.65716810743	54717.932814637476	46870.30650138766	38878.78090597242	32933.661331023184	26717.581335880805	22216.482218034045	16794.75475517319	13236.804525322103	9008.025684779297	6580.851402675712	5191.156453917971	3588.462179734159	3005.9613143107053	2633.4387115658833	2305.827565754447	2222.7325332599457	2168.0867935519136	1810.976628648842	1653.6642569270466	1444.224442472043	1275.8989146610488	1242.8156999427774	1028.708869403119	890.5608819896688	738.1442340096282	630.3397441391392	596.7699021331006	475.2888544676797	402.44300472294617	402.44300472294617	402.44300472294617	402.44300472294617	384.6650786644708	341.78230463249815	321.61580855873007	321.61580855873007	321.61580855873007	304.41000718910686	304.41000718910686	216.22897469959707	216.22897469959707	216.22897469959707	216.22897469959707	216.22897469959707	216.22897469959707	216.22897469959707	216.22897469959707
0.0	24076.69112502443	13501.030638325736	12811.415632289429	10598.647330945274	9038.155893877829	8231.511789596849	7942.6709780167075	7942.6709780167075	7942.6709780167075	7942.6709780167075	7942.6709780167075	7942.6709780167075	7942.6709780167075	7942.6709780167075	7942.6709780167075	7942.6709780167075	7942.6709780167075	7942.6709780167075	7942.6709780167075	7942.6709780167075	7942.6709780167075	7942.6709780167075	7942.6709780167075	7942.6709780167075	7942.6709780167075	7942.6709780167075	7942.6709780167075	7942.6709780167075	7942.6709780167075	7942.6709780167075	7942.6709780167075	7942.6709780167075	7942.6709780167075	7942.6709780167075	7942.6709780167075	7942.6709780167075	7942.6709780167075	7942.6709780167075	7942.6709780167075	7942.6709780167075	7942.6709780167075	7942.6709780167075	7942.6709780167075	7942.6709780167075	7942.6709780167075	7942.6709780167075	7942.6709780167075	7942.6709780167075	7942.6709780167075
61215.08186414175	57768.17739302567	26798.682238636968	26595.799578121667	20696.087410596647	14706.468129332416	11652.112524224623	9948.315355666107	8172.114182069941	6080.333433153208	2374.329335624614	2357.840756178263	2293.370260075354	2073.4869358486276	1441.8947184165527	610.5582154930132	375.9395457135139	300.2907320196702	265.197572238213	196.43208454632963	185.24158284092107	168.75781443582278	151.18860212880736	151.18860212880736	147.89251818419675	142.7008484798307	142.7008484798307	130.67786145498297	126.82084474906387	109.57753081444697	75.11674010926025	67.8722053039679	67.8722053039679	65.78973242064768	63.247947034028954	61.57957931534944	35.1242541107572	34.23669362136592	33.77941550166458	32.57354986792016	32.57354986792016	32.12649907038197	32.066953319251816	30.436422435786938	30.114587228440655	27.84864299369743	26.066192296932513	21.43170272107604	19.387433687738394	18.844480711378655
65470.56052577501	65156.18909707605	65156.18909707605	60242.748621333456	54320.00030396179	32930.23395713584	26629.73770286432	19018.47528865108	9821.366095671248	6114.774178014589	5233.935774114981	5233.935774114981	4559.800450128058	3339.950222902298	2255.3748395709213	848.136948893426	18.22396651953364	18.22396651953364	18.22396651953364	10.259444053529329	6.279107682113536	4.8147136104193775	3.6156575543753204	0.06618054228937137	0.06618054228937137	0.05149091239479458	0.002885508821636495	0.0007376019890877876	0.00044427285752890043	0.00033053515529839607	0.00025890939181327875	0.00017971905977433617	0.00015444027146681178	0.00014840984957070833	0.00012990854036182915	9.763881764114307e-05	7.851667967497493e-05	2.168996485060728e-05	1.713225593662654e-05	1.3424933357944188e-05	5.768467412474448e-06	5.225755779104221e-06	3.6196955165432387e-06	2.651825417178641e-06	2.2591289439344905e-06	1.5700790297757582e-06	1.319621589771391e-06	1.2980080655324373e-06	1.2659444680306209e-06	1.2659444680306209e-06
70358.42810326324	52923.75191135104	39592.73417889174	32864.29895336674	27126.95972645069	20535.618852316646	18044.760483347054	11588.432647350946	8725.914088584876	7812.391783202653	5860.977422770282	4319.973894018253	3302.325549094372	2625.3118149139373	1437.5503151701994	1153.0093983697245	984.5939419529951	675.3382663820046	510.5019788734849	278.1252127967161	278.1252127967161	206.19833580525298	202.13581391706023	185.9991080620807	135.30184827187693	98.48048686596324	76.76688283124024	50.71369721336998	37.274133301706584	23.18950348210617	22.077471932625212	13.702090396455437	13.256680762032367	11.971924619022545	7.444856744089313	7.444856744089313	5.3678647617651905	5.157106341081022	4.642258925684389	3.648508217880131	2.276744342005362	2.184404234110823	1.6757640979306663	1.1304995006463756	0.8121792642728912	0.6862703720366014	0.5869996516652422	0.4834209716131001	0.4680907284645807	0.2222207100901071
78365.09638589974	78365.09638589974	78365.09638589974	75801.32205209264	67983.63374838288	67983.63374838288	67983.63374838288	67983.63374838288	57812.954715611995	57812.954715611995	57812.954715611995	57812.954715611995	51109.513538016974	51109.513538016974	51109.513538016974	49543.06872088557	48480.62722576184	48384.34160639906	48384.34160639906	39661.018667311466	39661.018667311466	39661.018667311466	39661.018667311466	39661.018667311466	39237.59787318542	39237.59787318542	37448.13091518642	37448.13091518642	37448.13091518642	37448.13091518642	37448.13091518642	35741.15738117794	35741.15738117794	35741.15738117794	35741.15738117794	32162.281577910187	29118.148121247752	29118.148121247752	29118.148121247752	29118.148121247752	29118.148121247752	29118.148121247752	29118.148121247752	26949.244793770544	23953.30970040784	23953.30970040784	23953.30970040784	23953.30970040784	23354.38048336386	23354.38048336386
70732.61769677843	65293.95442253167	56315.009120026596	47673.347209028856	41125.61336161409	35382.64916261613	30042.249042237356	23913.499717697312	18036.56471552378	13570.68569144446	10213.492726515864	8010.1702802384025	5400.530571771106	3355.989325057162	2188.45247744906	2140.7613154828505	1626.6722627539514	1506.7249427621025	1372.955454820952	1265.7276774349298	1158.475471598474	1022.2717142810197	870.3165833800258	772.7287833733868	676.5022718211162	475.67780831875484	475.67780831875484	475.67780831875484	475.67780831875484	475.3652545160112	390.67599113413377	302.09295511610145	302.09295511610145	302.09295511610145	302.09295511610145	283.7882267977829	283.7882267977829	283.7882267977829	262.13144024169435	262.13144024169435	262.13144024169435	257.99191945420677	257.99191945420677	248.88215852752137	248.88215852752137	225.7202840738582	225.7202840738582	207.89230696428234	205.80042178374543	181.80299150785464
0.0	19932.30879757918	12429.293004832902	10805.457116802481	9931.489849128437	9283.817433370878	8793.240798209354	8490.644457148388	8386.576951853274	8386.576951853274	8386.576951853274	8386.576951853274	8386.576951853274	8386.576951853274	8386.576951853274	8386.576951853274	8386.576951853274	8386.576951853274	8386.576951853274	8386.576951853274	8386.576951853274	8386.576951853274	8386.576951853274	8386.576951853274	8386.576951853274	8386.576951853274	8386.576951853274	8386.576951853274	8386.576951853274	8386.576951853274	8386.576951853274	8386.576951853274	8386.576951853274	8386.576951853274	8386.576951853274	8386.576951853274	8386.576951853274	8386.576951853274	8386.576951853274	8386.576951853274	8386.576951853274	8386.576951853274	8386.576951853274	8386.576951853274	8386.576951853274	8386.576951853274	8386.576951853274	8386.576951853274	8386.576951853274	8386.576951853274
40930.21042664323	40368.912939558606	34866.530138368595	25687.86597337803	16656.022453543053	8917.884492026003	8857.193777022509	7566.429604984258	2724.0975164804495	2286.388645431924	2155.0716290782902	1498.615380850402	1495.2373051890775	991.5969648336	912.6615884116915	700.4967295442441	463.92201144787754	368.67375027332713	358.9747393528882	321.0469646394402	261.5906768373852	252.87014501673164	133.93142548724725	94.37521523680404	66.33796474231198	51.4445217002705	32.5158891329439	22.97820674399346	16.971407853313924	16.74985343891595	15.8339643188874	8.80091712317249	7.792232724517428	7.627398816992786	7.06477109959218	7.06477109959218	7.016788536637014	6.870800069465606	4.658994438971898	4.299187033800202	3.7931574288865253	2.804406216540837	2.4469617491429183	2.1919345554570824	2.1868017203382872	2.1697277019167047	2.165518297767495	2.012507706244853	1.8803481270019495	1.8803481270019495
66314.00366045017	65151.415611392105	59033.39688701989	49479.53047562889	23451.153468341454	16569.097293383653	12736.115143186798	2881.095107674849	1712.331098378983	1595.410552486007	1329.293673204422	1089.623152481279	864.8792685170923	328.0090475749289	328.0090475749289	253.58269952597595	78.48848781947555	74.05529477923481	58.334098666845854	51.42737347449808	20.018810541389197	15.031736555525468	12.353532194617426	3.5810689944815555	1.8265467714242367	0.8814660725811855	0.6031381390733029	0.38603151282392034	0.12418481079592554	0.10059491156637043	0.0013191158311980727	0.0012744120876798982	0.0012404844202512629	0.00012724788616471104	6.816821001983357e-05	3.63477327904081e-06	2.4693889236425145e-07	2.4911117671814522e-08	5.755185430164105e-09	3.741111878535452e-09	2.553422462622502e-09	6.532056943495951e-10	4.497780234009481e-10	1.8647158860063682e-10	7.431975735474313e-11	7.079423700455532e-12	7.024192658569271e-12	5.1800761752446925e-12	4.5393145356972045e-12	1.2803216213452471e-12
63533.670732544306	43980.801007071044	42141.06706389521	32942.53518422586	23925.827888389987	16299.374790200152	16123.465894983074	10922.268976651758	10246.736459403732	6875.273820218053	5225.447210300434	3859.1512169575476	3253.712553049569	2532.220890996502	2278.4697765736396	1794.467493684963	1486.0310956874048	1056.9056212392302	822.8076338585274	610.2877192128288	394.3292126409482	254.90618307829143	152.51288934122977	152.51288934122977	140.15516856460442	119.15757083245042	110.37398664110987	76.91989246863375	62.47651167751063	31.900221996092355	22.800206784042402	17.620889719820926	17.620889719820926	12.864872718055832	12.864872718055832	9.069286497512142	7.964512876211176	5.987899524930723	4.267409050608715	3.242631459056679	2.9843415041823147	1.8563795698490395	1.4998658374412894	1.45000163036436	0.9887508347196554	0.8990306766140514	0.7750572449752311	0.5028262067924841	0.374113184758665	0.25971649474486297
71632.75829384639	71632.75829384639	65770.50016366689	62967.24330561974	62967.24330561974	55175.700316402574	55175.700316402574	50741.43377941163	41630.847396582634	41630.847396582634	41630.847396582634	35767.49550732581	35767.49550732581	34771.83673092905	34771.83673092905	34544.3594801655	34544.3594801655	32821.41275442945	32821.41275442945	32821.41275442945	32821.41275442945	32417.39451040252	31871.734136423947	27467.646993016293	27467.646993016293	27467.646993016293	27467.646993016293	27467.646993016293	23627.8550956405	21538.718460437114	21243.818463776435	21243.818463776435	20659.164909546886	20659.164909546886	20659.164909546886	20659.164909546886	20659.164909546886	20659.164909546886	20659.164909546886	20659.164909546886	20125.709023070525	20125.709023070525	20125.709023070525	20125.709023070525	20125.709023070525	20125.709023070525	20125.709023070525	20125.709023070525	20125.709023070525	20125.709023070525
68344.5149126783	61752.06247841113	54037.219706977965	46030.72824460029	38528.04248854553	33017.544917989064	29237.95067157471	23914.300668224387	19478.12713358565	16436.186551582436	12752.649769668904	8877.690327611188	6109.263128694047	4808.561098922796	4148.086822971955	3126.4183112246956	2720.899008547161	2040.37758557184	1926.1568558865158	1833.6312474280876	1486.340938032101	1285.605165104351	1183.750034958582	997.2039541472017	806.7539147352704	755.9827291200761	701.1114097293708	563.3928644703416	563.3928644703416	563.3928644703416	563.3928644703416	534.5891511120637	449.54879384136103	345.4122580549228	325.51363041576036	325.51363041576036	325.51363041576036	325.51363041576036	325.51363041576036	314.45111137315655	290.38650636680103	290.38650636680103	290.38650636680103	285.652547417122	231.71230367332979	217.2444081108884	210.20632632221398	210.20632632221398	210.20632632221398	210.20632632221398
0.0	19353.244519920263	13000.614765210843	9376.28167445039	7518.228122143641	6549.2999886542575	6305.534135349554	6233.266181911302	6233.266181911302	6233.266181911302	6233.266181911302	6233.266181911302	6233.266181911302	6233.266181911302	6233.266181911302	6233.266181911302	6233.266181911302	6233.266181911302	6233.266181911302	6233.266181911302	6233.266181911302	6233.266181911302	6233.266181911302	6233.266181911302	6233.266181911302	6233.266181911302	6233.266181911302	6233.266181911302	6233.266181911302	6233.266181911302	6233.266181911302	6233.266181911302	6233.266181911302	6233.266181911302	6233.266181911302	6233.266181911302	6233.266181911302	6233.266181911302	6233.266181911302	6233.266181911302	6233.266181911302	6233.266181911302	6233.266181911302	6233.266181911302	6233.266181911302	6233.266181911302	6233.266181911302	6233.266181911302	6233.266181911302	6233.266181911302
74106.48243251194	72743.6071851152	63442.10045528963	61090.69152668294	28584.621060075762	27083.745008771737	26516.3362521754	22353.917855880645	12809.792420707641	5840.585851867756	4631.7330402810985	2968.9428631923292	1128.387149763215	749.3807048619952	435.634607070471	388.96879242813463	385.6060056687114	372.97668448782554	372.97668448782554	351.1167159444322	321.86141459199297	273.8594223211337	143.95629736791952	81.45422279330306	70.01527666378453	44.83536532351088	30.452088994631367	30.301581668137835	25.99856044559247	24.914586547056597	24.150581107242324	21.643471984286677	20.175058456739652	20.050410614969	20.050410614969	18.597598541430393	17.616542754641088	14.307719374398912	12.065534273648671	6.001192077152772	5.689622995317322	4.247650588023794	4.247650588023794	4.164172390173373	3.0391778795577085	2.7769599472285575	2.6634132128829506	2.6233554812493436	2.6233554812493436	2.598921562172496
75351.19402550536	68957.85666126185	47321.756608871096	35036.35863886255	32784.570873241915	12749.346830957194	12571.60064389426	11934.645042735741	10790.758671590216	10575.710122488577	10575.710122488577	8614.643664439727	8063.0710523068365	6417.0660128741465	4622.896645921498	4214.893629605102	3770.1203226331113	3593.5412771576525	3189.084198225004	2650.7619875818814	2650.7619875818814	1850.9569340039293	1796.0982338580852	1128.992382513998	936.9233872696265	562.5530386517189	534.7863469245361	440.4530472258505	358.44843146660025	341.8458746638564	287.721677466401	245.01923551830328	187.78931426054302	187.78931426054302	132.58924973903288	83.71191752566016	50.15479174397073	41.46266391908699	28.35013668976686	20.02510553840513	15.764013143465213	8.437227514496698	6.19764451789701	0.9603588615951955	0.27464844949977435	0.09307904967535095	0.02932651346667524	0.0002663546054730572	0.0002663546054730572	7.059681659660553e-05
51488.30434871479	47881.60317526221	39039.379689586654	28762.40710692472	22221.905427475827	18259.76744725055	13143.803394563129	12621.174979964851	5809.089721732086	5809.089721732086	5809.089721732086	4159.379174282053	3815.4398255581364	1798.690264806913	1259.2966773468447	1259.2966773468447	1030.3944444990743	586.0236152432464	402.539089530777	382.27031730893367	176.41446773554202	153.1958668862218	143.47079123592783	84.37098521969838	71.28695521282543	52.61300309822671	43.56586727477935	35.782092914320046	21.923737270176876	21.923737270176876	17.843471695414102	6.828531583831029	4.792646347584206	3.756691251912463	3.1229453640384577	3.1229453640384577	2.197682878042006	1.4753135646309046	1.0597486476090179	0.9888251879836717	0.8630307170702042	0.5990086156471646	0.46043061583353584	0.3027139490219421	0.20634529670977914	0.1692310702403572	0.1525309075043301	0.12099217845872469	0.09127112328304587	0.09127112328304587
61933.492187783355	55914.67624301581	54882.87203395981	52704.97856490928	52704.97856490928	52148.259108997365	51662.82429974146	43141.844883995065	43141.844883995065	43141.844883995065	39792.54524814684	39792.54524814684	39792.54524814684	38514.09502445385	37431.68278240954	32495.200409894638	32495.200409894638	32495.200409894638	32495.200409894638	31113.77358561794	27764.47394976971	27764.47394976971	27764.47394976971	27764.47394976971	27764.47394976971	27764.47394976971	27764.47394976971	27764.47394976971	27764.47394976971	27764.47394976971	27764.47394976971	27764.47394976971	27237.940166917433	26636.716289401906	26478.36714869899	26478.36714869899	26478.36714869899	26478.36714869899	26478.36714869899	24927.044115462442	24927.044115462442	24927.044115462442	24927.044115462442	24927.044115462442	24927.044115462442	23449.098584791704	23449.098584791704	23449.098584791704	23449.098584791704	23449.098584791704
77730.83513442904	68136.3530329764	59273.94956269331	52302.92139513734	44925.10743771251	37441.75248677595	30313.73070453927	25323.32503504208	20290.04065406175	16401.640115045877	12635.676623077841	10488.936214482026	8835.099275477734	6291.9692423307015	4217.493699959294	3327.6430900336118	2700.866942006197	2569.2526817333096	1801.5206479957094	1716.877029407852	1627.1272741635466	1506.1046947134698	1506.1046947134698	1308.6389776398782	1213.5625629685258	1015.5160302024586	874.7922449166064	826.6768228894858	635.3450997164755	527.2532000701799	509.7348589497166	412.08606064748597	399.93564201132034	309.4860216716247	217.74233541106327	217.74233541106327	217.74233541106327	217.74233541106327	217.74233541106327	217.74233541106327	217.74233541106327	217.74233541106327	217.74233541106327	217.74233541106327	217.74233541106327	212.99894245478524	202.36625958789523	202.36625958789523	202.36625958789523	202.36625958789523
0.0	21622.438320418692	12756.63202913411	10519.019659658765	10130.002577436953	10130.002577436953	10130.002577436953	9936.443995186139	9784.142392705222	9628.153082637293	9513.719093183929	9513.719093183929	9513.719093183929	9513.719093183929	9513.719093183929	9513.719093183929	9513.719093183929	9513.719093183929	9513.719093183929	9513.719093183929	9513.719093183929	9513.719093183929	9513.719093183929	9513.719093183929	9513.719093183929	9513.719093183929	9513.719093183929	9513.719093183929	9513.719093183929	9513.719093183929	9513.719093183929	9513.719093183929	9513.719093183929	9513.719093183929	9513.719093183929	9513.719093183929	9513.719093183929	9513.719093183929	9513.719093183929	9513.719093183929	9513.719093183929	9513.719093183929	9513.719093183929	9513.719093183929	9513.719093183929	9513.719093183929	9513.719093183929	9513.719093183929	9513.719093183929	9513.719093183929
69405.76661765942	63580.86866641361	55568.45825418964	44674.520852827845	41764.43993364949	14014.709556947346	10657.015690245558	8053.449733065937	7772.618242501002	5161.825027435267	4202.581289956424	3679.965520556537	3593.117165110105	3576.860621674114	2769.630782237596	2520.6814230343334	2323.9917753681834	2028.7652137653076	1094.8467210257872	859.4186819505209	786.7339913881665	713.2401075489444	656.472663837722	604.7994559015123	581.4433810312272	564.6551883130356	457.74496022196143	318.37110300849446	271.8308441650508	130.84543503974052	97.4235020840658	71.37339625182506	59.39041106342736	51.45551031868289	40.90426434179099	36.95136235529501	31.122321898242852	26.44590049513955	25.111305191509604	23.252076392749686	15.095775003069507	13.524352032008366	13.474998968062458	12.308031801500755	12.130446345390475	12.128528675400258	12.128528675400258	11.929751838353292	10.980128605204548	7.88985966711153
75517.00849785005	70477.08278349011	63262.22305046096	62648.97167492331	49903.65828558518	24764.11779957403	5042.462343329642	3408.166042434657	2949.747319452701	1793.1693926485668	1507.2917614962516	1153.486180725427	754.1473502449945	681.8719518374759	288.08906511543853	157.45995365060492	123.36475466262992	83.49433952081988	83.49433952081988	51.31078624409199	49.75465213054978	32.41715075390198	26.433961782542273	25.280337011564793	22.526035701128848	17.321516028378582	12.469188863737024	12.009119713189328	5.617754190342132	1.8889543043988424	1.8858022796418927	1.6117368358089545	1.2225715921876723	1.033364994420629	0.7910015772304272	0.41173699484536797	0.39705624297451947	0.354113167078503	0.31788145469916573	0.27550289757695173	0.24373671732257524	0.16215979642868955	0.1353473601156361	0.0968280914539122	0.08912059357147893	0.06636619971461158	0.06051089015584727	0.03591653094434833	0.035395383058353776	0.013741084322237904
65169.09625036584	46990.294726956025	25432.141073694493	24569.219687652858	19047.324789683502	15786.030545194659	15786.030545194659	10357.6315666738	10108.473621904306	7993.233207007007	6366.317556438855	6366.317556438855	4527.741714251667	3689.0267963150573	3221.3787536762434	2360.7164104425256	1829.6083486504958	1563.5789487870638	1361.948722443807	1161.8439820999606	880.7263776748055	800.6576580415853	646.945737343869	478.14565502957606	417.46830846476615	187.0734634946661	137.1132440156188	127.4072629011535	86.03551538575857	66.4391481869449	60.88031451244712	37.00583016289824	37.00583016289824	28.45279128015246	12.898974853351262	8.97970930428621	8.97970930428621	6.301139297570226	6.22346574507794	4.365306633686893	4.086683525990807	3.635254023853423	2.5373035899561542	2.2776545046970225	2.140939358563413	1.320719595220038	1.320719595220038	1.0727766574543065	0.832883099395046	0.6625166698635315
54114.806058133516	49790.40628619091	49790.40628619091	46289.31140724602	46289.31140724602	46289.31140724602	46289.31140724602	46289.31140724602	46289.31140724602	46289.31140724602	46289.31140724602	46289.31140724602	46209.66018176557	43189.30974095467	43189.30974095467	41491.94305032977	41491.94305032977	39022.20124154185	39022.20124154185	33352.02585275923	33352.02585275923	33352.02585275923	33352.02585275923	33352.02585275923	33352.02585275923	33352.02585275923	33175.42330326522	33175.42330326522	33175.42330326522	32514.90185854119	32514.90185854119	32514.90185854119	32514.90185854119	32514.90185854119	31698.788139940167	31698.788139940167	31698.788139940167	31698.788139940167	30680.81989564167	30680.81989564167	30427.155875633984	30427.155875633984	30427.155875633984	30427.155875633984	30427.155875633984	30427.155875633984	29144.7876320478	28719.047892468872	27316.258511519885	27316.258511519885
58243.46730694248	54335.39058719778	50105.769366188586	47421.53070683517	38670.53432434454	32337.7233193412	26618.989613267786	23116.787030860545	19198.403463826242	14055.768066996594	11069.561312534039	8167.272882926298	5929.524609401441	4697.891436148156	3385.652165810378	1967.9343078649608	1575.3223225723436	1461.7497101763945	1453.5399455983597	1147.2936314782407	1088.536494960942	816.9183474239719	816.9183474239719	512.2441390078592	512.2441390078592	512.2441390078592	448.4843339812223	448.4843339812223	439.04678580341425	313.08022500086577	274.4790142915962	244.70824001510883	229.14992584961658	229.14992584961658	224.34042187966995	224.34042187966995	224.34042187966995	224.34042187966995	224.34042187966995	224.34042187966995	224.34042187966995	217.826287683349	178.22353950309812	178.22353950309812	178.22353950309812	128.3737339752091	128.3737339752091	128.3737339752091	128.3737339752091	73.88301033628528
0.0	19517.662129348162	12655.363838370642	11388.95009328619	10029.56707531282	9444.801299397557	9271.61935735227	9184.245943912862	9048.150146238851	9048.150146238851	9048.150146238851	9048.150146238851	9048.150146238851	9048.150146238851	9048.150146238851	9048.150146238851	9048.150146238851	9048.150146238851	9048.150146238851	9048.150146238851	9048.150146238851	9048.150146238851	9048.150146238851	9048.150146238851	9048.150146238851	9048.150146238851	9048.150146238851	9048.150146238851	9048.150146238851	9048.150146238851	9048.150146238851	9048.150146238851	9048.150146238851	9048.150146238851	9048.150146238851	9048.150146238851	9048.150146238851	9048.150146238851	9048.150146238851	9048.150146238851	9048.150146238851	9048.150146238851	9048.150146238851	9048.150146238851	9048.150146238851	9048.150146238851	9048.150146238851	9048.150146238851	9048.150146238851	9048.150146238851
80442.00816795735	69493.98797734942	45975.57523603872	24229.44113082298	23414.622524512804	21986.46860875894	20603.59923905456	15018.160994215012	9585.396462877565	8743.143104791223	5407.85798356034	4325.401133860362	4070.3750211069655	3209.98240744082	3209.98240744082	2348.126501696849	2295.682851936526	1915.5372659430197	1810.1970056856665	1652.2347135289995	1592.403437961328	1252.6683590346286	756.9281416741495	570.7208848335456	569.2817560510014	564.7539399478118	500.6046440955107	466.3590764107323	410.98790406714005	252.83337691599797	245.704921435526	130.02191547844498	74.45225291349693	55.755095017727406	48.176571733684085	36.5183756827235	36.33803709248326	33.30563661125392	26.87995866028374	20.662787098682582	20.662787098682582	18.20282873900875	14.618178278177139	14.618178278177139	13.707606057081557	8.019328463873034	7.480941502152708	7.224428677711345	6.938945646998105	5.561035098787156
63415.085356685864	55460.59879224995	35522.81005838101	30218.52010184001	26593.67652464801	26533.18952154983	11188.458722336092	7871.014501290536	5252.738820658501	3198.751099252555	3198.751099252555	2312.029043903056	1915.0076338877952	1465.3858358251061	1166.362208497833	268.09775254012254	34.64265133509508	4.149505641009286	4.000136214783525	2.64203810890936	2.4172196193418034	2.0994431464265166	0.9155118346065839	0.6913240982624138	0.5227738798044157	0.4941322845084863	0.46824496742714244	0.46562422139378173	0.460250963354998	0.4500321811453979	0.41678977363412617	0.40997263257947786	0.2920124448926844	0.28244071397830517	0.25303902820985935	0.2321022322746852	0.19576962666434095	0.17429359177625173	0.09451284460452132	0.043952796217422194	0.042507293091808396	0.040381967070788276	0.036291008914512056	0.03592495070361736	0.033597003398449315	0.01562650798477256	0.011822763315431665	0.007381749983324504	0.003025958359944013	0.0027279131464526723
[truncated: 950 more columns]
