# Supplementary material for: A novel network security situation assessment model based on multiple strategies whale optimization algorithm and bidirectional GRU
Source: PeerJ Comput Sci. 2023 Dec 12;9:e1729. doi: 10.7717/peerj-cs.1729 (PMC10773833; doi:10.7717/peerj-cs.1729)
Supplement: Supplemental Information 1 [file peerj-cs-09-1729-s001.zip › code1/inteligent_algorithm_submit/Function1/PSO_func1.py]

import random
import numpy
from solution import solution
import time


def PSO(objf, lb, ub, dim, PopSize, iters):

    # PSO parameters

    Vmax = 6
    wMax = 0.9
    wMin = 0.2
    c1 = 2
    c2 = 2

    s = solution()
    if not isinstance(lb, list):
        lb = [lb] * dim
    if not isinstance(ub, list):
        ub = [ub] * dim

    ######################## Initializations

    vel = numpy.zeros((PopSize, dim))

    pBestScore = numpy.zeros(PopSize)
    pBestScore.fill(float("inf"))

    pBest = numpy.zeros((PopSize, dim))
    gBest = numpy.zeros(dim)

    gBestScore = float("inf")

    pos = numpy.zeros((PopSize, dim))
    for i in range(dim):
        pos[:, i] = numpy.random.uniform(0, 1, PopSize) * (ub[i] - lb[i]) + lb[i]

    convergence_curve = numpy.zeros(iters)

    ############################################
    print('PSO is optimizing  "' + objf.__name__ + '"')

    timerStart = time.time()
    s.startTime = time.strftime("%Y-%m-%d-%H-%M-%S")

    for l in range(0, iters):
        for i in range(0, PopSize):
            # pos[i,:]=checkBounds(pos[i,:],lb,ub)
            for j in range(dim):
                pos[i, j] = numpy.clip(pos[i, j], lb[j], ub[j])
            # Calculate objective function for each particle
            fitness = objf(pos[i, :])

            if pBestScore[i] > fitness:
                pBestScore[i] = fitness
                pBest[i, :] = pos[i, :].copy()

            if gBestScore > fitness:
                gBestScore = fitness
                gBest = pos[i, :].copy()

        # Update the W of PSO
        w = wMax - l * ((wMax - wMin) / iters)

        for i in range(0, PopSize):
            for j in range(0, dim):
                r1 = random.random()
                r2 = random.random()
                vel[i, j] = (
                    w * vel[i, j]
                    + c1 * r1 * (pBest[i, j] - pos[i, j])
                    + c2 * r2 * (gBest[j] - pos[i, j])
                )

                if vel[i, j] > Vmax:
                    vel[i, j] = Vmax

                if vel[i, j] < -Vmax:
                    vel[i, j] = -Vmax

                pos[i, j] = pos[i, j] + vel[i, j]

        convergence_curve[l] = gBestScore

        if l % 1 == 0:
            print(
                [
                    "At iteration "
                    + str(l + 1)
                    + " the best fitness is "
                    + str(gBestScore)
                ]
            )
    timerEnd = time.time()
    s.endTime = time.strftime("%Y-%m-%d-%H-%M-%S")
    s.executionTime = timerEnd - timerStart
    s.convergence = convergence_curve
    s.optimizer = "PSO"
    s.objfname = objf.__name__

    return s, gBestScore, convergence_curve
