# Supplementary material for: A novel network security situation assessment model based on multiple strategies whale optimization algorithm and bidirectional GRU
Source: PeerJ Comput Sci. 2023 Dec 12;9:e1729. doi: 10.7717/peerj-cs.1729 (PMC10773833; doi:10.7717/peerj-cs.1729)
Supplement: Supplemental Information 1 [file peerj-cs-09-1729-s001.zip › code1/inteligent_algorithm_submit/Function1/solution.py]

# -*- coding: utf-8 -*-
"""
Created on Tue May 17 17:06:19 2016

@author: Hossam Faris
"""


class solution:
    def __init__(self):
        self.best = 0
        self.bestIndividual = []
        self.convergence = []
        self.optimizer = ""
        self.objfname = ""
        self.startTime = 0
        self.endTime = 0
        self.executionTime = 0
        self.lb = 0
        self.ub = 0
        self.dim = 0
        self.popnum = 0
        self.maxiers = 0
