# Supplementary material for: A novel network security situation assessment model based on multiple strategies whale optimization algorithm and bidirectional GRU
Source: PeerJ Comput Sci. 2023 Dec 12;9:e1729. doi: 10.7717/peerj-cs.1729 (PMC10773833; doi:10.7717/peerj-cs.1729)
Supplement: Supplemental Information 1 [file peerj-cs-09-1729-s001.zip › code1/inteligent_algorithm_submit/Function10/benchmark_function.py]

import math
import random
import numpy


def Sphere(x):
    '''
    -100 <= x[i] <= 100
    min = 0
    '''
    y = 0
    n = len(x)
    for i in range(n):
        y = y + x[i] ** 2
    return y

def Schwefel1(x):
    '''
    -10 <= x[i] <= 10
    min = 0
    '''
    y1 = 0
    y2 = 1
    n = len(x)
    for i in range(n):
        y1 = y1 + abs(x[i])
        y2 = y2 * abs(x[i])
    y = y1 + y2
    return y

def Schwefel2(x):
    '''
    -100 <= x[i] <= 100
    min = 0
    '''
    y = 0
    y1 = 0
    n = len(x)
    for i in range(n):
        a = i + 1
        for j in range(a):
            y1 = y1 + x[j]
        y = y + (y1 ** 2)
    return y

def Schwefel4(x):
    '''
    -100 <= x[i] <= 100
    min = 0
    '''
    l = []
    n = len(x)
    for i in range(n):
        l.append(abs(x[i]))
    y = max(l)
    return y

def Step(x):
    '''
    -100 <= x[i] <= 100
    min = 0
    '''
    y = 0
    n = len(x)
    for i in range(n):
        y = y + ((int(x[i] + 0.5)) ** 2)
    return y

def Quartic(x):
    '''
    -1.28 <= x[i] <= 1.28
    min = 0
    '''
    y = 0
    n = len(x)
    for i in range(n):
        y = y + i * (x[i] ** 4)
    y = y + random.random()
    return y


def Schwefel3(x):
    '''
    -500 <= x[i] <= 500
    min = -12569.5
    '''
    y = 0
    n = len(x)
    for i in range(n):
        y = y + ((- x[i]) * math.sin(math.sqrt(abs(x[i]))))
    return y

def Rastrigin(x):
    '''
    -5.12 <= x[i] <= 5.12
    min = 0
    '''
    y = 0
    n = len(x)
    for i in range(n):
        y = y + ((x[i] ** 2) - 10 * math.cos(2 * math.pi * x[i]) + 10)
    return y

def Ackley(x):
    '''
    -32 <= x[i] <= 32
    min = 0
    '''
    y1 = 0
    y2 = 0
    n = len(x)
    for i in range(n):
        y1 = y1 + (x[i] ** 2)
        y2 = y2 + math.cos(2 * math.pi * x[i])
    y = -20 * math.exp(-0.2 * math.sqrt(y1 / 30)) - math.exp(y2 / 30) + 20 + math.exp(1)
    return y

def Griewank(x):
    '''
    -30 <= x[i] <= 30
    min = 0
    '''
    y1 = 0
    y2 = 1
    n = len(x)
    for i in range(n):
        y1 = y1 + (x[i] ** 2)
        y2 = y2 * math.cos(x[i] / math.sqrt(i + 1))
    y = y1 / 4000 - y2 + 1
    return y

def Penalized1(x):
    '''
    -50 <= x[i] <= 50
    min = 0
    '''
    y1 = 0
    y2 = 0
    n = len(x)
    for i in range(n - 1):
        y1 = y1 + ((x[i] - 1) ** 2) * (1 + (math.sin(3 * math.pi * x[i + 1])) ** 2)
    for i in range(n):
        if x[i] > 5:
            y2 = y2 + 100 * ((x[i] - 5) ** 4)
        elif x[i] >= -5 and x[i] <= 5:
            y2 = y2
        elif x[i] < -5:
            y2 = y2 + 100 * ((-x[i] - 5) ** 4)
    y = 0.1 * ((math.sin(3 * math.pi * x[0]) ** 2) + y1 + ((x[n - 1] - 1) ** 2) * (1 + (math.sin(2 * math.pi * x[n - 1]) ** 2))) + y2
    return y

def Penalized2(x):
    '''
    -50 <= x[i] <= 50
    min = 0
    '''
    y = []
    y1 = 0
    y2 = 0
    n = len(x)
    for i in range(n):
        y.append(1 + (x[i] + 1) / 4)
    for i in range(n - 1):
        y1 = y1 + ((y[i] - 1) ** 2) * (1 + 10 * (math.sin(math.pi * y[i + 1])) ** 2)
    for i in range(n):
        if x[i] > 10:
            y2 = y2 + 100 * ((x[i] - 10) ** 4)
        elif x[i] >= -10 and x[i] <= 10:
            y2 = y2
        elif x[i] < -10:
            y2 = y2 + 100 * ((-x[i] - 10) ** 4)
    y = (math.pi / n) * ((10 * math.sin(math.pi * y[0])) + y1 + (y[n - 1] - 1) ** 2) + y2
    return y


def Shekel(x):
    '''
    -65.536 <= x[i] <= 65.536
    min = 1
    '''
    s = [-32, -16, 0, 16, 32]
    a = numpy.zeros((2, 25))
    y1 = 0
    for i in range(5):
        for j in range(5):
            a[0][5 * i + j] = s[j]
            a[1][5 * i + j] = -32 + 16 * i
    for i in range(25):
        y1 = y1 + 1 / ((i + 1) + ((x[0] - a[0][i]) ** 6) + ((x[1] - a[1][i]) ** 6))
    y = ((1 / 500) + y1) ** (-1)
    return y

def Kowalik(x):
    '''
    -5 <= x[i] <= 5
    min = 0.0003075
    '''
    y = 0
    a = [0.1957, 0.1947, 0.1735, 0.1600, 0.0844, 0.0627, 0.0456, 0.0342, 0.0323, 0.0235, 0.0246]
    b = [0.25, 0.5, 1, 2, 4, 6, 8, 10, 12, 14, 16]
    for i in range(len(b)):
        b[i] = 1 / b[i]
    for i in range(11):
        y = y + (a[i] - (x[0] * ((b[i] **2) + b[i] * x[1]) / ((b[i] ** 2) + b[i] * x[2] + x[3]))) ** 2
    return y

def SixHump(x):
    '''
    -5 <= x[i] <= 5
    min = -1.0316285
    '''
    y = 4 * (x[0] ** 2) - 2.1 * (x[0] ** 4) + (x[0] ** 6) / 3 + x[0] * x[1] - 4 * (x[1] ** 2) + 4 * (x[1] ** 4)
    return y

def Branin(x):
    '''
    -5 <= x[0] <= 10  0 <= x[1] <= 15
    min = 0.398
    '''
    y = ((x[1] - 5.1 * (x[0] ** 2) / (4 * ((math.pi) ** 2)) + 5 * x[0] / math.pi - 6) ** 2) + 10 * (1 - 1 / (8 * math.pi)) * math.cos(x[0]) + 10
    return y

def Goldstein(x):
    '''
    -2 <= x[i] <= 2
    min = 3
    '''
    y = (1 + ((x[0] + x[1] + 1) ** 2) * (19 - 14 * x[0] + 3 * (x[0] ** 2) - 14 * x[1] + 6 * x[0] * x[1] + 3 * (x[1] ** 2))) * (30 + (((2 * x[0] - 3 * x[1]) ** 2) * (18 - 32 * x[0] + 12 * (x[0] ** 2) + 48 * x[1] - 36 * x[0] * x[1] + 27 * (x[1] ** 2))))
    return y
