# Supplementary material for: A novel network security situation assessment model based on multiple strategies whale optimization algorithm and bidirectional GRU
Source: PeerJ Comput Sci. 2023 Dec 12;9:e1729. doi: 10.7717/peerj-cs.1729 (PMC10773833; doi:10.7717/peerj-cs.1729)
Supplement: Supplemental Information 1 [file peerj-cs-09-1729-s001.zip › code1/inteligent_algorithm_submit/Function10/bestscore_func10.csv]

0.0	0.0	5.551115123125783e-16	0.0	0.0	0.0	0.0	0.0	0.013594128413278894	0.0	0.0	0.0	0.0	0.0	0.0	0.0	0.0	0.009392956738296876	0.0	0.0	0.0	0.0	0.0	0.009476413271087503	0.0	0.0	0.0	0.011550575154595788	0.009563364158765686	0.00867066384994375
1.017950713127174	1.0251696262316945	1.0308329595168015	1.0290954435667659	1.0406673332192962	1.0273653701054097	1.0374152952833415	1.0523591188865222	1.0333476109681186	1.0322145640842664	1.0383412978966486	1.0387742614925526	1.032002195921954	1.0409001971824954	1.0421901516028849	1.063119691637662	1.0540414460699299	1.0371699338400613	1.0549401062229005	1.0311421654725974	1.0349411574513638	1.0296221370241163	1.0126143526310267	1.052053621142965	1.0216505089153136	1.0157735149863822	1.0515313698630644	1.010790559395117	1.0385730595381315	1.023793234225345
0.007396040350940214	0.01967773457581723	0.009857284616241913	0.02712538443499246	0.024590437520770392	1.3128498288494939e-11	1.101108093592984e-11	9.163114711441267e-12	0.007396040337290799	1.4293201067161476e-09	2.7715940653649795e-11	0.009864672266465035	0.009864672068925717	0.02705168135439906	0.0073960403403793284	0.009857285064314825	1.2502554547211275e-11	1.430555673920253e-11	0.01723611272372394	2.9742874829707944e-13	0.014772407773101848	0.007396040343250476	2.190146952685268e-10	0.012316072571887937	0.01967773456055344	7.231363285953307e-10	1.894228440768586e-09	0.01232098894542133	4.1934566930024175e-11	0.009857284755238616
0.009857284917904607	2.295259537987704e-10	0.02218566119193821	0.007396040741871501	0.012320989026884166	0.022151242370000657	0.012320989095904289	0.012316072678871692	0.007396040481276511	0.017226294074775494	3.0197211398075297e-10	1.9427504049929212e-10	0.029554669946825984	3.279899685182386e-10	0.022126733566142698	0.009857284875699368	1.0692136065415525e-10	2.000772880705881e-10	0.02705168151239945	2.0617885176932305e-10	0.02212673363364759	0.009857284996440785	2.598363746386667e-10	0.009857284860820603	0.009864672256655327	1.5665446717605391e-10	0.03446240453432792	2.6608570902197926e-10	1.8625756492696155e-10	0.009857285120986492
0.0	0.0	0.052641630602873746	0.047722699912126076	0.0	0.0	0.0	0.0	0.0543433511813024	0.0	0.0	0.0	0.0	0.0	0.0	0.0	0.0	0.0	0.0	0.0	0.0	0.0	0.0	0.0	0.0	0.0	0.0	0.0	0.0	0.0
0.0	0.0	0.0	0.0	0.0	0.0	0.0	0.0	0.0	0.0	0.0	0.0	0.0	0.0	0.0	0.0	0.0	0.0	0.0	0.0	0.0	0.0	0.0	0.0	0.0	0.0	0.0	0.0	0.0	0.0
