# Supplementary material for: A novel network security situation assessment model based on multiple strategies whale optimization algorithm and bidirectional GRU
Source: PeerJ Comput Sci. 2023 Dec 12;9:e1729. doi: 10.7717/peerj-cs.1729 (PMC10773833; doi:10.7717/peerj-cs.1729)
Supplement: Supplemental Information 1 [file peerj-cs-09-1729-s001.zip › code1/inteligent_algorithm_submit/Function10/best_ave_std_func10.csv]

0.0	0.0020749367195323017	0.004217912724008655
1.010790559395117	1.0350127665833966	0.01278733955588631
2.9742874829707944e-13	0.008455130633315763	0.008613451493601341
1.0692136065415525e-10	0.010259555077304935	0.01006947583204329
0.0	0.005156922723210074	0.01549621633157785
0.0	0.0	0.0
