# Supplementary material for: A novel network security situation assessment model based on multiple strategies whale optimization algorithm and bidirectional GRU
Source: PeerJ Comput Sci. 2023 Dec 12;9:e1729. doi: 10.7717/peerj-cs.1729 (PMC10773833; doi:10.7717/peerj-cs.1729)
Supplement: Supplemental Information 1 [file peerj-cs-09-1729-s001.zip › code1/inteligent_algorithm_submit/Function10/data_func10.csv]

2.696691652345992	2.214760434541512	2.0689406591352473	2.007106020528854	1.6621794982325777	1.5926374711615265	1.4234964612863488	1.3459791337649973	1.2189919776961338	1.1975501410464644	1.142190863991322	1.1365189646001745	1.11876984741364	1.0830655584231683	1.0734653435993158	1.0577875177753704	1.0355275586482633	1.0283145270027918	1.0076661437508319	0.9402764008934773	0.9402764008934773	0.9350709642567339	0.8030128357124499	0.6766620057999635	0.6699976831329577	0.5832955469207959	0.525419494374538	0.4494575179980599	0.30260002406706243	0.2295341440383789	0.1983241148267365	0.1640467660535716	0.11399297831571054	0.11243852574108681	0.07096459508707209	0.055337532256910515	0.036687988858452036	0.026964769199836813	0.02062885670578618	0.012755537348314694	0.011789171972225954	0.005610434745032311	0.005610434745032311	0.0045710321614802485	0.003872666839835781	0.002734060718112219	0.0016957218790226714	0.0016160578408292992	0.0011367928313485987	0.0009747428424737858
2.739903029107136	2.701676239831944	2.5871949547986475	2.5871949547986475	2.5871949547986475	2.435907561523732	2.385149963120215	2.3719436973833083	2.3719436973833083	2.368012512187644	2.3494947368133374	2.3494947368133374	2.301807109693538	2.301807109693538	2.2618591442064053	2.2618591442064053	2.0897092923268223	2.0897092923268223	2.0897092923268223	2.0897092923268223	2.0897092923268223	2.0897092923268223	2.0897092923268223	2.055274765292399	1.956509851816697	1.956509851816697	1.956509851816697	1.7777258251299755	1.7777258251299755	1.7777258251299755	1.7777258251299755	1.7777258251299755	1.7126026102113174	1.7126026102113174	1.7126026102113174	1.7126026102113174	1.648711495049838	1.6297839782662296	1.6297839782662296	1.6297839782662296	1.5877045406714612	1.5877045406714612	1.5637183173238625	1.5637183173238625	1.5637183173238625	1.5637183173238625	1.5637183173238625	1.5389399447092256	1.5389399447092256	1.5389399447092256
2.222598289065924	1.7402059978874982	1.5676421053131637	1.341230475685322	1.2677179032711234	1.1856298076815495	1.1856298076815495	1.146975269481652	1.146975269481652	1.1424564880414458	1.1424564880414458	1.1099801546164318	1.090365619759986	1.0896636080549402	1.067216143965489	1.067216143965489	1.0630066299570688	1.0630066299570688	1.0630066299570688	1.0630066299570688	1.0630066299570688	1.0551319880497632	1.0551319880497632	1.0551319880497632	1.0551319880497632	1.0515257416375816	1.0515257416375816	1.0515257416375816	1.0515257416375816	1.047836058672529	1.0400413875567567	1.0400413875567567	1.0400413875567567	1.0400413875567567	1.0379230473834724	1.0379230473834724	1.0379230473834724	1.0379230473834724	1.0347834072467506	1.0255247128615907	1.0255247128615907	1.0255247128615907	1.0255247128615907	1.0255247128615907	1.0255247128615907	1.0255247128615907	1.0255247128615907	1.0255247128615907	1.0255247128615907	1.0255247128615907
0.0	1.5553000952409721	1.2939787349637388	1.21681147306836	1.1879742520809906	1.173751065420601	1.1671805850478325	1.1636249936161231	1.1608115868339406	1.1608115868339406	1.1608115868339406	1.1608115868339406	1.1608115868339406	1.1608115868339406	1.1608115868339406	1.1608115868339406	1.1608115868339406	1.1608115868339406	1.1608115868339406	1.1608115868339406	1.1608115868339406	1.1608115868339406	1.1608115868339406	1.1608115868339406	1.1608115868339406	1.1608115868339406	1.1608115868339406	1.1608115868339406	1.1608115868339406	1.1608115868339406	1.1608115868339406	1.1608115868339406	1.1608115868339406	1.1608115868339406	1.1608115868339406	1.1608115868339406	1.1608115868339406	1.1608115868339406	1.1608115868339406	1.1608115868339406	1.1608115868339406	1.1608115868339406	1.1608115868339406	1.1608115868339406	1.1608115868339406	1.1608115868339406	1.1608115868339406	1.1608115868339406	1.1608115868339406	1.1608115868339406
2.412602328590654	1.98778439072892	1.8190234520721553	1.4326926978833283	1.4054586839144791	1.4015049522310856	1.3245419475655726	1.2514653271757754	1.2126771254942201	1.2001192101724079	1.1920115589387184	1.1291408066663882	1.0947729996989568	1.0941851845758321	1.0619329652625835	1.0598796231064933	1.058918050327008	1.052202164186941	1.0413237451898678	1.0413237451898678	1.0356903861655828	1.0287108050394382	1.023046147133915	1.0227581904237897	1.022449794254062	1.019517525113779	1.0186099183330708	1.0154494101066984	0.9108399626444721	0.8769535874487272	0.849931281964473	0.6503627373358798	0.4951693398672985	0.4951693398672985	0.38841561008576864	0.3669940592066093	0.3380249371035531	0.17188493290953966	0.15471868190434557	0.1468352451580195	0.1280108538750917	0.1174845940489263	0.11237476627064802	0.10884819290438219	0.102163241459303	0.10048620053245771	0.06520904289178464	0.06520904289178464	0.0389652362518258	0.03259003983599762
2.6170921919339794	2.5991911857650623	2.5427242438560294	2.36981738778822	2.223990910365563	2.110069235279499	1.6957382851345681	1.6664323358762219	1.6313870165072761	1.4194196872833593	1.409567319744481	1.3955586552572354	1.3885187423039327	1.325601240196967	1.3208672946773095	1.1868883800122152	1.109820156775049	0.8839399302111656	0.4446712213901839	0.102918803480746	0.012557444002536333	0.0008654439230662003	0.0008635040908063774	4.444941698689142e-05	3.152151740715148e-05	2.6592428361116305e-05	1.5421714409047382e-05	1.1481214511777083e-05	4.684367790330768e-07	1.4976704998392876e-07	3.6357975741196924e-08	1.7379253258731353e-08	8.543657559201279e-09	3.729297759491601e-09	3.5183206348321505e-09	3.229433498397327e-09	1.4859656838339674e-09	8.383649330312437e-10	3.273575854834121e-10	1.005455718683379e-10	9.899114861156022e-11	6.615741288129584e-11	4.329192559993089e-11	3.042721630208689e-11	2.5542457038341126e-11	6.189271317680323e-12	1.7537082896978973e-12	1.5526468999382814e-12	1.0708101072509635e-12	1.397770788003072e-13
2.321187688418207	2.0865673913832343	2.001375956481181	1.775361835612777	1.3558655121538044	1.3558655121538044	1.29763342988987	1.217008654460262	1.1792240254805282	1.1200412640760136	1.1083688593403536	1.0710145532093909	1.0710145532093909	1.0543183031258807	1.0375549064594476	1.0312263624025466	0.9637262292221952	0.9637262292221952	0.9105893748066424	0.7596615036939955	0.7596615036939955	0.4507659169643664	0.4507659169643664	0.26334970217305176	0.26334970217305176	0.19233767506947264	0.10695353052553436	0.10695353052553436	0.10695353052553436	0.09599073785259382	0.07620208477623536	0.05075726788620505	0.038904458931669494	0.031222297685298495	0.023653531759163182	0.017658454912190757	0.014381691421185394	0.011610630890364404	0.00891100551959445	0.006830116840705558	0.005578026654334156	0.004237703544889615	0.0034648295218077108	0.001939668940745154	0.0011936244265775553	0.0010396149029291424	0.000743619097733017	0.0006524993231493692	0.00048508635816824075	0.0003815532554901635
2.316131782464943	2.316131782464943	2.316131782464943	2.316131782464943	2.316131782464943	2.289983237157003	2.289983237157003	2.289983237157003	2.289983237157003	2.187109859617146	2.108886175368813	2.108886175368813	2.108886175368813	2.108886175368813	2.108886175368813	1.9837007324571831	1.9837007324571831	1.9837007324571831	1.854929527826033	1.854929527826033	1.854929527826033	1.794515028331475	1.794515028331475	1.755470351286259	1.755470351286259	1.755470351286259	1.7406601215430189	1.7406601215430189	1.7406601215430189	1.7406601215430189	1.7349464349629775	1.7349464349629775	1.7349464349629775	1.7045660566526184	1.7045660566526184	1.7045660566526184	1.7045660566526184	1.7045660566526184	1.6633794348017061	1.6633794348017061	1.6633794348017061	1.6633794348017061	1.6633794348017061	1.6633794348017061	1.6633794348017061	1.6633794348017061	1.6633794348017061	1.6633794348017061	1.6633794348017061	1.6600723805866484
2.1657532268338695	1.969856581783115	1.627788417086947	1.357669169595359	1.266616617559627	1.220833305405461	1.17728660185879	1.1572945132354573	1.1514697420664797	1.1389400357676396	1.133840975208028	1.1165984518281544	1.100118202428725	1.08512461483464	1.0751071548130615	1.0715487779691182	1.0573336184285693	1.0573336184285693	1.0573336184285693	1.0573336184285693	1.0556986438937481	1.0552569961448874	1.0552569961448874	1.0546717922716677	1.0546717922716677	1.0546717922716677	1.0546717922716677	1.0546717922716677	1.0546717922716677	1.0546717922716677	1.0546717922716677	1.0546717922716677	1.0546717922716677	1.0546717922716677	1.0546717922716677	1.0546717922716677	1.0546717922716677	1.0546717922716677	1.0546717922716677	1.0546717922716677	1.0531488302704275	1.0531488302704275	1.0531488302704275	1.0508257145406823	1.0508257145406823	1.0508257145406823	1.0508257145406823	1.0508257145406823	1.0508257145406823	1.045761758002635
0.0	1.5056991903936754	1.2563410540473106	1.1868434211157404	1.170743492682795	1.1605977818828659	1.1503298482365436	1.143330878314153	1.143330878314153	1.143330878314153	1.143330878314153	1.143330878314153	1.143330878314153	1.143330878314153	1.143330878314153	1.143330878314153	1.143330878314153	1.143330878314153	1.143330878314153	1.143330878314153	1.143330878314153	1.143330878314153	1.143330878314153	1.143330878314153	1.143330878314153	1.143330878314153	1.143330878314153	1.143330878314153	1.143330878314153	1.143330878314153	1.143330878314153	1.143330878314153	1.143330878314153	1.143330878314153	1.143330878314153	1.143330878314153	1.143330878314153	1.143330878314153	1.143330878314153	1.143330878314153	1.143330878314153	1.143330878314153	1.143330878314153	1.143330878314153	1.143330878314153	1.143330878314153	1.143330878314153	1.143330878314153	1.143330878314153	1.143330878314153
2.4634099837610237	2.4634099837610237	2.3472168603215144	2.0294233390381535	1.6928620954321023	1.501792953167132	1.4626597710397466	1.374908823060256	1.2800683511302244	1.197258329235002	1.11636921505101	1.0907747723459333	1.088146156031378	1.054054259285829	1.0392897427916483	1.03611198467334	1.0354162858420788	1.0354162858420788	1.0345427178871924	1.0343974757213392	1.0080827103549033	1.0080827103549033	1.0080827103549033	0.895996009687897	0.895996009687897	0.8757313686536886	0.8655145433595264	0.8397935374896927	0.7761987119101378	0.7387121692759671	0.5560207317800894	0.5560207317800894	0.5543485465451445	0.5543485465451445	0.4759130434897769	0.4246151360810223	0.39974690093204246	0.19665214159868605	0.12803195147137292	0.10992632105738431	0.07945236411242884	0.06108976408179578	0.06108976408179578	0.06057271237553108	0.060491647966765205	0.04483597774909853	0.03136243141261974	0.02942579106196974	0.020273215917449017	0.02024075576072959
2.473561547503521	2.473561547503521	2.428544827826588	1.3052982925702001	1.1565950362553923	1.1113052554574827	1.0927050392568607	1.0588904423899401	1.0478191094554892	1.021628251604798	1.021628251604798	1.0027697353352214	0.972776012160577	0.9660399898395324	0.8902694490523536	0.8329097631104743	0.5881972520452242	0.5302671792960039	0.49395271834990173	0.32622950687369734	0.3002078117006052	0.2912828863298319	0.29003096343457535	0.2622563601366803	0.20568952226826154	0.14487313651199207	0.13744235236732727	0.08858643315563941	0.06880828965515273	0.06396543875698135	0.05675702564650931	0.051876322067317515	0.046031626293967176	0.04312523604912433	0.03341759299881719	0.02331228644202954	0.022895235679127768	0.013169525691073214	0.00882890746761178	0.007285157949567522	0.007004888933601627	0.00029567500770844024	0.00029451218604048535	0.00029451218604048535	0.0001625816922159462	0.00010783850990714328	7.612607738816113e-05	2.4247530611476442e-05	2.4247530611476442e-05	8.450560137873708e-06
2.7014360942390496	2.394122278146936	2.017401414630685	1.6815872694264988	1.558746666254021	1.4815589482395835	1.3373724795305677	1.2751092790070322	1.2107045746912506	1.1580647467438836	1.115915696890204	1.0972357730526072	1.0552500524872457	1.0318416600590712	1.0316412523862475	1.0224545429470178	1.0170554934360434	1.011452590559824	0.9766643043948734	0.9766643043948734	0.8646822176023293	0.8454610838883688	0.7751639722586638	0.7751639722586638	0.6906614587671724	0.6906614587671724	0.6906614587671724	0.6638717442996915	0.618253512965286	0.6134403835063083	0.5203737853920218	0.4054291976478428	0.4054291976478428	0.3940585113812657	0.3940585113812657	0.3940585113812657	0.3940585113812657	0.3940585113812657	0.3459335652518458	0.3239746773385168	0.3239746773385168	0.3137510939727838	0.28976003196380806	0.28976003196380806	0.28976003196380806	0.28976003196380806	0.28976003196380806	0.28976003196380806	0.28976003196380806	0.26902706494737416
2.650081441388913	2.5624001650493664	2.375600597594132	2.375600597594132	2.303119398631017	2.303119398631017	2.078214422270573	2.078214422270573	2.078214422270573	2.0561377134788743	2.023746913374434	2.023746913374434	2.023746913374434	2.023746913374434	2.023746913374434	2.001558656493719	2.001558656493719	1.9710527938685043	1.9077698460992187	1.8771524945461535	1.8771524945461535	1.8771524945461535	1.8771524945461535	1.8771524945461535	1.8771524945461535	1.8771524945461535	1.8771524945461535	1.7177224831802933	1.6429042775106444	1.6429042775106444	1.6429042775106444	1.6429042775106444	1.6429042775106444	1.6429042775106444	1.6429042775106444	1.6429042775106444	1.6429042775106444	1.6429042775106444	1.6429042775106444	1.594241357332192	1.594241357332192	1.594241357332192	1.594241357332192	1.594241357332192	1.5896087290128942	1.5792354434273146	1.5792354434273146	1.5576503151114762	1.548812006034097	1.548812006034097
2.6507829178613385	2.1477296507169434	1.718659536627503	1.3997029074039902	1.1992112267498343	1.1992112267498343	1.1992112267498343	1.1883048108700573	1.1796158680127573	1.1495949879859748	1.1266129357502759	1.1231522167135517	1.1101242998429126	1.1101242998429126	1.0958059989035096	1.0958059989035096	1.0958059989035096	1.0955432189611765	1.081250362632547	1.0748603036511788	1.0748603036511788	1.0748603036511788	1.070322092348205	1.070322092348205	1.070322092348205	1.070322092348205	1.0682949655245013	1.0682949655245013	1.0682949655245013	1.0682949655245013	1.0593471723186483	1.0593471723186483	1.0593471723186483	1.0593471723186483	1.0593471723186483	1.0544222768032259	1.0544222768032259	1.0512249505905475	1.0512249505905475	1.0512249505905475	1.0460927783702654	1.0460927783702654	1.0460927783702654	1.0460927783702654	1.0460927783702654	1.0460927783702654	1.0460927783702654	1.0460927783702654	1.0460927783702654	1.0347283295924057
0.0	1.5536383618866694	1.2806402341465346	1.1753679610463816	1.1461010320404836	1.1225761830527632	1.1145566991239129	1.1098705964983842	1.1098705964983842	1.1098705964983842	1.1098705964983842	1.1098705964983842	1.1098705964983842	1.1098705964983842	1.1098705964983842	1.1098705964983842	1.1098705964983842	1.1098705964983842	1.1098705964983842	1.1098705964983842	1.1098705964983842	1.1098705964983842	1.1098705964983842	1.1098705964983842	1.1098705964983842	1.1098705964983842	1.1098705964983842	1.1098705964983842	1.1098705964983842	1.1098705964983842	1.1098705964983842	1.1098705964983842	1.1098705964983842	1.1098705964983842	1.1098705964983842	1.1098705964983842	1.1098705964983842	1.1098705964983842	1.1098705964983842	1.1098705964983842	1.1098705964983842	1.1098705964983842	1.1098705964983842	1.1098705964983842	1.1098705964983842	1.1098705964983842	1.1098705964983842	1.1098705964983842	1.1098705964983842	1.1098705964983842
2.3908723231364184	2.373894279985076	2.20664953204838	2.0369435187653737	1.9107585041430162	1.7186806825644532	1.6158108682554237	1.6146702986616335	1.4494256702563089	1.4238707430373239	1.3154035609704813	1.1008570250542415	1.1008570250542415	1.0781866459146612	1.0326363187878722	1.0284699731092117	0.9900392844222402	0.9488023586230764	0.9488023586230764	0.9376588900568725	0.9348939399330956	0.9110193099647949	0.9000700690825494	0.8992113243258308	0.8967824426172519	0.8967824426172519	0.8967824426172519	0.8965338259867717	0.8961916366318992	0.8883771500594374	0.8883771500594374	0.8790418425978186	0.8782011056570296	0.836109714441964	0.8160624667659386	0.803255325859069	0.803255325859069	0.7951539155441949	0.7643582480963477	0.7401587847803798	0.7401587847803798	0.7284542857945933	0.7284542857945933	0.7269348551922712	0.7232464819159107	0.7223109617415415	0.6668230093828952	0.6606501686015203	0.6606501686015203	0.6496136997333044
2.665453470278877	2.6067365052507894	2.5733982518281686	2.2735411482113976	1.853668581207638	1.5227522401347509	1.2216535146603804	1.2071788076876808	1.0954703434159982	1.0419714316194186	0.9959521083626706	0.9429506161387124	0.9340059128141014	0.9281849267490296	0.8912317383315097	0.7862621406008473	0.7474358940351566	0.6497272235241867	0.6240156449413531	0.4589491603320749	0.3614606176473101	0.3418353575417974	0.27816051986501766	0.25651580929788853	0.18439253746872997	0.15152583576370648	0.09675238561611132	0.08038332969404616	0.0729550423706744	0.06042658682204005	0.056025611898926075	0.04920226756201762	0.04160391689350684	0.03403175232626643	0.015636925065135587	0.0054382955437752845	0.0053182343153691525	0.005216919989144864	0.0032797333825577146	0.0031256332210388704	0.0005843000395669984	0.0005843000395669984	0.00016348344114880398	5.108403711273635e-05	3.5348751576846915e-05	1.6915107725279377e-05	2.52959004076736e-07	1.4163686534729436e-07	1.3384997443743885e-08	4.640868356275973e-09
2.761277231856185	2.0467421482653356	1.8914529940429352	1.7307785230794286	1.6133137474601131	1.5628317019977112	1.5017105213446953	1.4483054117399843	1.2601906482818996	1.2085678301175962	1.1622316043867476	1.1152403341473254	1.1065835642512254	1.0644125580724824	1.0523026660584152	1.0374503348127522	1.0277340403949593	0.9979157903639273	0.9979157903639273	0.9876630769606254	0.9479759823505558	0.8301500896997046	0.7264831177249806	0.6821352114278749	0.47905980305611706	0.47905980305611706	0.3814961163846121	0.3496496849448212	0.25487667589281937	0.2454466074841729	0.23893157595041903	0.1578137993869243	0.1163049911154177	0.10063240696270748	0.06479273922279372	0.05008192019149871	0.03049959442814143	0.026739696957078785	0.02338724343090126	0.018082325745034766	0.008240106772552713	0.007017654829867492	0.0051139203030995395	0.0037893388523299043	0.002320495907853548	0.0015625336183737737	0.0010958538978291799	0.0008338743252922498	0.0006750465375409131	0.0006331227874764034
2.462917995614669	2.3636518252273033	2.2664023131051665	2.2664023131051665	2.2664023131051665	2.2503350951761685	2.2503350951761685	2.2151916853468956	2.1875592268290927	2.153085578631944	2.1294109817984324	2.1294109817984324	2.1267865409438507	1.9749198773902723	1.9749198773902723	1.9616008091674701	1.8781598195997615	1.8781598195997615	1.8531091075397068	1.8531091075397068	1.8531091075397068	1.8531091075397068	1.8498193960135643	1.732843479948766	1.732843479948766	1.732843479948766	1.732843479948766	1.732843479948766	1.7217025694701682	1.7217025694701682	1.7086810252611144	1.7086810252611144	1.6276558023810068	1.6276558023810068	1.6276558023810068	1.6276558023810068	1.6128089873194908	1.5348560233290938	1.5348560233290938	1.5348560233290938	1.5348560233290938	1.5348560233290938	1.5348560233290938	1.5348560233290938	1.5348560233290938	1.5348560233290938	1.5348560233290938	1.5348560233290938	1.5301700636255708	1.5251712516799676
2.54746813695744	2.0485329401622905	1.5999292482956968	1.3678528736038413	1.2363517400656034	1.2363517400656034	1.2175284497851118	1.1785876301717257	1.1709028509329573	1.1516680547732598	1.147556816984527	1.1361520588516034	1.112943475347861	1.112943475347861	1.0926101523706082	1.0926101523706082	1.0879241265680974	1.0644196869566438	1.0644196869566438	1.0644196869566438	1.0644196869566438	1.0610005745242161	1.0610005745242161	1.0610005745242161	1.0610005745242161	1.0610005745242161	1.0610005745242161	1.0610005745242161	1.055163871976385	1.0431118825914782	1.0406218874419308	1.0406218874419308	1.0349623553583023	1.0349623553583023	1.0349623553583023	1.0349623553583023	1.0349623553583023	1.0349623553583023	1.0349623553583023	1.0349623553583023	1.0349623553583023	1.0349623553583023	1.0349623553583023	1.0338058342775154	1.0338058342775154	1.0338058342775154	1.0338058342775154	1.0338058342775154	1.0338058342775154	1.0338058342775154
0.0	1.6565509311103042	1.3732910369533018	1.2925012370397508	1.2564808321236425	1.232324038872058	1.2159312904116268	1.207225682134505	1.207225682134505	1.207225682134505	1.207225682134505	1.207225682134505	1.207225682134505	1.207225682134505	1.207225682134505	1.207225682134505	1.207225682134505	1.207225682134505	1.207225682134505	1.207225682134505	1.207225682134505	1.207225682134505	1.207225682134505	1.207225682134505	1.207225682134505	1.207225682134505	1.207225682134505	1.207225682134505	1.207225682134505	1.207225682134505	1.207225682134505	1.207225682134505	1.207225682134505	1.207225682134505	1.207225682134505	1.207225682134505	1.207225682134505	1.207225682134505	1.207225682134505	1.207225682134505	1.207225682134505	1.207225682134505	1.207225682134505	1.207225682134505	1.207225682134505	1.207225682134505	1.207225682134505	1.207225682134505	1.207225682134505	1.207225682134505
2.717542554654379	2.5972865433070673	2.5453059908208813	2.3304478339332118	1.7778154655767229	1.5538278242370258	1.454653152393606	1.2550709599234613	1.203504036886415	1.1895712505676854	1.1533372466429472	1.140742875791867	1.1234049522949519	1.1001702204973276	1.0692527802567366	1.037265725425691	1.0346016406812835	1.025847673571784	1.0225250230701481	1.0195564188054738	1.0195564188054738	1.0066980235040608	0.9963347026138031	0.9952808571804692	0.9866894977995471	0.9525639918682616	0.94960259684042	0.9493899702275524	0.9487409922661497	0.947469770005903	0.9464007318917109	0.9459739639123566	0.9374257251106826	0.9260770726989276	0.8763037680583646	0.8614178935225498	0.8614178935225498	0.8614178935225498	0.8363445794756117	0.8363445794756117	0.8363445794756117	0.8363445794756117	0.8326564283732497	0.8320754972752096	0.8312440159532402	0.8256495105998838	0.8256495105998838	0.8256495105998838	0.8096201181556306	0.7570263640136308
2.5277271878872227	2.4371997185518572	2.4371997185518572	2.307025252043259	2.108704634120844	1.7664950282089211	1.4773668764802665	1.3887360747167148	1.3704155510351503	1.3413528484696102	1.2330766995272444	1.126445590396886	1.0185995821516565	1.018095493677538	1.018095493677538	1.018095493677538	0.17682462254787346	0.07264162747024527	0.06532360175743013	0.018125713359100848	0.0003996174457195911	0.00019261032633577369	0.00010099998199486482	3.937050064672931e-05	3.411095051231161e-05	1.4483381468588519e-06	4.5569526707645025e-08	1.8670955115318577e-08	1.8237898191664215e-08	7.1077030927568785e-09	1.771269797501418e-10	5.849509765454286e-11	3.9568681664547967e-11	4.928168984008607e-12	4.427458399902662e-12	3.673950033089568e-12	3.673950033089568e-12	6.059597268404104e-13	1.0524914273446484e-13	8.804068585277491e-14	6.794564910705958e-14	3.9968028886505635e-15	1.9984014443252818e-15	1.9984014443252818e-15	1.887379141862766e-15	1.1102230246251565e-15	5.551115123125783e-16	2.220446049250313e-16	1.1102230246251565e-16	0.0
2.2926406196239872	2.238218603714261	2.0684496987062024	1.7298448272654534	1.5598911269317364	1.5177186238177116	1.3511050677832501	1.3112288218324417	1.1693965299275015	1.1632108801954708	1.1416299542618251	1.1407237487088653	1.0903515136242896	1.0523626860916024	1.0468953085876498	1.0329633790700063	0.9930987118210942	0.9930987118210942	0.9930987118210942	0.9014672335385948	0.9014672335385948	0.9014672335385948	0.7908256344214589	0.7345272994311791	0.6971903696072099	0.6971903696072099	0.6971903696072099	0.6971903696072099	0.6392603653007205	0.5491722150850769	0.3605265532534141	0.34748207793471375	0.34748207793471375	0.2720591995891507	0.2720591995891507	0.24632312545982293	0.19726594376036932	0.19726594376036932	0.19726594376036932	0.19726594376036932	0.15350081081028033	0.15350081081028033	0.15350081081028033	0.1396970216713601	0.1396970216713601	0.1396970216713601	0.1396970216713601	0.1396970216713601	0.1396970216713601	0.1396970216713601
2.6005495225549784	2.495781517081064	2.445388589310658	2.2035087123729147	2.0144046933149906	1.934274703780475	1.934274703780475	1.7936993201791078	1.7936993201791078	1.7936993201791078	1.7936993201791078	1.7936993201791078	1.7936993201791078	1.7936993201791078	1.7936993201791078	1.7936993201791078	1.7936993201791078	1.7936993201791078	1.7936993201791078	1.7807791467328964	1.7807791467328964	1.7189621192723026	1.7189621192723026	1.7189621192723026	1.7189621192723026	1.7189621192723026	1.648600112179759	1.648600112179759	1.648600112179759	1.6482207378770837	1.6482207378770837	1.6307170490242426	1.607996505047527	1.607996505047527	1.607996505047527	1.6067523078775703	1.5960525606841378	1.5960525606841378	1.578169497680551	1.578169497680551	1.532339023251957	1.532339023251957	1.532339023251957	1.532339023251957	1.532339023251957	1.532339023251957	1.532339023251957	1.532339023251957	1.532339023251957	1.5040374534020087
2.38785417259467	2.0269917496243472	1.6050290294439167	1.3504972636822783	1.2521395875128378	1.1995969792651178	1.1717904288882832	1.1667984394695026	1.1391611200206055	1.1158457546390466	1.113332945722292	1.113332945722292	1.1106345430649598	1.1028423952284414	1.0828418951595316	1.0828418951595316	1.0770966520654213	1.0722290861274422	1.0682783216775864	1.0682783216775864	1.0569477949756119	1.0569477949756119	1.0424379638718022	1.0424379638718022	1.0424379638718022	1.0424379638718022	1.0370310567091137	1.0370310567091137	1.0370310567091137	1.0370310567091137	1.0370310567091137	1.0370310567091137	1.0370310567091137	1.0370310567091137	1.0370310567091137	1.0370310567091137	1.0369951283094085	1.0369951283094085	1.0369951283094085	1.0369951283094085	1.0369951283094085	1.0369951283094085	1.0369951283094085	1.0369951283094085	1.0369951283094085	1.0369951283094085	1.0369951283094085	1.0369951283094085	1.0364733840324045	1.0364733840324045
0.0	1.5166836301316478	1.2874465521153087	1.2703973527353516	1.2435615434522163	1.2280069054597755	1.208096827266477	1.196877983735156	1.193844057061675	1.193844057061675	1.193844057061675	1.193844057061675	1.193844057061675	1.193844057061675	1.193844057061675	1.193844057061675	1.193844057061675	1.193844057061675	1.193844057061675	1.193844057061675	1.193844057061675	1.193844057061675	1.193844057061675	1.193844057061675	1.193844057061675	1.193844057061675	1.193844057061675	1.193844057061675	1.193844057061675	1.193844057061675	1.193844057061675	1.193844057061675	1.193844057061675	1.193844057061675	1.193844057061675	1.193844057061675	1.193844057061675	1.193844057061675	1.193844057061675	1.193844057061675	1.193844057061675	1.193844057061675	1.193844057061675	1.193844057061675	1.193844057061675	1.193844057061675	1.193844057061675	1.193844057061675	1.193844057061675	1.193844057061675
2.3965341319447546	2.287457256740378	2.1698170198081383	2.074578539218434	1.9018170762715054	1.579173745662417	1.4400233166595744	1.3187766509266725	1.3187766509266725	1.3113790353433594	1.3102696604530055	1.301112854393564	1.2751475855296353	1.2615212885372973	1.212016788182769	1.1885166495988304	1.154893239167593	1.1177172921387843	1.1155832525564804	1.073333288233985	1.066482425882631	1.0466293552388208	1.0243858789333247	0.9738938040962862	0.9738938040962862	0.8984491794190793	0.8832167324045657	0.6474443741730789	0.5933847838875375	0.3927509983593124	0.34731404796038745	0.3457504844007184	0.3454389084132782	0.3095485546663618	0.21587923847184787	0.21587923847184787	0.1956720178226793	0.12617440439532746	0.11923934122179769	0.07841732443389382	0.07804189732126376	0.060993278630302905	0.05099625429855903	0.05099625429855903	0.050355832355955754	0.050355832355955754	0.050355832355955754	0.047989587338595374	0.04457777061200652	0.04392137489146497
2.3095000772489733	2.269522788318978	2.0806192659858365	2.0215162279755625	1.8941275377592561	1.697531094210711	1.4998049084197502	1.2867841486498617	1.1258089252613208	1.0888838015905025	1.0417599666326187	1.0348759814311377	1.0344651162338345	1.03143243653896	0.9035195158659178	0.8812635596307702	0.7376699039385964	0.6656077734799495	0.09572759351002647	0.08018746261101817	0.05538287852765633	0.03688650997550347	0.03498767152077631	0.029107784931353242	0.02836504410843932	0.024235036802967014	0.024235036802967014	0.007671910814643135	0.006103823345602666	0.0023953673329202285	0.0019758577141640865	0.0019267584479648603	0.0011723895941372353	0.00025711081683343906	0.00012048366253092357	0.00010056545045189491	7.082393240098739e-05	4.2931117473554714e-05	3.974610725931971e-05	3.7007287396861877e-05	3.2660474044265975e-05	2.185225322459683e-05	1.7593305495666733e-05	1.3495941469710004e-05	1.0938431680318494e-05	9.239976175634546e-06	9.239976175634546e-06	4.787830359287426e-06	4.787830359287426e-06	4.300991196193316e-06
2.4526252597052185	1.879876546377476	1.8213158645920144	1.7112109547593044	1.5535502014796063	1.4641213268289444	1.3066588771484162	1.2661399003458833	1.261593829003302	1.1603004441758067	1.1266293720728195	1.0996984968285108	1.0979772360338516	1.0696852495626765	1.0546228994112405	1.0411749697022925	1.0411749697022925	1.026742943188664	1.0005337560154535	0.9922310254274499	0.9922310254274499	0.9829777131321001	0.9829777131321001	0.895966143942428	0.8441540015135492	0.7146233106363654	0.6687710935033685	0.48089871292682596	0.4397035909932505	0.4397035909932505	0.331816907065117	0.2615477707988304	0.1845537946213961	0.15741461632048215	0.13061351305084534	0.09498797266449421	0.05713759630295134	0.04680015864441678	0.036472829966576636	0.02304643278769425	0.020788045626891516	0.013502234529595758	0.012492954302684267	0.008282540956268458	0.005578331434031081	0.0054043607364571145	0.0029075718640833026	0.0020427071027834254	0.0020427071027834254	0.0015448707692481412
2.566479210896417	2.489152876789325	2.2372395433372105	2.2372395433372105	1.9989347482624475	1.9989347482624475	1.9178988741123533	1.9178988741123533	1.9178988741123533	1.8465040073648034	1.8465040073648034	1.8465040073648034	1.8465040073648034	1.8465040073648034	1.8465040073648034	1.8465040073648034	1.8465040073648034	1.8465040073648034	1.8465040073648034	1.8465040073648034	1.8465040073648034	1.8290190978213103	1.7579913086355208	1.715094174667318	1.715094174667318	1.655219222947325	1.655219222947325	1.5975099846232745	1.5975099846232745	1.5975099846232745	1.5975099846232745	1.5975099846232745	1.5975099846232745	1.5975099846232745	1.5975099846232745	1.5975099846232745	1.5975099846232745	1.5975099846232745	1.5975099846232745	1.5975099846232745	1.5836509514890644	1.5836509514890644	1.5836509514890644	1.5836509514890644	1.5836509514890644	1.5836509514890644	1.5836509514890644	1.5836509514890644	1.5836509514890644	1.5836509514890644
2.442603867638657	2.0842691998447025	1.6466446199873732	1.3253011764475948	1.2471870664305154	1.2444063186466987	1.19830991227785	1.1782265272301755	1.102412994658525	1.102412994658525	1.102412994658525	1.088691314129748	1.0857422483407688	1.0842710617796736	1.0766453264087124	1.0697235949631128	1.0570897928633598	1.0570897928633598	1.0570897928633598	1.0570897928633598	1.0570897928633598	1.0484548966703646	1.0484548966703646	1.0484548966703646	1.0480919345492379	1.0432891415049808	1.035125916170047	1.035125916170047	1.035125916170047	1.035125916170047	1.035125916170047	1.035125916170047	1.035125916170047	1.035125916170047	1.035125916170047	1.035125916170047	1.035125916170047	1.035125916170047	1.035125916170047	1.035125916170047	1.035125916170047	1.034629886134825	1.034629886134825	1.034629886134825	1.034629886134825	1.034629886134825	1.034629886134825	1.034629886134825	1.034629886134825	1.0336388703852195
0.0	1.4992943734596427	1.3140730442790844	1.2145609549557186	1.1751043718748706	1.1578509786303046	1.1394183301379934	1.1270035516084673	1.1225180541171689	1.1225180541171689	1.1225180541171689	1.1225180541171689	1.1225180541171689	1.1225180541171689	1.1225180541171689	1.1225180541171689	1.1225180541171689	1.1225180541171689	1.1225180541171689	1.1225180541171689	1.1225180541171689	1.1225180541171689	1.1225180541171689	1.1225180541171689	1.1225180541171689	1.1225180541171689	1.1225180541171689	1.1225180541171689	1.1225180541171689	1.1225180541171689	1.1225180541171689	1.1225180541171689	1.1225180541171689	1.1225180541171689	1.1225180541171689	1.1225180541171689	1.1225180541171689	1.1225180541171689	1.1225180541171689	1.1225180541171689	1.1225180541171689	1.1225180541171689	1.1225180541171689	1.1225180541171689	1.1225180541171689	1.1225180541171689	1.1225180541171689	1.1225180541171689	1.1225180541171689	1.1225180541171689
2.618032393829641	2.5085650661818084	2.1551325219644033	2.0211358442674947	1.8988909497564528	1.578652630711201	1.2756404828210026	1.2346010252017827	1.1625956355392297	1.1447202690227511	1.1446245645821995	1.139959179573128	1.1250698860391073	1.1050892603885345	1.0651406816587001	1.0487435445774658	1.0483768866601133	1.0416370653847287	1.038152371505593	1.0246199819256465	1.0231877141320038	1.0231877141320038	1.0225901255401886	1.019606861138422	0.9656550527901466	0.8766577263551476	0.8394558525623169	0.8098132011075329	0.760143845064256	0.7044564302793985	0.7044564302793985	0.5278610213354884	0.5046840916629992	0.4725409556934568	0.3451312043053285	0.265047040393561	0.23676308587055483	0.16147525360718884	0.1250539066310209	0.10939595024868387	0.04771941521534384	0.039639171319351685	0.039639171319351685	0.03717315563072754	0.03426529694396463	0.027495787591267473	0.026197707148652993	0.025711095458180067	0.02463959493782053	0.018902484241654194
2.689943154126092	2.678245063238805	1.991001261005645	1.8296042005513247	1.6085794042480919	1.4085035986060026	1.3240519162403932	1.2560597957481052	1.0178900096660441	0.08219761741595599	0.08219761741595599	0.06375170332371694	0.007144515770025617	0.0023999103391073584	0.0012828681954004661	0.00022692253446743305	2.4934975684232086e-07	2.430598419200791e-07	2.430598419200791e-07	6.924790463269659e-08	6.631530546918896e-08	6.508699668117401e-08	3.7141795861117544e-08	9.188411587146561e-09	7.284290948206262e-10	9.361866837309663e-11	3.382183422218077e-11	7.57138796103618e-12	1.0080825063596421e-13	1.9984014443252818e-14	1.2878587085651816e-14	8.659739592076221e-15	7.66053886991358e-15	7.66053886991358e-15	7.438494264988549e-15	4.9960036108132044e-15	4.107825191113079e-15	3.219646771412954e-15	2.55351295663786e-15	1.3322676295501878e-15	7.771561172376096e-16	2.220446049250313e-16	2.220446049250313e-16	2.220446049250313e-16	2.220446049250313e-16	2.220446049250313e-16	2.220446049250313e-16	2.220446049250313e-16	1.1102230246251565e-16	1.1102230246251565e-16
2.454808550760779	1.8748351989639147	1.65896541072058	1.5734383166629773	1.3258702240996738	1.3258702240996738	1.302422723082213	1.2396582167912467	1.1986559483736718	1.1030031149633108	1.078910190584811	1.0707674955312558	1.0707674955312558	1.0479483232652307	1.0387703485684974	1.027946091146985	1.0110710550763067	1.0110710550763067	0.9528753450474613	0.9528753450474613	0.9528753450474613	0.942555737252653	0.942555737252653	0.8421343380965647	0.8421343380965647	0.8338904740575903	0.7617124045884969	0.6569961985399763	0.6569961985399763	0.6569961985399763	0.6569961985399763	0.4673397180332858	0.4277456836191871	0.3140384019921184	0.19741949235951262	0.16153417793163605	0.12626086490956823	0.0500352884377635	0.0500352884377635	0.04070051581613987	0.03523273029553331	0.023414901835134172	0.019047586360783297	0.01487814410961108	0.010945417839854032	0.007329411562938537	0.005084966763368115	0.005084966763368115	0.004266861038837333	0.003199396694093526
2.3730343915779972	2.372580834735184	2.372580834735184	2.3549410009521297	2.2791163852608625	2.2791163852608625	2.264262357350555	2.128292134653975	2.128292134653975	2.128292134653975	2.128292134653975	2.128292134653975	2.1135939575078204	2.1135939575078204	2.1135939575078204	1.9829224472463554	1.9829224472463554	1.9829224472463554	1.9829224472463554	1.9829224472463554	1.9829224472463554	1.9829224472463554	1.9829224472463554	1.9829224472463554	1.9829224472463554	1.9829224472463554	1.910169187498723	1.910169187498723	1.910169187498723	1.910169187498723	1.910169187498723	1.910169187498723	1.8508509017997326	1.8508509017997326	1.8355450047697202	1.8355450047697202	1.8355450047697202	1.8355450047697202	1.8355450047697202	1.7838748467352123	1.7838748467352123	1.7838748467352123	1.7838748467352123	1.7838748467352123	1.7838748467352123	1.7838748467352123	1.7838748467352123	1.7838748467352123	1.7838748467352123	1.6646442563789465
2.5258694080847217	2.0639659676138686	1.6590939935362723	1.3855018234639154	1.2617047029066213	1.2272467244029353	1.208125235728938	1.197027565162147	1.1633315355976852	1.1603395975819435	1.1507444617039353	1.1363751987506174	1.1308787845702812	1.120038875023334	1.1111807904236737	1.1109492565773604	1.1109492565773604	1.0960128582241575	1.076457560415165	1.071342939900957	1.071342939900957	1.071342939900957	1.071342939900957	1.071342939900957	1.071342939900957	1.0702221421727354	1.0702221421727354	1.069829313278357	1.0603179951375	1.0603179951375	1.0603179951375	1.0479827246067788	1.0479827246067788	1.0479827246067788	1.0479827246067788	1.0479827246067788	1.0479827246067788	1.0479827246067788	1.0335135880824524	1.0335135880824524	1.0335135880824524	1.0335135880824524	1.0335135880824524	1.0335135880824524	1.0335135880824524	1.0335135880824524	1.0335135880824524	1.0335135880824524	1.0335135880824524	1.0335135880824524
0.0	1.3549145420134896	1.1942624680885403	1.12683938450446	1.1150831697935963	1.1132762022530074	1.1058841711988758	1.1058841711988758	1.1058841711988758	1.1058841711988758	1.1058841711988758	1.1058841711988758	1.1058841711988758	1.1058841711988758	1.1058841711988758	1.1058841711988758	1.1058841711988758	1.1058841711988758	1.1058841711988758	1.1058841711988758	1.1058841711988758	1.1058841711988758	1.1058841711988758	1.1058841711988758	1.1058841711988758	1.1058841711988758	1.1058841711988758	1.1058841711988758	1.1058841711988758	1.1058841711988758	1.1058841711988758	1.1058841711988758	1.1058841711988758	1.1058841711988758	1.1058841711988758	1.1058841711988758	1.1058841711988758	1.1058841711988758	1.1058841711988758	1.1058841711988758	1.1058841711988758	1.1058841711988758	1.1058841711988758	1.1058841711988758	1.1058841711988758	1.1058841711988758	1.1058841711988758	1.1058841711988758	1.1058841711988758	1.1058841711988758
2.5438141322306596	2.1840291210862475	1.8943078331580794	1.6631055649157604	1.2523619737338376	1.239712087499747	1.1273552326218077	1.1221418669637557	1.105678461392775	1.097555209787062	1.080434767959945	1.0555141092084648	1.049377837643411	1.0325218280824615	1.0263490058831422	1.0015676800567805	0.9578692073863427	0.9383424180202493	0.8941379940252367	0.8742317364476314	0.7896923729542478	0.7080261700581876	0.6610000737298841	0.6353764492877234	0.6256546815348192	0.6144177049633678	0.4034308044814343	0.3511437941698352	0.33923814848063005	0.3285542445270555	0.3216130277490956	0.24120036412796375	0.2281527722882538	0.07528937973866479	0.0674257867691278	0.059216810277262444	0.05817610256762651	0.05430962832916275	0.05010417598877681	0.05010417598877681	0.034598208231647276	0.034598208231647276	0.032272173414203964	0.032272173414203964	0.03217055480293829	0.029588262761630624	0.02958132868769603	0.02958132868769603	0.02162462825726663	0.01798580334744082
2.414215511968985	2.414215511968985	2.3659411733252464	1.933944916172794	1.717090894115036	1.4553129909302047	1.2589099280478373	1.115485699959243	1.0833264293585794	1.0116379885595768	1.006082907492751	1.005333850492625	0.48853135407105674	0.020731240893303693	0.019491929737953106	0.014457012738073094	0.012354913411474988	0.01113738641580364	0.009486715378759225	0.009453000275717272	0.005965848485788849	0.004395683055083532	0.003165643054146572	0.002538069889458927	0.0010615349240596927	0.0005983219673887374	0.00044429051944083753	0.00038476382872376647	0.0003161125699522316	0.00013164607088733682	8.556722661423599e-05	6.48534612838203e-05	5.109634631372817e-05	4.404859994266985e-05	4.2690954416779725e-05	3.910472472168358e-05	3.655036421235103e-05	3.393094253756335e-05	2.8343415389597837e-05	2.824297081227556e-05	2.7437586797796065e-05	5.213804737613792e-06	5.213804737613792e-06	3.659158462010481e-06	2.183030901936611e-06	1.8959320292610826e-06	1.645765549951328e-06	1.1509936497233753e-06	7.774141598249074e-07	6.983541992466868e-07
2.659167763065207	2.1595623613946877	2.0296929508345896	1.6266419936022771	1.6026221084265764	1.464105680638412	1.377374843138537	1.3312598325491727	1.323438359647142	1.2594039768790894	1.184139792714067	1.102405692532211	1.0835305172410503	1.071350196276318	1.0448223482177657	1.0382835920195888	1.0316670889333546	1.0159023178399702	1.0024231859022965	1.0024231859022965	0.9596132109279637	0.8822705710102091	0.7993165930554679	0.6764836528141457	0.5488402549560664	0.4516069486321551	0.36231261990767116	0.2975796875341058	0.2836376597075825	0.22996252413006169	0.1874629893066223	0.15418711786390726	0.11612695302324416	0.07499416238904622	0.04376093842313944	0.042983587820793256	0.030885950353589542	0.029485352825942446	0.01675967119483357	0.01243740809324112	0.009765499930207255	0.00567713400051606	0.004894788182098431	0.003581142951634697	0.0025754459529525597	0.002129093067920973	0.001637802653142506	0.0016061842114255542	0.0010454695436767913	0.0007863049323793003
2.3606023326114776	2.3076493329821117	2.183418713144453	2.027148978318623	2.027148978318623	2.027148978318623	2.027148978318623	2.027148978318623	2.027148978318623	2.027148978318623	1.984256671631686	1.980497002354254	1.9294199464640363	1.8667465719270906	1.8667465719270906	1.8667465719270906	1.8238542850261745	1.8238542850261745	1.8238542850261745	1.8238542850261745	1.6681551199375426	1.6681551199375426	1.6681551199375426	1.6681551199375426	1.6631584252552558	1.6631584252552558	1.6518370542231509	1.6518370542231509	1.6518370542231509	1.6518370542231509	1.6468393040002682	1.6468393040002682	1.6468393040002682	1.6468393040002682	1.6468393040002682	1.6138254483512795	1.6138254483512795	1.6138254483512795	1.5270146173268504	1.5270146173268504	1.5270146173268504	1.5270146173268504	1.5000070621451815	1.4819048554813214	1.4176790713079281	1.4176790713079281	1.4176790713079281	1.4176790713079281	1.4176790713079281	1.4176790713079281
2.2746419969814617	1.968012697928359	1.6079062917013405	1.3745021973743468	1.2603872725782073	1.240073977998936	1.240073977998936	1.2028633108542308	1.1816896598711013	1.1480399172717406	1.1096858360866328	1.1089085159020111	1.1089085159020111	1.0867548171863572	1.0867548171863572	1.0867548171863572	1.0867548171863572	1.0867548171863572	1.0832856229195356	1.0798194877896252	1.0798194877896252	1.0798194877896252	1.0733801784440837	1.0536153976053397	1.0536153976053397	1.043069664349498	1.043069664349498	1.043069664349498	1.043069664349498	1.043069664349498	1.0414087190641608	1.0414087190641608	1.0414087190641608	1.0414087190641608	1.0414087190641608	1.0414087190641608	1.0414087190641608	1.034025655539	1.034025655539	1.034025655539	1.034025655539	1.034025655539	1.034025655539	1.034025655539	1.034025655539	1.034025655539	1.034025655539	1.034025655539	1.034025655539	1.034025655539
0.0	1.4878510314111393	1.3258997952083542	1.258004712433285	1.2437110011782753	1.2437110011782753	1.232071687744512	1.2167703182531053	1.2051853520040705	1.2034563452409974	1.2034563452409974	1.2034563452409974	1.2034563452409974	1.2034563452409974	1.2034563452409974	1.2034563452409974	1.2034563452409974	1.2034563452409974	1.2034563452409974	1.2034563452409974	1.2034563452409974	1.2034563452409974	1.2034563452409974	1.2034563452409974	1.2034563452409974	1.2034563452409974	1.2034563452409974	1.2034563452409974	1.2034563452409974	1.2034563452409974	1.2034563452409974	1.2034563452409974	1.2034563452409974	1.2034563452409974	1.2034563452409974	1.2034563452409974	1.2034563452409974	1.2034563452409974	1.2034563452409974	1.2034563452409974	1.2034563452409974	1.2034563452409974	1.2034563452409974	1.2034563452409974	1.2034563452409974	1.2034563452409974	1.2034563452409974	1.2034563452409974	1.2034563452409974	1.2034563452409974
2.5306564797845312	2.5045637102604834	2.3703899709550305	1.775998822539369	1.4625422256879501	1.3894225519897472	1.181775243516172	1.1099553752055493	1.1038602620267144	1.0761686104459867	1.0574545649624039	1.0445198952675638	1.041954303254731	1.0213747347636968	1.0035099428559817	1.0035099428559817	1.0035099428559817	0.9982611248677433	0.9974843185300133	0.9864920096295607	0.6869307994822835	0.6869307994822835	0.6170900897927056	0.5539331297335908	0.3054321817595038	0.2210945276103854	0.013411573146535072	0.013411573146535072	0.013411573146535072	0.013411573146535072	0.011870935780836755	0.010609901907659425	0.009757375459979678	0.009396221139043814	0.009206509157495102	0.008133250769901013	0.007261733651358959	0.007261733651358959	0.006897882898177055	0.006467226945062743	0.0033413659475528545	0.0033413659475528545	0.0027950079750447276	0.002348627257406477	0.0013408557934754262	0.001327797086359106	0.0010576401433002314	0.0009337261738091573	0.0009337261738091573	0.0008897692280263048
2.471338058329888	2.4632844604007573	2.4632844604007573	1.8941666135801616	1.7910006382561965	1.3875362187519626	1.3434401343997795	1.3180362817810756	1.2652740257764403	1.190015171837098	1.140683977477897	1.1183132134722693	1.092994740977543	1.0709634417225327	1.067292530353855	1.048907056740305	1.0458883969764128	1.0420391856502347	1.0350177064972466	1.0023494130170352	0.9766411867613901	0.8794983468647254	0.853085927786802	0.5977484611129303	0.5909690264183258	0.550878772876588	0.4609504130757238	0.32576355591465955	0.2582464097688669	0.07009678631039895	0.05671862395874272	0.009111097657842349	0.00021059003093260031	1.1654371545599673e-06	1.1654169476127407e-06	1.1654169476127407e-06	5.461730349098914e-07	1.433682311757778e-07	1.433682311757778e-07	3.996137309947301e-08	6.1884497526421e-10	2.3650592595458875e-10	3.7903902239122544e-11	2.8917201966294215e-11	2.142730437526552e-12	1.4510614931850796e-13	2.098321516541546e-14	1.2434497875801753e-14	6.661338147750939e-16	6.661338147750939e-16
2.5531678639924493	1.86379745520123	1.8111308613677801	1.7662298759745978	1.472768564946841	1.4200586988831219	1.3075807087825675	1.2207256664432526	1.174005432141183	1.1480319017371774	1.1149823728819828	1.0823174000331681	1.0723731365537932	1.0535344024990836	1.0533030572904252	1.0470558020852496	1.0333682621685347	1.0277116313509722	1.0188970262035526	0.9894748290128484	0.8992774683428209	0.7773145423878078	0.6944612678314528	0.6529742434578123	0.6363465391506408	0.44309620362739355	0.44309620362739355	0.44309620362739355	0.44309620362739355	0.44309620362739355	0.43274714064329134	0.43274714064329134	0.4272404396201276	0.4272404396201276	0.42442477562095415	0.421660732459908	0.38218464803233687	0.38218464803233687	0.38218464803233687	0.38218464803233687	0.38218464803233687	0.38218464803233687	0.34010818371542006	0.34010818371542006	0.3025051779402841	0.3025051779402841	0.2454436416743465	0.2454436416743465	0.2454436416743465	0.24533196233236587
2.55626414045616	2.4249957944615366	2.4249957944615366	2.4249957944615366	2.2554017664453117	2.244690863694852	2.244690863694852	2.244690863694852	2.2093353878916893	2.2093353878916893	2.2093353878916893	2.1611060763932963	2.1611060763932963	2.1464009342693844	2.073692339920961	2.069688241918765	2.0337116632582193	1.9840238905308931	1.9840238905308931	1.9311981576749888	1.9311981576749888	1.9311981576749888	1.9311981576749888	1.8642813805142429	1.8642813805142429	1.8503298809359057	1.8503298809359057	1.8388788613508966	1.8388788613508966	1.8388788613508966	1.8388788613508966	1.8388788613508966	1.736914088352367	1.7341268033049975	1.7341268033049975	1.7341268033049975	1.7341268033049975	1.7331760749251903	1.7331760749251903	1.7331760749251903	1.6243237176070622	1.6243237176070622	1.6225840076089788	1.5504056541114055	1.5504056541114055	1.5504056541114055	1.5504056541114055	1.5504056541114055	1.5350093811447718	1.5350093811447718
2.5191422342940486	1.9766208334277404	1.661441688437318	1.375819633472019	1.172636942025498	1.172636942025498	1.172636942025498	1.160928565389931	1.160928565389931	1.160928565389931	1.1355756180564858	1.1355756180564858	1.1330102468493926	1.11042818679123	1.097052309950758	1.0863752105741313	1.0687293579166768	1.061256178596733	1.061256178596733	1.061256178596733	1.061256178596733	1.061256178596733	1.061256178596733	1.061256178596733	1.061256178596733	1.061256178596733	1.0578727415541092	1.0560035755317838	1.039427959965905	1.039427959965905	1.039427959965905	1.039427959965905	1.039427959965905	1.039427959965905	1.0380573353102802	1.0380573353102802	1.0380573353102802	1.036601395442406	1.036601395442406	1.036601395442406	1.036601395442406	1.036601395442406	1.036601395442406	1.036601395442406	1.036601395442406	1.036601395442406	1.036601395442406	1.0318112727036568	1.0318112727036568	1.0318112727036568
0.0	1.4947584909102076	1.29622853055042	1.2802639960205755	1.2629483831895785	1.2629483831895785	1.2629483831895785	1.2629483831895785	1.2629483831895785	1.2629483831895785	1.2629483831895785	1.2629483831895785	1.2629483831895785	1.2629483831895785	1.2629483831895785	1.2629483831895785	1.2629483831895785	1.2629483831895785	1.2629483831895785	1.2629483831895785	1.2629483831895785	1.2629483831895785	1.2629483831895785	1.2629483831895785	1.2629483831895785	1.2629483831895785	1.2629483831895785	1.2629483831895785	1.2629483831895785	1.2629483831895785	1.2629483831895785	1.2629483831895785	1.2629483831895785	1.2629483831895785	1.2629483831895785	1.2629483831895785	1.2629483831895785	1.2629483831895785	1.2629483831895785	1.2629483831895785	1.2629483831895785	1.2629483831895785	1.2629483831895785	1.2629483831895785	1.2629483831895785	1.2629483831895785	1.2629483831895785	1.2629483831895785	1.2629483831895785	1.2629483831895785
2.7191955193400164	2.6257417070885127	2.4303471903556697	2.187210565178432	1.8871311823686288	1.746366524414777	1.7116137168297545	1.6598745961434065	1.5773683343439344	1.390366619096226	1.390366619096226	1.2966952789832105	1.1988640766845893	1.1405230184700204	1.1328654247740328	1.0549542315455815	1.0210120874398143	1.0193515317227355	1.01332294236588	1.0047113404231167	1.0046981622255666	1.002802358120693	0.996741509454843	0.9943012152904426	0.9939568049671376	0.9912202018861579	0.9862478463519954	0.984310493419276	0.979047959907486	0.9759309715127655	0.9740172132557579	0.9702991380051228	0.9696411579591033	0.9690685367591287	0.9572082928857004	0.9572082928857004	0.9568466381443294	0.9498379118297069	0.9477294559801964	0.9406096252514817	0.9202733445200926	0.9144016570807622	0.9143779189529804	0.9143273702230789	0.9136442406148886	0.9133313834270286	0.9020995444234454	0.8994832731915825	0.8932695321170457	0.8919553267114092
2.3805363072205044	2.1033036974784114	1.9768879765988951	1.3518442911253752	1.2935530194762288	1.042957704495574	1.042957704495574	1.0416353867216386	1.027841051502397	1.0247240882909079	1.0120834361962239	1.0120401059647137	0.9954992935165662	0.9921963069606319	0.9904370717594402	0.8586370516770907	0.4122447931341249	0.11337239844061597	0.11256398337424656	0.06879323136333715	0.06879323136333715	0.0633126380357949	0.03438782941473961	0.03030712167278604	0.022720032804976364	0.00912869912143166	0.00879317902016552	0.0023358741256852555	0.0023265019455994684	0.0012675008297243773	0.00113690854705073	0.0007274750423637011	0.0005555639253660427	0.0005555639253660427	0.0004962062612147156	0.0004838066257087936	0.0003151119086527432	0.0002567070108756564	0.00020369072870096705	0.00015109463885243368	0.0001017833976109106	9.360816010350881e-05	9.292814565442509e-05	8.60008627238118e-05	6.334146499120674e-05	3.933132198219447e-05	9.423180941547926e-06	4.273154874057106e-06	3.7252149861499717e-06	3.7252149861499717e-06
2.6085594496265534	2.2035715919061225	1.8377275426126398	1.6944754545355303	1.444390272677053	1.44222263283897	1.347464098624824	1.2410223640581841	1.2028688620268875	1.1776031281264836	1.1315401573185364	1.1155767075828087	1.093015992291119	1.0770496111004364	1.0569332961988305	1.05369663389279	1.0314559749975956	1.0254472548345006	1.013689477322794	1.0106582510276543	0.9959663004395187	0.928327278475223	0.8996940178233634	0.7548046254744292	0.6349466480449472	0.510900267460163	0.35737981647490047	0.3491060314357628	0.299559076744213	0.2580236951044764	0.21077927983654587	0.18160052629629242	0.13535890231154757	0.10740651579263849	0.0936735134177471	0.07257165761636175	0.06480752885918961	0.03530947470865475	0.020803214742245446	0.01908302415518215	0.01222484259467238	0.009803973406231403	0.006639524182749046	0.005828048208195491	0.003315932415871359	0.003315932415871359	0.00269309258731254	0.0016797570928144268	0.0013686147365588042	0.0008049068184597941
2.6979888956205818	2.6979888956205818	2.5605204348008903	2.5379315433601666	2.5379315433601666	2.502997948080736	2.502997948080736	2.3471153570932612	2.3315414159992676	2.3315414159992676	2.3315414159992676	2.3315414159992676	2.127675848626788	2.127675848626788	1.992980413025934	1.992980413025934	1.992980413025934	1.992980413025934	1.992980413025934	1.992980413025934	1.9811371339989445	1.9811371339989445	1.9811371339989445	1.9523810682427578	1.9523810682427578	1.9523810682427578	1.9523810682427578	1.6194296917935713	1.6160520875643947	1.6160520875643947	1.6160520875643947	1.5524092594521357	1.5524092594521357	1.5524092594521357	1.5524092594521357	1.5524092594521357	1.4816714484033353	1.4816714484033353	1.4816714484033353	1.462812818904067	1.462812818904067	1.4571838980523175	1.4571838980523175	1.4571838980523175	1.4571838980523175	1.4571838980523175	1.4571838980523175	1.4571838980523175	1.4571838980523175	1.4571838980523175
2.364605283143497	2.1077854203667092	1.6348402512283204	1.4119921049204724	1.2626006670393162	1.213868032191178	1.1637439666733527	1.11359401604746	1.11359401604746	1.11359401604746	1.1022891262613077	1.101476822004423	1.0760080440699986	1.0760080440699986	1.0760080440699986	1.0728781767423485	1.0728781767423485	1.0728781767423485	1.0728781767423485	1.0728781767423485	1.0728781767423485	1.0728781767423485	1.0690852953647516	1.0690852953647516	1.0690852953647516	1.0690852953647516	1.0690852953647516	1.0690852953647516	1.0608383986623997	1.034736272529916	1.034736272529916	1.034736272529916	1.034736272529916	1.034736272529916	1.034736272529916	1.034736272529916	1.034736272529916	1.034736272529916	1.034736272529916	1.034736272529916	1.034736272529916	1.034736272529916	1.034736272529916	1.034736272529916	1.034736272529916	1.034736272529916	1.034736272529916	1.034736272529916	1.034736272529916	1.034736272529916
0.0	1.5018796587028023	1.2477853041176612	1.1891636372103696	1.1824801246572558	1.1672246457339546	1.16567754837148	1.16567754837148	1.165607473909238	1.1643871087008348	1.1643871087008348	1.1643871087008348	1.1643871087008348	1.1643871087008348	1.1643871087008348	1.1643871087008348	1.1643871087008348	1.1643871087008348	1.1643871087008348	1.1643871087008348	1.1643871087008348	1.1643871087008348	1.1643871087008348	1.1643871087008348	1.1643871087008348	1.1643871087008348	1.1643871087008348	1.1643871087008348	1.1643871087008348	1.1643871087008348	1.1643871087008348	1.1643871087008348	1.1643871087008348	1.1643871087008348	1.1643871087008348	1.1643871087008348	1.1643871087008348	1.1643871087008348	1.1643871087008348	1.1643871087008348	1.1643871087008348	1.1643871087008348	1.1643871087008348	1.1643871087008348	1.1643871087008348	1.1643871087008348	1.1643871087008348	1.1643871087008348	1.1643871087008348	1.1643871087008348
2.155241376310273	1.8213128038056503	1.7308345285144444	1.6924276552827844	1.5765665374893665	1.5100580988921144	1.1455924243973805	1.1406713497259742	1.050403838259557	1.0210195512370746	1.0026802961495669	1.0026802961495669	0.9971299581328841	0.9971299581328841	0.9943209445222471	0.9907461068830439	0.987803687284553	0.984090246986788	0.9814477105827476	0.9814477105827476	0.9802935498474217	0.8083978707432689	0.4291701361455199	0.4291701361455199	0.2104331481451739	0.18108509617097013	0.16926235548279112	0.16863259794057395	0.16863259794057395	0.13984158286135095	0.13984158286135095	0.1322264410619104	0.12884600494466558	0.1164768228967561	0.0653648579807693	0.05507608071864889	0.048250946387213056	0.043158884665812636	0.022156704814505823	0.022156704814505823	0.019994142785213165	0.018637575019876396	0.018637575019876396	0.018629207551732474	0.018629207551732474	0.018629207551732474	0.018356134846642114	0.018356134846642114	0.018356134846642114	0.01695720398142697
2.567988825156026	2.2433716780587023	2.055813552790554	1.6744234430306228	1.6054876498375317	1.5848939149076826	1.4434883716537785	1.3138792202399465	1.133809669720705	1.1006631809581864	0.6733904318602684	0.5245630925829954	0.4424560632857095	0.08353886135524813	0.08353886135524813	0.06660317160388884	0.04696573666669801	0.015013708767129819	0.006858788754835032	0.006238096246698466	0.0056758966466532446	0.005377334034904924	0.004804851794068421	0.004760020844112534	0.004534470198995222	0.0035669566365236216	0.003416502694759682	0.001920705137831713	0.001920705137831713	0.0007306796769275259	0.0003093179181544725	0.00023453586222121903	0.00023453586222121903	0.0001820047173455297	0.00014999256928205362	5.2615123986798906e-05	2.5674696903621452e-05	2.1306712968516273e-05	1.910282827599641e-05	1.5981401326525813e-05	5.3862450337671675e-06	3.122696003998726e-06	3.9247399774566816e-07	1.1856871351412224e-07	6.757532922119225e-08	3.5600347336739446e-08	4.468695413706314e-09	4.2058326821248215e-09	1.0916267889626852e-11	1.3680168109431179e-12
2.8352771737863547	2.309921699048206	1.939548942069726	1.5263808934374516	1.4870825317935845	1.4870825317935845	1.4870825317935845	1.419394965606165	1.3084499591557326	1.1918422061584348	1.1918422061584348	1.1705476429492683	1.1278436145216886	1.0976328763312722	1.0724801731776044	1.0508104862472738	1.0342720274055748	1.0229288557599017	0.9990051794475266	0.9226020343943643	0.9226020343943643	0.8893155527555042	0.7960771487184004	0.7892620804759143	0.6978958337239282	0.6593702705655038	0.564262839047623	0.44321875942078637	0.43479192625129626	0.40785221179045084	0.32471334763607784	0.289399477358648	0.24192610029709227	0.17810195313252453	0.12637511629053344	0.11899101951266178	0.10737150692960917	0.09187331922286268	0.058510817992665665	0.05080047087591533	0.031105462554927743	0.02321539048318011	0.020361544264890896	0.01579499446712096	0.011737850780498604	0.010912640907647098	0.008467204057334698	0.005995207393523216	0.004862252178219562	0.004862252178219562
2.337034017083268	2.337034017083268	2.337034017083268	2.0533155882633	2.0533155882633	2.0533155882633	1.9108891436659727	1.8066576535102215	1.8066576535102215	1.8066576535102215	1.8066576535102215	1.8066576535102215	1.8066576535102215	1.8066576535102215	1.8066576535102215	1.8066576535102215	1.7734164127708802	1.7734164127708802	1.7734164127708802	1.6972133988241238	1.6972133988241238	1.6972133988241238	1.6513226773839287	1.6513226773839287	1.6513226773839287	1.6381310279145707	1.6381310279145707	1.6381310279145707	1.5922403064374953	1.5922403064374953	1.5922403064374953	1.5922403064374953	1.5922403064374953	1.5922403064374953	1.5922403064374953	1.5922403064374953	1.5922403064374953	1.5822562807417646	1.5822562807417646	1.5822562807417646	1.5822562807417646	1.5769889834415043	1.5725544021060394	1.5190880372616888	1.5190880372616888	1.5127082462567447	1.504186701592565	1.504186701592565	1.504186701592565	1.4576454267479448
2.4199755396503404	2.032155136546806	1.6843259927401677	1.383844798894206	1.217721975016231	1.203703350473108	1.203703350473108	1.1808629933827195	1.143016054814717	1.143016054814717	1.143016054814717	1.143016054814717	1.1364491008302708	1.116255635521104	1.1082995531532045	1.1082995531532045	1.1082995531532045	1.093422979609062	1.0748433103264898	1.0748433103264898	1.0588324614457456	1.0582639772003617	1.0568280471732	1.0568280471732	1.0568280471732	1.0521359432338957	1.0521359432338957	1.0424310950770626	1.0424310950770626	1.0424310950770626	1.0424310950770626	1.0424310950770626	1.0405511329929304	1.0377807587378975	1.0377807587378975	1.035206549828383	1.035206549828383	1.035206549828383	1.035206549828383	1.035206549828383	1.035206549828383	1.035206549828383	1.035206549828383	1.035206549828383	1.035206549828383	1.0186042159441877	1.0186042159441877	1.0186042159441877	1.0186042159441877	1.0186042159441877
0.0	1.525663064829038	1.2845830650643986	1.2396928953362136	1.193667853829013	1.16545908691332	1.1574535378463804	1.1574535378463804	1.1574535378463804	1.1574535378463804	1.1574535378463804	1.1574535378463804	1.1574535378463804	1.1574535378463804	1.1574535378463804	1.1574535378463804	1.1574535378463804	1.1574535378463804	1.1574535378463804	1.1574535378463804	1.1574535378463804	1.1574535378463804	1.1574535378463804	1.1574535378463804	1.1574535378463804	1.1574535378463804	1.1574535378463804	1.1574535378463804	1.1574535378463804	1.1574535378463804	1.1574535378463804	1.1574535378463804	1.1574535378463804	1.1574535378463804	1.1574535378463804	1.1574535378463804	1.1574535378463804	1.1574535378463804	1.1574535378463804	1.1574535378463804	1.1574535378463804	1.1574535378463804	1.1574535378463804	1.1574535378463804	1.1574535378463804	1.1574535378463804	1.1574535378463804	1.1574535378463804	1.1574535378463804	1.1574535378463804
2.6632354630553396	2.5649686637950513	2.0003289129455686	1.8712759139390798	1.782298911151179	1.6937569546752902	1.5006619078146386	1.4412762225960452	1.3610435255119078	1.3430934852194638	1.310332344961847	1.3001432451451957	1.212210625050664	1.1667934743712984	1.1350273797112005	1.0638257393333523	1.0605145124158233	1.040636033193514	1.031188723471165	1.0261208646063118	1.0116106100701423	1.0098065869964379	1.0024314925942495	0.956057742230733	0.951758653067714	0.951758653067714	0.9427418987832618	0.8518802072481796	0.8155111816160953	0.785058503700352	0.743845245962885	0.7200763059742712	0.623562997218322	0.623562997218322	0.6109458341924628	0.6078786408318505	0.5794917106382823	0.5581876329980482	0.5310168013850416	0.41681411683442937	0.3862954098858268	0.33883349334227786	0.2689400517353381	0.18438605005287156	0.1722168333846632	0.15508548783449272	0.13249671325268764	0.12703053659254115	0.12483970448505455	0.12263584241861891
2.614831321227773	2.216926770013436	2.059472470455312	2.058698329895325	1.6790011299527356	1.6262719798283727	1.488640901089145	1.478179639257768	1.4611043220682327	1.3433086039756044	1.2246305755577445	1.2014944615205538	1.1746731990018737	1.1569749926541846	1.1418465980153425	1.0637293213071601	1.0508307350093267	1.0245935288144228	0.9797310640613447	0.922871339319846	0.8550247490298889	0.6327471531910134	0.49495554413239873	0.49495554413239873	0.48497273979114475	0.29702757640562716	0.2438000221842649	0.2292459831588871	0.18737559058604214	0.12439061857841871	0.0742088465790095	0.05894064598444115	0.009772743767626046	0.0017729627084689392	0.0017244059415728596	0.0012333711838642403	0.0004618764262417363	1.2984084825862219e-05	9.438257308369558e-06	5.338398493259788e-07	1.2105105806625716e-09	1.3266165943548458e-11	7.706391080830599e-12	6.483702463810914e-14	1.4876988529977098e-14	1.432187701766452e-14	1.4210854715202004e-14	0.0	0.0	0.0
2.3317833760865065	2.1668701007562836	1.7286945063304628	1.605451484933621	1.5753608240299521	1.5108588191012655	1.3504134151825387	1.3289254648227136	1.260019083222821	1.1953511166901674	1.1275969788061024	1.1275969788061024	1.1253650052237758	1.0909160106588878	1.0684858212905834	1.0664202103250906	1.0416738484299952	1.0385145004990382	1.0261043378522166	1.0261043378522166	1.0019431238422691	0.9028022849082893	0.8464614984400901	0.7454987152389037	0.6947521157902118	0.6367615371497655	0.5129195717980094	0.4571499670451894	0.45064728193913506	0.27267623318358836	0.19828408009331766	0.18874731194203576	0.11599944106250015	0.0944556084607826	0.07970397082000014	0.041803420731754914	0.041803420731754914	0.041803420731754914	0.031753992828929656	0.031753992828929656	0.030053838812254097	0.015798832641344407	0.012713494318415397	0.009281941731128618	0.006928456891228563	0.005601127209635792	0.004676404069435147	0.004054021628473459	0.003137716821730363	0.0023273355206180346
2.576345136278682	2.576345136278682	2.4435226478960352	2.2534500312957	2.2421532664037724	2.2421532664037724	2.2421532664037724	2.12282412221947	2.12282412221947	2.12282412221947	2.097424120622946	2.0231040178897093	2.0231040178897093	2.007621949798417	1.9548775583329365	1.755391445304412	1.755391445304412	1.755391445304412	1.7520592725954103	1.7520592725954103	1.7520592725954103	1.7148660249844858	1.7148660249844858	1.7148660249844858	1.7148660249844858	1.7148660249844858	1.7023946317400183	1.6869134380479047	1.6869134380479047	1.6784969693219427	1.6784969693219427	1.6784969693219427	1.6784969693219427	1.6784969693219427	1.660982520789195	1.6525650816463027	1.6303831358327736	1.6303831358327736	1.6303831358327736	1.6303831358327736	1.6303831358327736	1.6303831358327736	1.6303831358327736	1.6303831358327736	1.6303831358327736	1.6303831358327736	1.6219656073294102	1.6219656073294102	1.6219656073294102	1.6219656073294102
2.4349317302252214	2.0806886620876766	1.5570814116283778	1.2862577645488	1.1900169759632988	1.1424938371186477	1.1424938371186477	1.129260296202642	1.0898167651453243	1.0898167651453243	1.0898167651453243	1.0831997602301886	1.0831997602301886	1.0761914095095302	1.0761914095095302	1.0761914095095302	1.0668316707818024	1.0668316707818024	1.0668316707818024	1.0521503723380015	1.0521503723380015	1.0521503723380015	1.0501520317790298	1.0501520317790298	1.0436521748426435	1.042801022175939	1.0382709856609045	1.0356060207792195	1.0356060207792195	1.0356060207792195	1.0356060207792195	1.0356060207792195	1.0356060207792195	1.034695447914714	1.034695447914714	1.034695447914714	1.034695447914714	1.034695447914714	1.034695447914714	1.034695447914714	1.034695447914714	1.034695447914714	1.034695447914714	1.034695447914714	1.034695447914714	1.034695447914714	1.034695447914714	1.034695447914714	1.0314729595535268	1.0314729595535268
0.0	1.54825587908682	1.3410147590978083	1.2634890378537238	1.2381870601960019	1.2243946035150821	1.2218207680204773	1.2213037613547413	1.2205490829618786	1.2168264976048873	1.2159469531396736	1.2159469531396736	1.2159469531396736	1.2159469531396736	1.2159469531396736	1.2159469531396736	1.2159469531396736	1.2159469531396736	1.2159469531396736	1.2159469531396736	1.2159469531396736	1.2159469531396736	1.2159469531396736	1.2159469531396736	1.2159469531396736	1.2159469531396736	1.2159469531396736	1.2159469531396736	1.2159469531396736	1.2159469531396736	1.2159469531396736	1.2159469531396736	1.2159469531396736	1.2159469531396736	1.2159469531396736	1.2159469531396736	1.2159469531396736	1.2159469531396736	1.2159469531396736	1.2159469531396736	1.2159469531396736	1.2159469531396736	1.2159469531396736	1.2159469531396736	1.2159469531396736	1.2159469531396736	1.2159469531396736	1.2159469531396736	1.2159469531396736	1.2159469531396736
2.609672007721866	2.540268139592161	1.974340303828369	1.3353225093938599	1.2501590010326864	1.249185780263724	1.2019393169930683	1.1890862969034726	1.151775175075986	1.1197872406586493	1.1073912869435067	1.1073912869435067	1.1049304375857254	1.1045310794490386	1.0814672724998042	1.066504698250936	1.0634180171033285	1.0529979076067595	1.0491693442969945	1.0487316965634002	1.0476243051368224	1.0459013339440904	1.042367983255835	1.0407596499308727	1.0291729155968654	1.026154714015568	1.0217356455874809	1.0186345582843956	0.9855457948728673	0.907703427257667	0.8551003387447563	0.753165008048994	0.6916219186999116	0.5654225916807938	0.5417051067683122	0.4982837422489992	0.4717113232009327	0.4651520934976622	0.1932448824962092	0.05980247550174056	0.05980247550174056	0.04276648213025869	0.04165305518860751	0.040107300253701905	0.039991058774831334	0.03735566380623889	0.035350827316456335	0.02965388220889409	0.014295958323991886	0.01313447078705865
2.7822906917447816	2.518608273952967	2.0338609380145094	1.7864453263694373	1.3662033831464773	1.090453214891601	1.042716527038273	1.0096334967817304	0.8423863187224354	0.8357564028117567	0.8317967999538208	0.8317967999538208	0.8240888379024871	0.8240888379024871	0.8181070884982595	0.8181070884982595	0.8175050298780896	0.8175050298780896	0.5388464855365976	0.35630047001070175	0.3530966591590573	0.3530966591590573	0.3459925431734676	0.34593487059808425	0.34593487059808425	0.34593487059808425	0.34593487059808425	0.34593487059808425	0.34593487059808425	0.34593487059808425	0.34593487059808425	0.34593487059808425	0.34593487059808425	0.34593487059808425	0.3449122122856455	0.3449122122856455	0.3449122122856455	0.3449122122856455	0.3449122122856455	0.3449122122856455	0.34486377765502974	0.34486377765502974	0.34486377765502974	0.34486377765502974	0.34486377765502974	0.34486377765502974	0.34486377765502974	0.34486377765502974	0.34486377765502974	0.34486377765502974
2.8613727397456685	2.114299119797473	2.0717263165669966	1.7676765820997111	1.5975899410838168	1.3773315040102252	1.3107349213346375	1.2984391079083404	1.1701243900695815	1.1701243900695815	1.1297671424672546	1.0895458927415769	1.0652763544933372	1.0647881068192306	1.0465704998969292	1.0459178431807379	1.0322712262711518	1.023929995513191	1.0151411223724696	0.9979121233963192	0.9287509327245733	0.7931807989711526	0.7366692217573212	0.7140174604047349	0.5309856948017095	0.4082181294183884	0.32601541341895857	0.309983360503847	0.28203741632942736	0.22160977381289793	0.19999963990420533	0.17493917603863074	0.11910376776065512	0.11333475359195389	0.07566533030878053	0.061584733373783895	0.043243478669330315	0.03368615163528932	0.026065418627985948	0.017891514380997564	0.01719983122332125	0.010174817787850898	0.007782060557137593	0.006436065501505883	0.005556852422558212	0.003915529058473477	0.003745334181140203	0.002672106580381861	0.001989027736340576	0.0015235453084120332
2.365505385989209	2.234680516328452	2.234680516328452	2.205032163483852	2.0109640498063523	2.0109640498063523	2.0109640498063523	2.0109640498063523	2.0109640498063523	2.0109640498063523	1.913575370073342	1.8718334803454104	1.8718334803454104	1.8073387958005174	1.7206058097559347	1.6828882190516041	1.6828882190516041	1.615821859017871	1.615821859017871	1.615821859017871	1.615821859017871	1.534667333451068	1.534667333451068	1.534667333451068	1.534667333451068	1.534667333451068	1.5306430344275934	1.5306430344275934	1.5124030894358547	1.5124030894358547	1.5124030894358547	1.5124030894358547	1.4618890000028992	1.446726711760993	1.446726711760993	1.446726711760993	1.446726711760993	1.446726711760993	1.4342108586214728	1.4342108586214728	1.4342108586214728	1.4342108586214728	1.4175522585855669	1.4175522585855669	1.4175522585855669	1.4175522585855669	1.4033886631455643	1.4033886631455643	1.3808792124327391	1.3642206123981155
2.6970719990606318	2.100023394121478	1.6745964552367563	1.4460900405087014	1.2913795806923432	1.26471553018041	1.26471553018041	1.2233087363304318	1.1770412098162097	1.1767155910644662	1.1225199546636546	1.1220291078176519	1.1122997770954057	1.1034632181670656	1.0829881709200266	1.0754161236926927	1.062127204744338	1.062127204744338	1.062127204744338	1.051904770919679	1.051904770919679	1.051904770919679	1.0458748166357543	1.0458748166357543	1.0458748166357543	1.0380855420558335	1.0380855420558335	1.0380855420558335	1.0380855420558335	1.0380855420558335	1.0380855420558335	1.0380855420558335	1.0380855420558335	1.0371053436035216	1.0371053436035216	1.0371053436035216	1.0371053436035216	1.0371053436035216	1.0371053436035216	1.0369727499685153	1.0369727499685153	1.0369727499685153	1.0369727499685153	1.0369727499685153	1.0369727499685153	1.0369727499685153	1.0325835986082235	1.0325835986082235	1.0325835986082235	1.0325835986082235
0.0	1.6035046743179437	1.3062009850793448	1.2231122576239404	1.1858698435287467	1.1737382411982147	1.1737382411982147	1.1737382411982147	1.1737382411982147	1.1737382411982147	1.1737382411982147	1.1737382411982147	1.1737382411982147	1.1737382411982147	1.1737382411982147	1.1737382411982147	1.1737382411982147	1.1737382411982147	1.1737382411982147	1.1737382411982147	1.1737382411982147	1.1737382411982147	1.1737382411982147	1.1737382411982147	1.1737382411982147	1.1737382411982147	1.1737382411982147	1.1737382411982147	1.1737382411982147	1.1737382411982147	1.1737382411982147	1.1737382411982147	1.1737382411982147	1.1737382411982147	1.1737382411982147	1.1737382411982147	1.1737382411982147	1.1737382411982147	1.1737382411982147	1.1737382411982147	1.1737382411982147	1.1737382411982147	1.1737382411982147	1.1737382411982147	1.1737382411982147	1.1737382411982147	1.1737382411982147	1.1737382411982147	1.1737382411982147	1.1737382411982147
2.4996839399678006	2.443654096099182	2.344762281667688	2.014786335806546	1.8980318031423808	1.6303144701149177	1.5622507162367625	1.5032769052866986	1.4747893764461597	1.367758840867063	1.3364647416998825	1.3268242391654832	1.2848354421483823	1.2670986962945374	1.1831028196249873	1.0928714083857667	1.0928714083857667	1.0663396711388906	1.0484043076689733	1.047345394851905	1.044719889506536	1.0186293037569967	0.5115781059561586	0.5115781059561586	0.46022808266274406	0.4439014247335453	0.430974403861343	0.3870513016622791	0.35519167236959603	0.35001465186350844	0.34881730585990356	0.17129481325385487	0.11150525822076651	0.06360280039138877	0.06360280039138877	0.06360280039138877	0.05324197798696351	0.0482608398954143	0.03771054817347985	0.023488357828647666	0.018423299583246067	0.01590574749416196	0.01245592356539904	0.010341751678597966	0.010341751678597966	0.007237647707028949	0.006986931640232452	0.005994738616572404	0.005465495895016548	0.0051803279497153465
2.606767641827151	2.4055287906589857	2.4055287906589857	2.1765568218743905	1.215526796911713	1.175210236513717	1.1204363253720497	1.0903802760484596	1.0865381320866108	1.0822179074869618	0.9377089499262222	0.9377089499262222	0.8397565924304307	0.07826015837150091	0.07408535801992844	0.06282604699838168	0.03234296993424368	0.022221974927203236	0.018705298611579435	0.012034238371046113	0.006294906112181087	0.005741712389484066	0.0034808891317701374	0.002945838288677227	0.002396690119640388	0.0010333323341181755	0.0008000752407992806	0.0007592156254835336	0.0001853525755344254	0.00016926223851909672	0.00015945175628395702	0.00013231794844048572	9.856167818322881e-05	7.104381449796193e-05	3.5510173055586236e-05	3.530706855736643e-05	3.090875566602591e-05	2.233747167290634e-05	5.75559256110747e-06	4.6572061043193e-06	3.108928953166057e-06	8.098822095181646e-07	1.5869633196441413e-07	1.805555704947892e-12	2.6201263381153694e-14	2.609024107869118e-14	1.5765166949677223e-14	1.5765166949677223e-14	5.440092820663267e-15	3.6637359812630166e-15
2.218089041730724	1.9030731509229222	1.7187110957366798	1.497348213676967	1.4828702549355146	1.3810620818314292	1.2769510378179478	1.1991703840779235	1.1353362494874337	1.1353010576232339	1.088665658172645	1.088665658172645	1.064900495252566	1.064900495252566	1.0488545137324878	1.0311944840174108	1.0311944840174108	1.0239132062448495	0.9981813819849092	0.9875930762328073	0.9849745566059653	0.954440367757935	0.8230286213642887	0.7100769051245266	0.5460417455236458	0.5364083436299666	0.3573808768331017	0.2518372543282623	0.24040161027048101	0.1969180487963349	0.1790501992402248	0.14690392420815512	0.1084447751736417	0.08815388158845783	0.08085306571731876	0.041543907642704436	0.036982844779200774	0.02836841585763794	0.021618325755923484	0.018695469987249802	0.01399713080039644	0.008193754203299264	0.007687734651049882	0.005248965805337624	0.0040208068787744855	0.0032910173015114896	0.0022612727725952464	0.001364855556768907	0.0008290678013677111	0.0007142851495853808
2.529727188427577	2.529727188427577	2.529727188427577	2.512926212180707	2.512926212180707	2.444979615951862	2.3493727734903356	2.3493727734903356	2.3493727734903356	2.2758853372596666	2.2472653147930144	2.1106251132371923	2.1106251132371923	2.0124015958313812	1.9045989067601208	1.9045989067601208	1.9045989067601208	1.9045989067601208	1.9045989067601208	1.7141974375674573	1.7141974375674573	1.7141974375674573	1.7141974375674573	1.7141974375674573	1.7141974375674573	1.7141974375674573	1.7141974375674573	1.7141974375674573	1.7141974375674573	1.7141974375674573	1.7141974375674573	1.7141974375674573	1.6412348487223603	1.6412348487223603	1.6412348487223603	1.6412348487223603	1.6412348487223603	1.6412348487223603	1.6412348487223603	1.6412348487223603	1.5645686620012316	1.5645686620012316	1.5645686620012316	1.5645686620012316	1.5645686620012316	1.5645686620012316	1.5645686620012316	1.5645686620012316	1.5298556299742447	1.5298556299742447
2.637026059173434	2.1153216680898437	1.7987188516089385	1.4010322071252324	1.233010748644673	1.1356471943057034	1.1356471943057034	1.1356471943057034	1.1356471943057034	1.1265966331847959	1.1163001899651763	1.095789916743081	1.095789916743081	1.095789916743081	1.095789916743081	1.0851821523630703	1.078011766916724	1.078011766916724	1.0724411479057263	1.0724411479057263	1.0715868515501732	1.0662905486443461	1.0662905486443461	1.0662905486443461	1.059368455379112	1.059368455379112	1.0536720764773353	1.0507995320767964	1.0507995320767964	1.0483426992198144	1.0483426992198144	1.0483426992198144	1.0483426992198144	1.0451590234072656	1.0451590234072656	1.0451590234072656	1.0451590234072656	1.0451590234072656	1.0451590234072656	1.0451590234072656	1.0451590234072656	1.0451590234072656	1.0451590234072656	1.0411966325446647	1.0411966325446647	1.0411966325446647	1.0411966325446647	1.0376026549310338	1.0376026549310338	1.0376026549310338
0.0	1.644510316080741	1.3145450643171732	1.1952422375517684	1.1456638311568885	1.1282183435504145	1.1181638471869166	1.113208803843094	1.1110626952924385	1.1099110471036622	1.1099110471036622	1.1099110471036622	1.1099110471036622	1.1099110471036622	1.1099110471036622	1.1099110471036622	1.1099110471036622	1.1099110471036622	1.1099110471036622	1.1099110471036622	1.1099110471036622	1.1099110471036622	1.1099110471036622	1.1099110471036622	1.1099110471036622	1.1099110471036622	1.1099110471036622	1.1099110471036622	1.1099110471036622	1.1099110471036622	1.1099110471036622	1.1099110471036622	1.1099110471036622	1.1099110471036622	1.1099110471036622	1.1099110471036622	1.1099110471036622	1.1099110471036622	1.1099110471036622	1.1099110471036622	1.1099110471036622	1.1099110471036622	1.1099110471036622	1.1099110471036622	1.1099110471036622	1.1099110471036622	1.1099110471036622	1.1099110471036622	1.1099110471036622	1.1099110471036622
2.8120330711855814	2.6221929112582556	2.2958605599761803	1.5305312811430594	1.3535428070648725	1.2434748178572366	1.1402991108841567	1.0606145046997297	1.0425207180002607	1.0228797805529801	1.0120317751807186	1.00757329627305	1.0026888785132553	0.995425284319611	0.99160617841746	0.9538066706159674	0.9028865230153725	0.7622897859214495	0.7347021642773128	0.6313364743509517	0.5152382568960225	0.34507210449364056	0.34507210449364056	0.3345794570464967	0.2774110821646597	0.26768346079647765	0.21592251668793583	0.21483629199789944	0.18013588260228075	0.16380923783160928	0.16380923783160928	0.15748425839722102	0.15064851446384686	0.14915666517573145	0.061955331461037266	0.061955331461037266	0.057647696557887596	0.05720696125051694	0.019520682983948046	0.0134986495924313	0.0134986495924313	0.011738377886638784	0.011738377886638784	0.011642529829735127	0.009640895984115883	0.00877412023176749	0.008120459288425419	0.004177118743171171	0.004177118743171171	0.002205999066156261
2.231093889532243	1.9890931844115283	1.9615845337106999	1.6371406872731868	1.4166410982528914	1.3483607566078741	1.2808388888158717	1.2410012228289384	1.1804680920005084	1.1652316968449503	1.0591538067862771	1.0591538067862771	0.5725963065218318	0.04847758301806826	0.00631514642539055	0.00621463624421037	0.00036314823360661386	0.0003494735872091592	0.00033860487613968093	0.00019996665969523875	1.2820097543553288e-05	3.8519065714837097e-10	3.8519065714837097e-10	2.366143947440946e-10	6.154998732910144e-11	3.4627856138058632e-12	5.099254352103344e-13	3.8702374638432957e-13	2.765565554341265e-13	2.184918912462308e-13	1.3988810110276972e-13	1.0391687510491465e-13	8.471001677889944e-14	7.682743330406083e-14	6.661338147750939e-14	5.440092820663267e-14	4.0523140398818214e-14	3.0309088572266774e-14	1.3766765505351941e-14	6.661338147750939e-15	6.661338147750939e-15	3.3306690738754696e-15	2.7755575615628914e-15	2.220446049250313e-15	0.0	0.0	0.0	0.0	0.0	0.0
2.578968406814648	2.386513158466486	1.9951801946338223	1.7028731943073998	1.7028731943073998	1.605887415903265	1.3939695493288256	1.3421357330561041	1.2723880556250429	1.1830994061885929	1.1596037256049554	1.127092213910617	1.0882176294927084	1.0882176294927084	1.0725283743458427	1.0524622280519247	1.049924351128558	1.0373556558105863	1.0168922946427126	1.011944644205421	0.9178299861817147	0.7247323918530233	0.6487071697853108	0.6487071697853108	0.4440201963982935	0.3735685881089156	0.27851579022261985	0.21266727739915425	0.18554644580061663	0.14145539921585015	0.07714520813940995	0.05546600321478434	0.03893860007527539	0.031726694093166086	0.025768695529977292	0.025079493213541082	0.019865471844706994	0.019865471844706994	0.006687226005607894	0.006687226005607894	0.00545003836653446	0.004461903417298463	0.0038471552271596154	0.0024883861031614884	0.0018146454149124969	0.0015638554305276164	0.0014195942059268551	0.0009162519690385507	0.0006753257096145937	0.0005427219762738078
2.012956625353321	2.012956625353321	2.012956625353321	2.012956625353321	1.9356849362238346	1.8614772602844398	1.8614772602844398	1.719442823101767	1.719442823101767	1.719442823101767	1.691403645637366	1.691403645637366	1.6848786405160123	1.661628794545004	1.661628794545004	1.661628794545004	1.571916093609798	1.571916093609798	1.571916093609798	1.5266549481705507	1.5266549481705507	1.5266549481705507	1.5266549481705507	1.5266549481705507	1.5266549481705507	1.5266549481705507	1.4921452628773277	1.4921452628773277	1.4399165719235898	1.4399165719235898	1.4399165719235898	1.4399165719235898	1.4399165719235898	1.4399165719235898	1.4399165719235898	1.4399165719235898	1.4399165719235898	1.4399165719235898	1.4399165719235898	1.4138194731720886	1.3909223847851293	1.3909223847851293	1.368496757872222	1.3571194978970242	1.3571194978970242	1.350151521947602	1.350151521947602	1.3322221845788065	1.315087323864133	1.315087323864133
2.755064197723682	2.2908668579480667	1.7413961310963564	1.3942787968617645	1.2790075731274737	1.240051380299802	1.2387486640655012	1.199902378856653	1.1872112866848776	1.1389593491110535	1.1389593491110535	1.1389593491110535	1.1338531735820567	1.1163220362788384	1.1163220362788384	1.1120792757385707	1.100651127605194	1.100651127605194	1.100651127605194	1.0980152297678973	1.082329485527594	1.082329485527594	1.082329485527594	1.082329485527594	1.082329485527594	1.0739564784254931	1.0739564784254931	1.0739564784254931	1.0739564784254931	1.0739564784254931	1.0739564784254931	1.0739564784254931	1.0739564784254931	1.0706095547550527	1.0706095547550527	1.0590865950288086	1.0590865950288086	1.0590865950288086	1.0580998916383548	1.0580998916383548	1.0580998916383548	1.0580998916383548	1.055953357873059	1.055953357873059	1.055953357873059	1.0545048328713558	1.0460257444060694	1.0460257444060694	1.0460257444060694	1.0457764687776177
0.0	1.6384826629015468	1.4271157215441281	1.3635907700237786	1.3035526645955289	1.2844968681791102	1.2844968681791102	1.2844968681791102	1.2807558119305849	1.270540041651413	1.270540041651413	1.270540041651413	1.270540041651413	1.270540041651413	1.270540041651413	1.270540041651413	1.270540041651413	1.270540041651413	1.270540041651413	1.270540041651413	1.270540041651413	1.270540041651413	1.270540041651413	1.270540041651413	1.270540041651413	1.270540041651413	1.270540041651413	1.270540041651413	1.270540041651413	1.270540041651413	1.270540041651413	1.270540041651413	1.270540041651413	1.270540041651413	1.270540041651413	1.270540041651413	1.270540041651413	1.270540041651413	1.270540041651413	1.270540041651413	1.270540041651413	1.270540041651413	1.270540041651413	1.270540041651413	1.270540041651413	1.270540041651413	1.270540041651413	1.270540041651413	1.270540041651413	1.270540041651413
2.3185386327856072	2.2273770888877453	1.7027366516730131	1.552962014467654	1.3165529033713603	1.2660150599821294	1.2435191655015287	1.1474399603370469	1.1167479251663877	1.0878231871254724	1.06027143379882	1.0455978887668014	1.0168890402837687	1.0168890402837687	1.0095865268929725	1.0054483523116475	1.0033994373770467	0.9526909032579305	0.9526909032579305	0.6623185406124017	0.6623185406124017	0.6623185406124017	0.6014211972149348	0.474278834875851	0.474278834875851	0.4719574919473568	0.4429854100595618	0.4429854100595618	0.3875423988530382	0.33090390709195283	0.23314798950109172	0.210075120918225	0.18059460023041096	0.17881236642430653	0.13375929241628515	0.07732053164384711	0.07307531392251787	0.06324134074675747	0.05535000753534547	0.05535000753534547	0.03825822511336063	0.02826829785262297	0.022001692199017042	0.022001692199017042	0.019567733087311412	0.013992204907953498	0.010734254102881091	0.008294661938714087	0.008294661938714087	0.008074717019526223
2.720400147841956	2.6507122127474436	2.6037725725710934	2.5654612177645824	2.1839065584886237	1.8920202064766127	1.6734558746486428	1.663424469298191	1.5696375670993123	1.532118142445732	1.5081694794499134	1.4290053550671322	1.302313079041129	1.2310946996082195	1.1332646934058426	1.1114262854297272	1.0513851796521672	1.028773974444766	1.0162165692566651	0.44006579891602526	0.344136884705032	0.3203975396356823	0.2796592855154355	0.2343039461707257	0.1405154045675292	0.13658526611566857	0.11959589692477957	0.11154567602848875	0.07132579228049396	0.06787536075818101	0.06343095728665527	0.06048055838750599	0.05833748811248107	0.054173511123084106	0.05119608663328423	0.025533799774540178	0.014503976837488053	0.014503976837488053	0.008414112217600356	0.0007863625951195496	0.00037990725005843107	3.2848480350899933e-05	2.418499629852633e-05	2.29188528841906e-05	3.7370471760445056e-06	3.7227199334299854e-07	2.2828596735191553e-07	2.2828596735191553e-07	2.1835979979734077e-07	2.1506946523697223e-07
2.635089263485331	2.363909506593007	2.114576313241993	1.8262689382269905	1.681807304383745	1.398459785991144	1.2387228547110933	1.2387228547110933	1.2367756727154495	1.1518486004133326	1.140505721507214	1.113895940388831	1.0834696419114422	1.0604167982632775	1.044477620750279	1.044477620750279	1.0297761744165275	1.0263545133989775	1.0263545133989775	1.009286893856839	1.0091854830331763	0.9520636295635155	0.9520636295635155	0.9520636295635155	0.8843925158752717	0.8843925158752717	0.8843925158752717	0.8055928756841062	0.8055928756841062	0.805370451207848	0.6299452690268195	0.5092984329330494	0.4385836484462827	0.3308829132429698	0.24347247087106583	0.1788892901707807	0.12842150914030748	0.09851874325748089	0.06361913768628658	0.05626660145428852	0.04181592558200986	0.02424875717828301	0.02424875717828301	0.015226719948299827	0.01431098744437076	0.01003050665800198	0.008103140316633062	0.008103140316633062	0.0057082580389302695	0.003898322300519119
2.7463148813322924	2.481048095031327	2.481048095031327	2.481048095031327	2.3461524955161073	2.3461524955161073	2.3461524955161073	2.3378764370553498	2.2888605406705027	2.2888605406705027	2.201641207086861	2.201641207086861	2.201641207086861	2.136169853846792	2.136169853846792	2.136169853846792	2.087608863343699	2.087608863343699	2.087608863343699	2.087608863343699	2.087608863343699	2.087608863343699	2.087608863343699	2.087608863343699	2.037767946402613	2.037767946402613	1.9304871698874737	1.9304871698874737	1.8685627188172076	1.8685627188172076	1.8685627188172076	1.8685627188172076	1.8685627188172076	1.8625585006427194	1.8625585006427194	1.86158595521349	1.86158595521349	1.7937263542027218	1.7937263542027218	1.7937263542027218	1.7937263542027218	1.678155254260934	1.678155254260934	1.6690966812126722	1.667602439427154	1.5764410480445559	1.5442594067227666	1.5442594067227666	1.5442594067227666	1.5442594067227666
2.0964607978603778	2.033048659902985	1.556822715870763	1.3731851418175856	1.200483419230547	1.200483419230547	1.200483419230547	1.200483419230547	1.1880241672236858	1.168959103727886	1.1545697983822625	1.146923770812363	1.1143602028313115	1.1064413265033648	1.0852539387273155	1.0852539387273155	1.0852539387273155	1.0711786946715143	1.0711786946715143	1.0592195254546115	1.0440569395069401	1.0440569395069401	1.0397489248034404	1.0397489248034404	1.0397489248034404	1.0397489248034404	1.0358828171209908	1.034851264357972	1.034851264357972	1.034851264357972	1.034851264357972	1.034851264357972	1.034851264357972	1.034851264357972	1.034851264357972	1.034851264357972	1.034851264357972	1.034851264357972	1.0331738818594267	1.0331738818594267	1.0331738818594267	1.0331738818594267	1.0331738818594267	1.0331738818594267	1.0331738818594267	1.0331738818594267	1.0331738818594267	1.0331738818594267	1.0331738818594267	1.0331738818594267
0.0	1.519728539105793	1.3319863587829983	1.2440702889133561	1.2039077408385963	1.1804095310434288	1.163884417879719	1.1521968456795213	1.1461522981917525	1.1461522981917525	1.1461522981917525	1.1461522981917525	1.1461522981917525	1.1461522981917525	1.1461522981917525	1.1461522981917525	1.1461522981917525	1.1461522981917525	1.1461522981917525	1.1461522981917525	1.1461522981917525	1.1461522981917525	1.1461522981917525	1.1461522981917525	1.1461522981917525	1.1461522981917525	1.1461522981917525	1.1461522981917525	1.1461522981917525	1.1461522981917525	1.1461522981917525	1.1461522981917525	1.1461522981917525	1.1461522981917525	1.1461522981917525	1.1461522981917525	1.1461522981917525	1.1461522981917525	1.1461522981917525	1.1461522981917525	1.1461522981917525	1.1461522981917525	1.1461522981917525	1.1461522981917525	1.1461522981917525	1.1461522981917525	1.1461522981917525	1.1461522981917525	1.1461522981917525	1.1461522981917525
2.5840937751915947	2.1630238274243516	1.9031856596215673	1.7330817279642914	1.497768850553169	1.4721473291427054	1.4055952518817185	1.3804232718597909	1.3309367985562912	1.3019341839516452	1.2897279596557805	1.2781344170186117	1.2406894949072065	1.2275253324954172	1.1932361028923055	1.1870769219494302	1.1711462345738468	1.126216946848864	1.0904298782906208	1.0599312639160663	1.0598182071664226	1.0580148836712708	1.0497984399162545	1.0485251138091949	1.0427950071883862	1.041885484898695	1.034257351288495	1.034257351288495	1.0268151274062187	1.0257646118658117	1.021612137629425	0.9246539746405071	0.8974522638495996	0.8709999306081427	0.8430971459252055	0.779006362083081	0.6117462379159763	0.5126982094015169	0.4621114630716353	0.3797332068666368	0.2840379600006504	0.2752380272656576	0.2551854929335945	0.2551854929335945	0.24610875752745176	0.2009521235727303	0.1558583338696633	0.15429188257857995	0.115501802505797	0.115501802505797
2.654670031766086	2.0613663155905786	1.6951154789330172	1.6163004496707511	1.4930123667846198	1.4930123667846198	1.3066871708581893	1.2432240367036427	1.0963062124622227	1.0823439208378016	1.0687651122492798	1.0438088798914473	1.0365241679689237	1.0348313841568224	1.028115639184664	0.9726679500565123	0.9251370742384079	0.14771594301001512	0.112917588881002	0.08917094561189587	0.04050746344195233	0.03559189325769685	0.028076137449387195	0.020826922044724805	0.010639496907620893	0.005919570083787851	0.005220577647699454	0.005013108996441917	0.0039685673456921755	0.0029080412592907834	0.0026307812398919106	0.0025602901657633126	0.002136384553344417	0.001633672467053815	0.0014151351250760724	0.001076599702058867	0.00027627691197706916	6.222688464840864e-05	2.802325136475048e-05	1.5178019836858958e-05	1.9263953345838303e-06	1.802543034834514e-07	1.121455595054499e-09	1.1010419243007163e-09	1.3076684179935683e-10	1.8685164526743847e-11	1.2441159213949504e-12	9.009459844833145e-13	4.377609386096992e-13	4.1233683134578314e-13
2.456818202354652	2.3214561701749226	2.0234977429889724	1.9861457439581098	1.5787990778426533	1.3076281453198786	1.3009316770379575	1.2101649729820554	1.1567661778839373	1.1207087191409204	1.10334029603242	1.0573207538115372	1.041654407879314	1.015596946431767	1.015596946431767	1.015596946431767	0.9605150002708586	0.9105320046634292	0.8212713715879889	0.8212713715879889	0.6884156415436897	0.5366629048672359	0.473102353718614	0.25943854787626697	0.25943854787626697	0.25943854787626697	0.1895345556133584	0.1574070214128821	0.09695130504124194	0.07616277672042904	0.06880910568122978	0.050383414654124214	0.026436775680382052	0.026436775680382052	0.017224139675212746	0.012666085859947773	0.00896137098625549	0.006953247406895624	0.005304099703602461	0.00431059346410001	0.0033992637081562416	0.002707838950801955	0.0018393867813668585	0.0015809058471285553	0.0013942008840708286	0.0005855038113149469	0.0005855038113149469	0.00039384533993103155	0.00039384533993103155	0.000316981678819106
2.503185567663092	2.503185567663092	2.3717373539549644	2.2752415922552154	2.2752415922552154	2.2106453179727827	2.126541515140101	2.0611029555390683	1.7063541343491877	1.7063541343491877	1.5174173189697093	1.5174173189697093	1.5174173189697093	1.5174173189697093	1.5174173189697093	1.5174173189697093	1.4616150714290843	1.4115532726829798	1.4115532726829798	1.4115532726829798	1.4115532726829798	1.4115532726829798	1.4115532726829798	1.4090881773496495	1.4090881773496495	1.4090881773496495	1.4090881773496495	1.4090881773496495	1.4090881773496495	1.3965387223809373	1.3621583200694658	1.3621583200694658	1.3621583200694658	1.3621583200694658	1.3621583200694658	1.3621583200694658	1.3237221999426239	1.3237221999426239	1.3237221999426239	1.3207169740287623	1.3207169740287623	1.2894043157326949	1.2660634297955644	1.2660634297955644	1.2660634297955644	1.2660634297955644	1.2660634297955644	1.2660634297955644	1.2660634297955644	1.2660634297955644
2.6675792378076357	2.0679859988122296	1.6856206858018798	1.4039151612623577	1.2408411768151675	1.2063368253530513	1.2063368253530513	1.1695554857560864	1.158426987920118	1.158426987920118	1.1301894670472883	1.1260774958891242	1.1260774958891242	1.1019311415160005	1.0904455117387983	1.0904455117387983	1.0904455117387983	1.0904455117387983	1.0904455117387983	1.079763822311867	1.0727341301848303	1.0712559684040308	1.0642547156021882	1.0598133320298753	1.0598133320298753	1.0598133320298753	1.0585197913715276	1.047460569545755	1.047460569545755	1.047460569545755	1.047460569545755	1.047460569545755	1.047460569545755	1.047460569545755	1.047460569545755	1.047460569545755	1.047460569545755	1.047460569545755	1.0416975224837894	1.0416975224837894	1.0416975224837894	1.0416975224837894	1.0398694105476787	1.036827376452853	1.036827376452853	1.036827376452853	1.036827376452853	1.036827376452853	1.036827376452853	1.036827376452853
0.0	1.4890530519554743	1.3459479891892876	1.2588188159390015	1.2196985518327215	1.197300642055035	1.1836379938255417	1.1759250475186112	1.1734665210066173	1.1734665210066173	1.1734665210066173	1.1734665210066173	1.1734665210066173	1.1734665210066173	1.1734665210066173	1.1734665210066173	1.1734665210066173	1.1734665210066173	1.1734665210066173	1.1734665210066173	1.1734665210066173	1.1734665210066173	1.1734665210066173	1.1734665210066173	1.1734665210066173	1.1734665210066173	1.1734665210066173	1.1734665210066173	1.1734665210066173	1.1734665210066173	1.1734665210066173	1.1734665210066173	1.1734665210066173	1.1734665210066173	1.1734665210066173	1.1734665210066173	1.1734665210066173	1.1734665210066173	1.1734665210066173	1.1734665210066173	1.1734665210066173	1.1734665210066173	1.1734665210066173	1.1734665210066173	1.1734665210066173	1.1734665210066173	1.1734665210066173	1.1734665210066173	1.1734665210066173	1.1734665210066173
2.4797770976545572	2.430726451310301	2.375947440447279	2.2288238873553494	1.9786462097312763	1.5702256611620111	1.3753087477652028	1.3614538193821446	1.3524795338735858	1.2841319800545272	1.1637840604947733	1.1477468190465687	1.1115785181663675	1.102661139658922	1.0960089678728908	1.0765763173364973	1.070619346636735	1.0587198370251545	1.0565732275749264	1.051449000540168	1.031722060364068	1.018299380603369	1.018299380603369	1.0172212993264058	0.9109287020689356	0.9107064334057077	0.6311588746672383	0.6146626290612134	0.6038722820853516	0.5500386539539268	0.5189881982081024	0.4649804681223967	0.45839810938305525	0.41530867125769755	0.32849811508335947	0.25066637708776573	0.25066637708776573	0.22490601514420128	0.18741207877927213	0.18042605320427996	0.15102178906643182	0.13340089266027533	0.12671803760294698	0.1024728399167375	0.08626386408633335	0.08626386408633335	0.0674898962522229	0.06138171907957923	0.0586872509047105	0.05722256538475046
2.675038718022238	2.116708020176406	1.858789559448458	1.6374951349441949	1.4832111094208507	1.1036847309717521	1.0976439148656063	1.095866241544667	1.095866241544667	1.095102342168858	1.083372925949374	1.083372925949374	1.0712414254511375	1.0551901046282668	1.0447058365529767	1.0390293261852726	1.0222567661932893	1.0046240840931695	0.9225292046525351	0.8945060994622653	0.8800284345430923	0.8728598526432889	0.8177966225146286	0.7603203200611013	0.6688939475425157	0.5436981792903983	0.4206882898410952	0.36879773054052034	0.36327516685916716	0.2841746217613258	0.2300743555168211	0.2281358030259648	0.19536506867713932	0.17222480354873604	0.13586417331444245	0.1313620979372928	0.11669063075873842	0.07121270302681237	0.0643717630980748	0.0599280472829381	0.04016027872865435	0.02819311588245199	0.025106725803733743	0.02461296917805922	0.011458644736232815	0.009279984954095988	0.007858607634170789	0.007049867529207998	0.004723392597610343	0.002091210693922818
2.578613265976366	2.504101273382246	2.1285977157583815	1.8324869441688394	1.7891935181974237	1.6985205681778703	1.536626363331828	1.3073969921722952	1.208905747878072	1.2006905981996552	1.1171044623840891	1.1076440636170475	1.0784955138553252	1.0670904285406897	1.0532085192969103	1.0532085192969103	1.0463564593919552	1.027547734040829	1.008224130671201	1.0073508062614307	0.9802118649026744	0.9802118649026744	0.9802118649026744	0.9802118649026744	0.9541893819395414	0.9139816610485348	0.9139816610485348	0.8713150153112945	0.8713150153112945	0.8713150153112945	0.8305395987950959	0.8078132461727852	0.6677761223472547	0.6140041009779127	0.45517094379304346	0.45517094379304346	0.45517094379304346	0.45517094379304346	0.45517094379304346	0.45517094379304346	0.4237349686448232	0.3172778277079056	0.267659671908566	0.267659671908566	0.267659671908566	0.267659671908566	0.267659671908566	0.267659671908566	0.267659671908566	0.267659671908566
2.414183190092285	2.414183190092285	2.37664241163875	2.310430989285975	2.310430989285975	2.310430989285975	2.310430989285975	2.310430989285975	2.201692770794943	1.9561521993255648	1.9561521993255648	1.9561521993255648	1.9561521993255648	1.928585451419372	1.8977252148275303	1.8977252148275303	1.8977252148275303	1.8977252148275303	1.867420297009534	1.867420297009534	1.8533807890602805	1.8533807890602805	1.8533807890602805	1.7599788344218736	1.7011691641236417	1.7011691641236417	1.7011691641236417	1.7011691641236417	1.7011691641236417	1.7011691641236417	1.7011691641236417	1.7011691641236417	1.7011691641236417	1.6715376366520638	1.6715376366520638	1.6439267038836782	1.6439267038836782	1.582231890202559	1.5176567723989227	1.5176567723989227	1.4179496008367742	1.4179496008367742	1.4179496008367742	1.4179496008367742	1.4179496008367742	1.4179496008367742	1.4179496008367742	1.4179496008367742	1.4179496008367742	1.4179496008367742
2.42613504268829	1.9666376289285297	1.5680643625817718	1.3152946786827826	1.1649207493414906	1.1649207493414906	1.1649207493414906	1.1512531970739364	1.1262421321185851	1.1262421321185851	1.1136356982339102	1.111849092833381	1.1002799793159428	1.0903936139509172	1.0811189856237462	1.0811189856237462	1.0811189856237462	1.0811189856237462	1.0687173055240924	1.0687173055240924	1.0687173055240924	1.0599468600991506	1.0599468600991506	1.050474610673	1.050474610673	1.050474610673	1.050474610673	1.050474610673	1.050474610673	1.050474610673	1.050474610673	1.050474610673	1.050474610673	1.050474610673	1.050474610673	1.0467005577900803	1.0467005577900803	1.0467005577900803	1.0467005577900803	1.0467005577900803	1.0366697609472808	1.0366697609472808	1.0366697609472808	1.0366697609472808	1.0366697609472808	1.0366697609472808	1.0366697609472808	1.0366697609472808	1.0366697609472808	1.0366697609472808
0.0	1.5411327614911494	1.3359674033050224	1.2678110702305474	1.2384592502895089	1.2172061482531702	1.1980571408975031	1.1830473476495391	1.1750230890594038	1.1750230890594038	1.1750230890594038	1.1750230890594038	1.1750230890594038	1.1750230890594038	1.1750230890594038	1.1750230890594038	1.1750230890594038	1.1750230890594038	1.1750230890594038	1.1750230890594038	1.1750230890594038	1.1750230890594038	1.1750230890594038	1.1750230890594038	1.1750230890594038	1.1750230890594038	1.1750230890594038	1.1750230890594038	1.1750230890594038	1.1750230890594038	1.1750230890594038	1.1750230890594038	1.1750230890594038	1.1750230890594038	1.1750230890594038	1.1750230890594038	1.1750230890594038	1.1750230890594038	1.1750230890594038	1.1750230890594038	1.1750230890594038	1.1750230890594038	1.1750230890594038	1.1750230890594038	1.1750230890594038	1.1750230890594038	1.1750230890594038	1.1750230890594038	1.1750230890594038	1.1750230890594038
2.3077560661688192	2.243878234343047	2.243878234343047	2.103426392029685	1.9222364670480196	1.7547426147818324	1.6817558485847752	1.4321411065971557	1.4160793939313563	1.401689391131242	1.2828136361248654	1.2366103296581306	1.163002757720841	1.1253375675140875	1.0603530403899344	1.0479849731323871	1.0399456937730915	1.0309540304543083	1.0271289935292305	1.0271289935292305	1.0192446492847043	1.0126863900526493	1.0084406049825587	1.0041457848431625	0.9996657597664577	0.9996393737319902	0.9905578329246025	0.9877005378428559	0.9800934710587218	0.9800934710587218	0.9420190221281978	0.9420190221281978	0.9416958517817124	0.9416958517817124	0.9416478764099566	0.9329655860290109	0.9055429398015167	0.9042350395518396	0.8298621204029232	0.8034011193956854	0.7952693177057353	0.764853635420838	0.6465437006218692	0.6433233021040667	0.6433233021040667	0.6433233021040667	0.6433233021040667	0.6433233021040667	0.6433233021040667	0.6432620758733056
2.6155199495826214	2.558494990360029	2.4133260986751788	2.2783424773844345	1.9382991332628103	1.6572699658822712	1.6211953851797098	1.0607768705131846	1.0313328349980824	0.49265073413073224	0.048412386996148915	0.04343350855265571	0.037088750363583056	0.035668493061441486	0.029760207662789306	0.002926015780644442	0.002926015780644442	0.002926015780644442	0.0015629914107955223	6.288908244300728e-05	1.6794281988752324e-05	1.529610019335159e-05	5.522750267883403e-06	2.911995706122994e-06	1.0782123510688635e-06	1.0782123510688635e-06	7.574300668888867e-07	3.600006819315382e-07	1.4582255369877117e-07	9.27784827853273e-08	5.826301818778745e-08	1.7787754602593964e-08	1.2533917126411609e-08	2.250799546743565e-11	1.0588196985850118e-12	1.0588196985850118e-12	5.430100813441641e-13	7.083222897108499e-14	7.771561172376096e-15	1.3322676295501878e-15	4.440892098500626e-16	3.3306690738754696e-16	1.1102230246251565e-16	1.1102230246251565e-16	0.0	0.0	0.0	0.0	0.0	0.0
2.6344087128946754	2.3816092918900953	1.8943862332131967	1.6059220118412845	1.4086699464925059	1.327832149579427	1.285545664860454	1.1828223461190384	1.1315041907782368	1.0872798190722883	1.0872798190722883	1.0504332015326117	1.0331117462785864	1.0199790130210784	1.0199790130210784	1.0181568076726062	1.0095251181381555	0.9740691315456712	0.9573791397267641	0.9430652366038068	0.7685134792330122	0.7685134792330122	0.7685134792330122	0.7685134792330122	0.6380218055760739	0.6380218055760739	0.6380218055760739	0.5962554225913518	0.4713057935667325	0.24746884219632992	0.18471834800504094	0.18471834800504094	0.13409933218750403	0.08585346962142426	0.08585346962142426	0.06634109735958382	0.06006233973476993	0.041505848089606445	0.03310628196948462	0.023576189743903186	0.018007413988102017	0.013652410261501657	0.011269111048689773	0.007027419768546261	0.007027419768546261	0.0058823513585005704	0.004843093184690006	0.00421308501467188	0.003723453705612112	0.002862477781384487
2.56358097567267	2.2593980496925985	2.2593980496925985	2.1988462209330586	2.1988462209330586	2.1988462209330586	2.1988462209330586	2.159493240998567	2.159493240998567	2.109499500474927	2.109499500474927	1.8207977243628544	1.8207977243628544	1.8207977243628544	1.8207977243628544	1.8207977243628544	1.8207977243628544	1.8207977243628544	1.7863297986225644	1.7863297986225644	1.7788589898650304	1.6959076008447338	1.6959076008447338	1.6959076008447338	1.540027763144848	1.540027763144848	1.540027763144848	1.540027763144848	1.540027763144848	1.540027763144848	1.540027763144848	1.540027763144848	1.540027763144848	1.540027763144848	1.540027763144848	1.540027763144848	1.540027763144848	1.540027763144848	1.540027763144848	1.5057312021294942	1.5057312021294942	1.5057312021294942	1.5057312021294942	1.5057312021294942	1.5057312021294942	1.5001531454699797	1.4995478030723877	1.4766435072793342	1.4766435072793342	1.4766435072793342
2.58376228300029	2.096295022603649	1.7786367718367446	1.395376768202129	1.278438561393607	1.2279258572499032	1.2279258572499032	1.2279258572499032	1.2146946479980247	1.1940323616821908	1.1534864871397668	1.1504463143930517	1.1266178304866497	1.1266178304866497	1.0969938183680186	1.0852648923137735	1.0852648923137735	1.0774236148579073	1.0774236148579073	1.0774236148579073	1.0699503437261697	1.0699503437261697	1.0699503437261697	1.0699503437261697	1.0699503437261697	1.0699503437261697	1.0699503437261697	1.0629379305375721	1.0629379305375721	1.0469448845817557	1.0469448845817557	1.0459886164999523	1.0459886164999523	1.0459886164999523	1.0459886164999523	1.0459886164999523	1.0459886164999523	1.0459886164999523	1.0459886164999523	1.0459886164999523	1.0459886164999523	1.0459886164999523	1.0459886164999523	1.0399659171013214	1.0399659171013214	1.0399659171013214	1.0399659171013214	1.0399659171013214	1.0399659171013214	1.0399659171013214
0.0	1.4570607560198028	1.2398229367010067	1.157259306150144	1.1516462526884021	1.1516462526884021	1.1516462526884021	1.1516462526884021	1.1516462526884021	1.1516462526884021	1.1516462526884021	1.1516462526884021	1.1516462526884021	1.1516462526884021	1.1516462526884021	1.1516462526884021	1.1516462526884021	1.1516462526884021	1.1516462526884021	1.1516462526884021	1.1516462526884021	1.1516462526884021	1.1516462526884021	1.1516462526884021	1.1516462526884021	1.1516462526884021	1.1516462526884021	1.1516462526884021	1.1516462526884021	1.1516462526884021	1.1516462526884021	1.1516462526884021	1.1516462526884021	1.1516462526884021	1.1516462526884021	1.1516462526884021	1.1516462526884021	1.1516462526884021	1.1516462526884021	1.1516462526884021	1.1516462526884021	1.1516462526884021	1.1516462526884021	1.1516462526884021	1.1516462526884021	1.1516462526884021	1.1516462526884021	1.1516462526884021	1.1516462526884021	1.1516462526884021
2.5800485128245523	2.033834393535041	1.9025711282474274	1.7338682390257891	1.6922428062969166	1.6238092602149288	1.4836813950653007	1.3747268694088846	1.3696016785954195	1.369219542898686	1.3222238342650092	1.2605604717955958	1.1799110356514202	1.1256597715895584	1.1230031889336938	1.109152233607029	1.1076088273142135	1.1032287274402048	1.0590550382340682	1.0436731194286304	0.9750056132700252	0.9708622459479013	0.9528658124836897	0.9476175478485884	0.9386524632373818	0.9121624659721616	0.9121624659721616	0.8746888623914045	0.8552164499144066	0.8429468605960758	0.7518654350147583	0.7266994246109657	0.6465854515466976	0.591303607105952	0.584363663597611	0.5628903577187845	0.5017339380625334	0.3796875819466874	0.3328497657816416	0.3328497657816416	0.3328497657816416	0.3214856383372876	0.2812359566329017	0.2735115114054878	0.2735115114054878	0.24686953236427434	0.21262851912221403	0.17360792592408247	0.1516356843743819	0.15033841547366267
2.569179591256765	2.4907287962554223	2.300232848283033	2.087621495459479	1.54103806756751	1.488621270554109	1.392980920289935	1.3596116398525655	1.3309160815119125	1.1942033990198333	1.1942033990198333	1.1285605280808528	1.075635530707822	1.0364327303291068	0.945096279495183	0.8106481044268907	0.5112419803317809	0.39304569933595956	0.10837583574150811	0.012106324692873649	0.012106324692873649	0.001949592754958318	0.0016479898355257205	0.0005585268046960357	0.0005585268046960357	0.0002624519603444675	4.2950159771959484e-05	2.048018074363167e-05	1.4070245149766514e-05	1.031114423621915e-05	9.81872162941766e-06	8.653701847882722e-06	8.177922213303823e-06	7.610848951289384e-06	4.035275400493532e-06	3.1346263484888226e-06	2.0421820613458763e-06	1.5211400052894675e-06	1.3500082132189561e-06	9.042815153348371e-07	5.76931219686827e-07	5.366911992599199e-07	5.078175500106141e-07	5.024959481847446e-07	4.232852094387951e-07	3.560259685952971e-07	3.560259685952971e-07	3.2390418691630174e-07	3.0676977424981544e-07	2.7891738940688526e-07
2.635619183728937	1.988514472572914	1.846893942166381	1.67672189787702	1.4866800362519859	1.3775945203270377	1.192912446914244	1.1761344607293718	1.1420677157034573	1.0966312127869506	1.067679610118924	1.0552291246614092	1.0401201191674783	1.032338039042207	0.9941356455981165	0.9817480600240801	0.9386692246696444	0.8705088203729147	0.795727090377558	0.795727090377558	0.7087081227129004	0.5808228240870835	0.37313849951589484	0.2288785962289509	0.20735191191268443	0.17517657953958898	0.15871821660060037	0.13421726551317303	0.11398356516193142	0.11398356516193142	0.07738677271700545	0.06345972735784822	0.038399894961391734	0.038399894961391734	0.027180775642295263	0.019129909866770545	0.016803165685121302	0.014476822015033863	0.010333650764198898	0.009380948782691356	0.006284174595081571	0.0035741161191024107	0.0035741161191024107	0.0028584469952408487	0.00259009633274887	0.001415373494691008	0.001415373494691008	0.0011425931629441832	0.0007023621848041284	0.0006914169848747376
2.617900832528557	2.617900832528557	2.617900832528557	2.598658285312525	2.542047405009659	2.3469965821651897	2.3153932505943784	2.217561312761417	2.067847822914099	2.067847822914099	2.067847822914099	2.067847822914099	2.046829254537712	2.046829254537712	2.046829254537712	2.046829254537712	1.9994527316847233	1.9784341678977784	1.9784341678977784	1.9396780838615104	1.918659501457829	1.8823720604084366	1.8823720604084366	1.8823720604084366	1.8823720604084366	1.8823720604084366	1.8823720604084366	1.8567760458037958	1.8300959206552352	1.8300959206552352	1.8300959206552352	1.8164605781980758	1.8164605781980758	1.8164605781980758	1.8095195743373544	1.785328957458023	1.7821928252108588	1.7738568893879196	1.7496800504816474	1.7496800504816474	1.7496800504816474	1.7496800504816474	1.6779196967582521	1.6779196967582521	1.6779196967582521	1.6779196967582521	1.6779196967582521	1.6670023393861477	1.6670023393861477	1.6670023393861477
2.3744005769229535	2.176869352269324	1.6809157027870731	1.3823753906021794	1.2439516098940393	1.1648815687084895	1.1648815687084895	1.1605845236889265	1.1428200684732563	1.1428200684732563	1.1393432166084256	1.117514697533213	1.0920760287420879	1.0835870824256648	1.0835870824256648	1.0706881376646686	1.0706881376646686	1.0706881376646686	1.0706881376646686	1.0638977705383106	1.0624359357723514	1.0624359357723514	1.0624359357723514	1.0624359357723514	1.06071191739928	1.045695415183512	1.045695415183512	1.045695415183512	1.045695415183512	1.045695415183512	1.045695415183512	1.045695415183512	1.045695415183512	1.045695415183512	1.045695415183512	1.045695415183512	1.045695415183512	1.045695415183512	1.045695415183512	1.045695415183512	1.045695415183512	1.045695415183512	1.045695415183512	1.037896852148991	1.037896852148991	1.037896852148991	1.037896852148991	1.037896852148991	1.037896852148991	1.037896852148991
0.0	1.4958260390537566	1.2815860216836394	1.2180438496029906	1.1822561370785687	1.1563232949279294	1.1452469104421927	1.1377772400041408	1.134902957111024	1.134902957111024	1.134902957111024	1.134902957111024	1.134902957111024	1.134902957111024	1.134902957111024	1.134902957111024	1.134902957111024	1.134902957111024	1.134902957111024	1.134902957111024	1.134902957111024	1.134902957111024	1.134902957111024	1.134902957111024	1.134902957111024	1.134902957111024	1.134902957111024	1.134902957111024	1.134902957111024	1.134902957111024	1.134902957111024	1.134902957111024	1.134902957111024	1.134902957111024	1.134902957111024	1.134902957111024	1.134902957111024	1.134902957111024	1.134902957111024	1.134902957111024	1.134902957111024	1.134902957111024	1.134902957111024	1.134902957111024	1.134902957111024	1.134902957111024	1.134902957111024	1.134902957111024	1.134902957111024	1.134902957111024
2.6848362267280934	2.5082929429556335	2.3370477890738686	1.6504131057856495	1.6504131057856495	1.4968978863520743	1.400484788625295	1.3340339322337171	1.3094071723015797	1.2918737042988544	1.2613881339095272	1.260376674992565	1.2212139644145088	1.098414698172748	1.098414698172748	1.0842451954767691	1.0547835647872523	1.0308570396406906	1.0284880698776513	1.0250568335660557	1.0146360791775044	1.0136376053069482	0.6334920445855297	0.61745765414849	0.4762558499274713	0.4230448757614377	0.3942015368595069	0.3937637801695073	0.37242438174391934	0.3698715751178129	0.19299528278830902	0.19299528278830902	0.19299528278830902	0.1915351398218741	0.14504558555152658	0.14504558555152658	0.051158418031334696	0.051158418031334696	0.014064262026636798	0.008592330955170202	0.007760913345510323	0.006893546803973916	0.006893546803973916	0.0067744256873223385	0.0067744256873223385	0.006149350892975192	0.006149350892975192	0.006149350892975192	0.006149350892975192	0.006149350892975192
2.5270597704088527	2.5270597704088527	2.3945238684877053	1.677533298188397	1.5790494886994202	1.569495452255228	1.3966817611147369	1.386227630234603	1.2393284524655876	1.1973708090813708	1.0214627716366511	0.995225416919511	0.9853890452402027	0.9073375083039156	0.9073375083039156	0.8909224220151821	0.78229627900663	0.7443920718696502	0.726985663481051	0.6610555049997604	0.622318952028433	0.5793367021008651	0.554021691242593	0.520691783384031	0.44861017164480477	0.416056269809862	0.37583920081633726	0.37028749290952456	0.37028749290952456	0.35038817513353193	0.17159362456456828	0.11544197599723449	0.09523914404040912	0.02082840144677378	0.0006752662752623761	0.00026869920811189996	0.00018306174060001013	0.00018306174060001013	0.00017129075155353224	0.00015887191213392882	0.00012748375418503155	9.680040234893994e-05	8.174805206406788e-05	5.8864944738834524e-05	2.2008223123592963e-05	2.000608704078033e-05	2.000608704078033e-05	1.0554765432768676e-06	7.202954199758693e-08	3.093363787343151e-08
2.639733916733646	2.3710310524771696	2.056171517661342	1.6760222172583679	1.6556490209891204	1.5071847510591228	1.3865368707067554	1.2895449987992826	1.2568487907981334	1.1885245590760312	1.1308418290783135	1.1308418290783135	1.0963674511512347	1.0767683025918733	1.0527946796951473	1.0383116672608292	1.0383116672608292	1.0383116672608292	1.028641699050408	0.9695627328844609	0.9673100577400205	0.9083379153330317	0.8801990108258202	0.6155051150602602	0.507289504420531	0.49425009175543666	0.3339607628287584	0.22280364185995594	0.15849096673952834	0.14822902929203585	0.13075666901994443	0.08413264236291951	0.06380476515478783	0.04687140562685821	0.04286128324707228	0.02524390050304437	0.02524390050304437	0.019932886036896913	0.013100840532411784	0.006660878922245539	0.005346950366472147	0.0043850887256697835	0.003252331263177699	0.002815155868591601	0.002422578025420119	0.0013663176949506584	0.0008793827828700307	0.000804545147088942	0.0006626618156306829	0.0005769558905501793
2.476029511272852	2.476029511272852	2.3681378640032342	2.090974119456437	1.870842567408403	1.870842567408403	1.870842567408403	1.848442032263291	1.848442032263291	1.848442032263291	1.848442032263291	1.779809344034223	1.779809344034223	1.779809344034223	1.779809344034223	1.779809344034223	1.779809344034223	1.7600872572783417	1.7284705747139597	1.7284705747139597	1.7284705747139597	1.7284705747139597	1.7284705747139597	1.6754831567959914	1.6391574907718576	1.6187568481821657	1.6187568481821657	1.6187568481821657	1.6187568481821657	1.6187568481821657	1.6187568481821657	1.6006139900907153	1.6006139900907153	1.444889759509602	1.444889759509602	1.444889759509602	1.444889759509602	1.4211285049854792	1.4211285049854792	1.4147175759970778	1.3986412845348255	1.3986412845348255	1.3986412845348255	1.374880029813288	1.374880029813288	1.374880029813288	1.374880029813288	1.374880029813288	1.374880029813288	1.374880029813288
2.694570602757091	2.1622368463792228	1.6807454663553558	1.3690366500045013	1.2176865283421354	1.1997167163961422	1.189072623330475	1.1259600509057923	1.1259600509057923	1.1259600509057923	1.1259600509057923	1.1259600509057923	1.117092185956971	1.104024423154232	1.1005816385893596	1.0848440617716202	1.079549798370956	1.0747843312889047	1.0672530209138535	1.0672530209138535	1.0655309537560231	1.0655309537560231	1.0655309537560231	1.0655309537560231	1.0655309537560231	1.0655309537560231	1.0655309537560231	1.0655309537560231	1.0655309537560231	1.0655309537560231	1.0655309537560231	1.0655309537560231	1.0655309537560231	1.0631093392364268	1.059879266116788	1.0584022708964744	1.0540395951521595	1.0540395951521595	1.0540395951521595	1.0540395951521595	1.0540395951521595	1.0363223294907322	1.0363223294907322	1.0363223294907322	1.0363223294907322	1.0363223294907322	1.0342678443931257	1.0342678443931257	1.0342678443931257	1.0342678443931257
0.0	1.5675431003353153	1.350085964739642	1.2612052287818685	1.223868208961719	1.1991096943874555	1.17919738162487	1.1652375946413662	1.1601781114274603	1.1601781114274603	1.1601781114274603	1.1601781114274603	1.1601781114274603	1.1601781114274603	1.1601781114274603	1.1601781114274603	1.1601781114274603	1.1601781114274603	1.1601781114274603	1.1601781114274603	1.1601781114274603	1.1601781114274603	1.1601781114274603	1.1601781114274603	1.1601781114274603	1.1601781114274603	1.1601781114274603	1.1601781114274603	1.1601781114274603	1.1601781114274603	1.1601781114274603	1.1601781114274603	1.1601781114274603	1.1601781114274603	1.1601781114274603	1.1601781114274603	1.1601781114274603	1.1601781114274603	1.1601781114274603	1.1601781114274603	1.1601781114274603	1.1601781114274603	1.1601781114274603	1.1601781114274603	1.1601781114274603	1.1601781114274603	1.1601781114274603	1.1601781114274603	1.1601781114274603	1.1601781114274603
2.59175092883359	2.383857015331661	2.2758013673444077	2.0053425894386705	1.8060178115846053	1.6264185550797117	1.5482068251543852	1.4340543477860266	1.3489600326115827	1.3186980795519725	1.1834859415479815	1.1818451706888076	1.1817827506262122	1.1515629881421494	1.1362122505606722	1.0917223181987392	1.0909571264608753	1.082023037369937	1.0796304080737558	1.0765811975773736	1.0689941357554162	1.0412614496542836	1.0408632470510186	1.0367602740447004	1.0318117140263934	1.023856315977138	0.7091869442679937	0.672438339825806	0.6208114149499242	0.5874061903791467	0.5300470598755744	0.2858709364727403	0.24649127261314419	0.23759628463887683	0.2032923313643784	0.09342652074372282	0.09342652074372282	0.06571674679094364	0.06424936283306237	0.05796367622488485	0.0412922736756024	0.0412922736756024	0.03751814246681051	0.03497557108618843	0.028006677473773278	0.013293599710236692	0.01012885955840992	0.0097226793626497	0.009153505850527544	0.009153505850527544
2.3672987630913385	2.2744712300884977	2.016850441667149	1.9515542450116823	1.8418665086108406	1.6545052626741268	1.317423866729821	1.1610081765703528	1.143908482881632	1.1162927721501061	1.09388080675097	1.063582443762873	1.0460149152223222	1.0100391850551225	1.0099372287964965	1.0097654455087588	1.0092134274431273	1.0089056799124267	1.008888907261928	1.008866798915372	1.0088035133676698	1.0087750189334015	1.0087735460552545	1.0087735460552545	1.0087735460552545	1.0087718897150206	1.0087718897150206	1.0087718897150206	1.0087718897150206	1.0087718897150206	1.0087718897150206	1.008768102209873	1.008768102209873	1.008768102209873	1.008768102209873	1.008768102209873	1.008768102209873	1.008768102209873	1.008766899085958	1.008766899085958	1.008766899085958	1.008766899085958	1.008766899085958	1.008766899085958	1.008766899085958	1.008766899085958	1.008766899085958	1.008766899085958	1.008766899085958	1.008766899085958
2.3426375039141067	2.283320574859994	1.845500636490164	1.716993579576444	1.5841445068556028	1.4198751139859858	1.342086251550988	1.1888891338984182	1.1752883759285053	1.143411699351017	1.1051781757164605	1.0919231883298945	1.0815640369593769	1.0651677916382423	1.0526791059941882	1.0525768753019167	1.0258771843972878	0.9892249991894849	0.9617190092140921	0.9572981736727992	0.9356408144997233	0.8240155196385004	0.8240155196385004	0.8240155196385004	0.7172877750558116	0.7172877750558116	0.7172877750558116	0.698495624271593	0.698495624271593	0.5821990485315321	0.5821990485315321	0.5821990485315321	0.5292635976847639	0.5292635976847639	0.3250359149283396	0.3015225241216044	0.24626196158754532	0.24626196158754532	0.24626196158754532	0.24626196158754532	0.24626196158754532	0.24626196158754532	0.24626196158754532	0.24626196158754532	0.24626196158754532	0.24626196158754532	0.24626196158754532	0.155705678479945	0.155705678479945	0.10927918830279759
2.575379501857846	2.435396245961324	2.4220279729471677	2.4220279729471677	2.322179896690133	2.0866698101627783	2.0866698101627783	2.0274787236387355	2.0247999983517664	2.006408051563308	1.9581889851613203	1.8274399002217299	1.8274399002217299	1.8274399002217299	1.8274399002217299	1.8274399002217299	1.8274399002217299	1.8274399002217299	1.8274399002217299	1.8274399002217299	1.8274399002217299	1.8274399002217299	1.8274399002217299	1.8274399002217299	1.822259987938424	1.8188419600757149	1.8188419600757149	1.8188419600757149	1.8188419600757149	1.8136620479592689	1.8136620479592689	1.8136620479592689	1.8136620479592689	1.8136620479592689	1.8136620479592689	1.8136620479592689	1.744825015374793	1.7279516828699872	1.7279516828699872	1.7279516828699872	1.7279516828699872	1.7279516828699872	1.7279516828699872	1.7279516828699872	1.7279516828699872	1.7279516828699872	1.7279516828699872	1.721252689980389	1.721252689980389	1.6642945620155163
2.688910688082336	2.04493623374428	1.6187034967854597	1.3418142607122556	1.219922152790351	1.1815945152597034	1.1815945152597034	1.1815945152597034	1.1453388022071371	1.1453388022071371	1.1453388022071371	1.133507196963567	1.133507196963567	1.1221646960592573	1.111215336348561	1.1092827722264196	1.0959467678600476	1.0959467678600476	1.0901790044102782	1.0696698805822753	1.0696698805822753	1.0696698805822753	1.0696698805822753	1.0696698805822753	1.0696698805822753	1.0643612974375547	1.0634247451068204	1.0620559435833365	1.0620017335067666	1.0588726556282728	1.0560589976277588	1.0551253410467545	1.0551253410467545	1.0501508298168303	1.0501508298168303	1.0484014273666453	1.0484014273666453	1.0484014273666453	1.0484014273666453	1.0390194124497927	1.0390194124497927	1.0390194124497927	1.0390194124497927	1.0390194124497927	1.0390194124497927	1.0390194124497927	1.0390194124497927	1.0390194124497927	1.0384346643105464	1.0384346643105464
0.0	1.5487597308367917	1.2888727540482723	1.2336884394128251	1.2191745522195159	1.2103928255137455	1.2065470966360303	1.2047768071627476	1.2047768071627476	1.2047768071627476	1.2047768071627476	1.2047768071627476	1.2047768071627476	1.2047768071627476	1.2047768071627476	1.2047768071627476	1.2047768071627476	1.2047768071627476	1.2047768071627476	1.2047768071627476	1.2047768071627476	1.2047768071627476	1.2047768071627476	1.2047768071627476	1.2047768071627476	1.2047768071627476	1.2047768071627476	1.2047768071627476	1.2047768071627476	1.2047768071627476	1.2047768071627476	1.2047768071627476	1.2047768071627476	1.2047768071627476	1.2047768071627476	1.2047768071627476	1.2047768071627476	1.2047768071627476	1.2047768071627476	1.2047768071627476	1.2047768071627476	1.2047768071627476	1.2047768071627476	1.2047768071627476	1.2047768071627476	1.2047768071627476	1.2047768071627476	1.2047768071627476	1.2047768071627476	1.2047768071627476
2.733960269044609	2.663048200637319	2.4481074510591765	2.371176586411753	2.2266977425908765	1.565525938573392	1.4609587018644694	1.389115263656135	1.3194439339041033	1.2738488350447819	1.2701714060218026	1.2208598972276279	1.0770605285083839	1.0737933349472075	1.0699328512462625	1.0547490453083537	1.0417469107380846	1.0397499335523634	1.0392151831602812	1.0333065490598778	0.9572676123761046	0.9355356406359149	0.8725694450132997	0.8427849794128086	0.532894931485957	0.532894931485957	0.4503775171311042	0.3650555746633599	0.22115639816935617	0.20961245542768103	0.143292076261349	0.1411796287090732	0.09003684076412188	0.08816120564729157	0.08350613502306636	0.08350613502306636	0.04557718213397066	0.04479164126470858	0.039928515431996936	0.039928515431996936	0.03878309808696023	0.037863438041245145	0.02999552498159308	0.026385960352985238	0.02350643636275307	0.023175181325122196	0.023175181325122196	0.0218639256856622	0.016263952249642943	0.01550279525404119
2.380427798743173	2.380427798743173	2.231187883532879	1.8257328457313513	1.6396892670504668	1.5060816249127429	1.478361015626966	1.3889704464161226	1.3860301998281903	1.3771005520752388	1.201287108537952	1.0820965514905307	1.0511848868612579	1.038070552914362	1.0211734275119666	1.0129585284312703	0.4944149850269981	0.16972052425212691	0.14712623715232287	0.08941327449009107	0.03454707167964788	0.00395919426557112	0.0012872252011886243	0.0004356913138909846	0.00013324252160717975	0.00011613782120745153	2.0573322514483294e-05	1.5811025581680127e-05	1.1448636870969864e-05	5.120059781593689e-06	4.718867921527092e-06	4.634457503871481e-06	3.4149478227440966e-06	2.1437232475829404e-06	1.7083849668253492e-06	5.597324700401529e-07	4.455791439150758e-07	1.4119400049139585e-07	1.4119400049139585e-07	1.0187094567903898e-07	5.8565508331831495e-08	5.6647576296420254e-08	3.788686053773915e-08	3.202240028699066e-08	2.79044950479701e-08	7.54972329097825e-09	8.670990592207772e-10	3.652633751016765e-14	3.652633751016765e-14	3.652633751016765e-14
2.4013723775039053	2.291348101951031	1.8823638404316894	1.8703277424105536	1.5800928515804735	1.4902451156159122	1.4275227070433218	1.2830242328390913	1.216051131522322	1.1435637002554784	1.1336935397881949	1.0837870491691706	1.0633159437934745	1.0478608106121117	1.0197000562657614	1.0197000562657614	1.002768897009738	0.9497170309362478	0.9497170309362478	0.9497170309362478	0.9497170309362478	0.8323729937395368	0.8323729937395368	0.7277158881477579	0.6244653399095466	0.49568367898995347	0.4760309466753466	0.4038949452333711	0.34456176810424954	0.3418644409777757	0.2739395082113564	0.19873522290010548	0.14179048587673937	0.10517831610432549	0.08655317983625932	0.06511287948623401	0.04337677117065808	0.04247980288752695	0.033274372293223164	0.020077893990933182	0.013001350770304732	0.012592679022257358	0.010711962966478583	0.007433662283469866	0.006369591420112841	0.0046217136394886005	0.00445630414402487	0.0026258373382792577	0.0018933711546694765	0.0013196794135896805
2.473269545765601	2.473269545765601	2.473269545765601	2.473269545765601	2.473269545765601	2.473269545765601	2.473269545765601	2.3045200751437647	2.3045200751437647	2.238903542090279	1.9502730251713205	1.9502730251713205	1.9502730251713205	1.907935409759576	1.907935409759576	1.907935409759576	1.907935409759576	1.907935409759576	1.907935409759576	1.907935409759576	1.907935409759576	1.907935409759576	1.907935409759576	1.8939900257227786	1.8939900257227786	1.8939900257227786	1.8939900257227786	1.8846526207312495	1.8846526207312495	1.8846526207312495	1.8647392806341374	1.8647392806341374	1.8347874274808889	1.8347874274808889	1.8347874274808889	1.8347874274808889	1.8347874274808889	1.8347874274808889	1.8347874274808889	1.8347874274808889	1.7751884751507845	1.7751884751507845	1.7733092159188142	1.7554005176885656	1.7554005176885656	1.7554005176885656	1.6446563502866454	1.6262302638166335	1.6262302638166335	1.6262302638166335
2.6481778449817566	2.068380374190969	1.653096520495597	1.287690732108537	1.283515887996787	1.1619591750366176	1.1619591750366176	1.1493327920143481	1.126034470500801	1.1045605750753846	1.1045605750753846	1.0994661746555987	1.0916389049206485	1.0916389049206485	1.0801471575295447	1.0801471575295447	1.0801471575295447	1.079147330478892	1.079147330478892	1.0725492229279951	1.048953103432064	1.048953103432064	1.048953103432064	1.048953103432064	1.048953103432064	1.048953103432064	1.048953103432064	1.048953103432064	1.042461436133774	1.0402943813090948	1.0402943813090948	1.0402943813090948	1.0402943813090948	1.0402943813090948	1.0305071226105698	1.0229489974212402	1.0229489974212402	1.0229489974212402	1.0229489974212402	1.0229489974212402	1.0185349114006357	1.0185349114006357	1.0185349114006357	1.0185349114006357	1.0185349114006357	1.0185349114006357	1.0185349114006357	1.0185349114006357	1.0185349114006357	1.0185349114006357
0.0	1.5880648550978433	1.3718427434941662	1.297770566037669	1.2407220805231822	1.2118183731365912	1.1879207409475243	1.1698994847605453	1.1580279302067367	1.1561800259047066	1.1561800259047066	1.1561800259047066	1.1561800259047066	1.1561800259047066	1.1561800259047066	1.1561800259047066	1.1561800259047066	1.1561800259047066	1.1561800259047066	1.1561800259047066	1.1561800259047066	1.1561800259047066	1.1561800259047066	1.1561800259047066	1.1561800259047066	1.1561800259047066	1.1561800259047066	1.1561800259047066	1.1561800259047066	1.1561800259047066	1.1561800259047066	1.1561800259047066	1.1561800259047066	1.1561800259047066	1.1561800259047066	1.1561800259047066	1.1561800259047066	1.1561800259047066	1.1561800259047066	1.1561800259047066	1.1561800259047066	1.1561800259047066	1.1561800259047066	1.1561800259047066	1.1561800259047066	1.1561800259047066	1.1561800259047066	1.1561800259047066	1.1561800259047066	1.1561800259047066
2.5633184930456823	2.4637845607093682	2.4633802265985754	2.3937594563204474	2.226956039917293	1.9602130970305585	1.5060380604276107	1.4726261723663447	1.4243875539810855	1.3993684127966382	1.344621995945197	1.1427064926117398	1.1152606134560492	1.0923658829252367	1.0581638144577954	1.047190347589057	1.0440194305293957	1.0325671838823074	1.0310682840763203	1.0290999234665905	1.0185961921087003	1.0164885150860508	0.9627338294711263	0.849146405384512	0.8229346827159707	0.8229346827159707	0.7677191126773847	0.743636221611877	0.598467259014536	0.5656383259211398	0.5459007107769986	0.44858799425904206	0.3960747825731572	0.16702700529075631	0.16702700529075631	0.13187593696833166	0.09383916387101443	0.05337860597145416	0.044410082050991395	0.044410082050991395	0.04376427508816283	0.04376427508816283	0.041669618329029046	0.038792928247149416	0.03642393540539135	0.03145315411792271	0.03145315411792271	0.03145315411792271	0.028787087754515772	0.028785552206072706
2.655797365898752	2.4176464724712217	2.0456289325125425	1.9826102765100186	1.8516892423356137	1.7535840179593816	1.3822448836946892	1.0854949187951393	1.0820405804246467	0.9731114474945295	0.8580866366103836	0.4788349170263687	0.44466793643943636	0.4213536769256231	0.3670908575021149	0.2003409555926432	0.15130159316696679	0.0950269461718718	0.08426470939732855	0.07868518677431735	0.0753250865115963	0.06770289507103822	0.06425323428917229	0.05965981469375248	0.04751102532352436	0.04751102532352436	0.02186329994422498	0.021717195588739302	0.018049459608858287	0.01782272726607903	0.01756643660162227	0.01357362513389726	0.01357362513389726	0.00897980771303264	0.0026379037283043028	0.0005111521697485077	9.931211491975844e-05	7.882925967539478e-07	3.780454838064884e-10	3.780454838064884e-10	2.0295243263745988e-10	5.005440506522518e-12	4.8790971263201754e-12	3.390177027995378e-12	3.390177027995378e-12	3.3274494271040567e-12	2.972955215341244e-12	8.202327705930657e-13	2.9054536554440347e-13	5.806466418789569e-14
2.4315650606646253	1.9808730970223953	1.9808730970223953	1.9095227753331299	1.647235652430635	1.3954649400523893	1.380903745171868	1.2829639473367065	1.2650829562777546	1.173935335810263	1.1735197383073679	1.0975236634090704	1.0975236634090704	1.0625242131021246	1.0481061692948856	1.0371549705187617	1.0282879601189125	1.025456123624533	0.9987014608603186	0.9910981996648424	0.9070837696994873	0.8570649001616162	0.789996546206891	0.7080135037643249	0.7080135037643249	0.6017209555348533	0.5874670552145771	0.5874670552145771	0.4711579611710296	0.4711579611710296	0.4711579611710296	0.44682678913814466	0.44682678913814466	0.3779054772614471	0.2978822198796559	0.2978822198796559	0.2978822198796559	0.2978822198796559	0.2978822198796559	0.25190022999496786	0.25190022999496786	0.16693058670748506	0.16693058670748506	0.16693058670748506	0.16693058670748506	0.16693058670748506	0.16693058670748506	0.1569226940626708	0.1569226940626708	0.1569226940626708
2.7251603162411024	2.6240272573884704	2.465648360876846	2.465648360876846	2.450724138685185	2.219881292636634	2.219881292636634	2.219881292636634	2.219881292636634	2.219881292636634	2.219881292636634	2.219881292636634	2.1881184515863668	2.1881184515863668	2.186991477738477	2.186991477738477	2.186991477738477	2.1691646248173075	2.1691646248173075	2.0183467248387763	2.0183467248387763	2.0183467248387763	1.9729749866035742	1.9729749866035742	1.9729749866035742	1.9622234418273057	1.9194924954264887	1.9194924954264887	1.8660631463472366	1.8660631463472366	1.8660631463472366	1.7290514054374089	1.7290514054374089	1.7290514054374089	1.7290514054374089	1.7290514054374089	1.7290514054374089	1.7290514054374089	1.7290514054374089	1.7290514054374089	1.69137766952973	1.69137766952973	1.69137766952973	1.69137766952973	1.69137766952973	1.6856186796357653	1.5804695401729436	1.5804695401729436	1.5804695401729436	1.5263256332007296
2.596755856241302	2.229302207399483	1.7156562539064475	1.4023240252605798	1.2296724108371966	1.2296724108371966	1.2218230351466606	1.1640437449692775	1.1640437449692775	1.1398024094956418	1.1106256182301213	1.0917031077152861	1.0917031077152861	1.0917031077152861	1.0917031077152861	1.0910497446626137	1.0910497446626137	1.0890672943231126	1.0890672943231126	1.0835518847806678	1.0764059108604087	1.0764059108604087	1.0634013428614344	1.0576198027396786	1.0576198027396786	1.0576198027396786	1.0576198027396786	1.0576198027396786	1.05682835232392	1.0472583543623126	1.0472583543623126	1.0472583543623126	1.0472583543623126	1.0436768963121639	1.0436768963121639	1.0436768963121639	1.0436768963121639	1.042907891581989	1.042907891581989	1.042907891581989	1.042907891581989	1.042907891581989	1.040403544104566	1.040403544104566	1.040403544104566	1.040403544104566	1.0358623181516413	1.0358623181516413	1.0358623181516413	1.0358623181516413
0.0	1.5404966178002004	1.2935315930372333	1.206554873384559	1.1864435172683419	1.1799110305554914	1.1799110305554914	1.1799110305554914	1.1799110305554914	1.1799110305554914	1.1799110305554914	1.1799110305554914	1.1799110305554914	1.1799110305554914	1.1799110305554914	1.1799110305554914	1.1799110305554914	1.1799110305554914	1.1799110305554914	1.1799110305554914	1.1799110305554914	1.1799110305554914	1.1799110305554914	1.1799110305554914	1.1799110305554914	1.1799110305554914	1.1799110305554914	1.1799110305554914	1.1799110305554914	1.1799110305554914	1.1799110305554914	1.1799110305554914	1.1799110305554914	1.1799110305554914	1.1799110305554914	1.1799110305554914	1.1799110305554914	1.1799110305554914	1.1799110305554914	1.1799110305554914	1.1799110305554914	1.1799110305554914	1.1799110305554914	1.1799110305554914	1.1799110305554914	1.1799110305554914	1.1799110305554914	1.1799110305554914	1.1799110305554914	1.1799110305554914
2.402063044750548	2.2261819791367152	1.7028886876196987	1.5681648461410822	1.4830743156007697	1.3338107674299275	1.262462454509076	1.237297882088599	1.1573181043709226	1.0859124396636008	1.0589630033481094	1.0499413503660355	1.046974497560307	1.0435835903910762	1.0381415284696107	1.0375794899568527	1.0341937313266714	1.02796045891182	1.027762917201486	1.0269795421397252	0.9948053247338304	0.9948053247338304	0.9790690009452195	0.9050907139795754	0.7400605177943461	0.6709012309271323	0.49814404845696947	0.4190877192610004	0.3358368384503272	0.31363905230366174	0.290050548632689	0.2179021910593817	0.18822158603416206	0.16552706424495067	0.11135186161188715	0.07773522258376375	0.06257610609352215	0.05629538746391549	0.05629538746391549	0.04524508514562209	0.044646433157597754	0.04435954657363783	0.02694492092300793	0.021029044893810744	0.018404357442620367	0.017961590761063517	0.017961590761063517	0.017961590761063517	0.017961590761063517	0.011573000091380958
2.3862769999054203	2.2219680763189635	2.1833505070836257	1.5631407047976018	1.5491298947262742	1.1548530029168314	1.1097961969413894	1.1044847527156647	1.0714332444063177	1.0588437677932208	1.0496948869456217	1.048136174989564	1.0435345393975857	1.0430602520386338	1.0413756159737495	1.0298849850142304	1.026054883704288	1.0244509913653028	1.023593423939211	1.019176264308371	1.018830118090533	1.0174449507794028	1.015397242841706	1.0021479404114833	1.0004254689272691	0.9887539535959844	0.9791556169799369	0.9429812593692956	0.9374558176673788	0.9374558176673788	0.9363804934762473	0.9260485355956898	0.9260485355956898	0.8207501306039093	0.5867639573183988	0.43451327349708413	0.43110692892123914	0.2842289554534265	0.1949955687683116	0.17393505715281377	0.14088454993259936	0.04125266828563512	0.002903477564115131	0.0008072480450813657	0.0007998426576505402	2.533490590761467e-06	2.533490590761467e-06	1.1102527679440755e-06	1.7702871957236965e-07	1.7702871957236965e-07
2.4939707979060044	2.4212349839115417	2.1855722448789496	1.96206226168395	1.5016414997905045	1.2525717430371457	1.2525717430371457	1.22236000926616	1.1290503413844155	1.1290503413844155	1.113164347726745	1.0809351030409657	1.059533582937919	1.0491653263321954	1.0432003081916983	1.0127029500494367	1.0127029500494367	0.9885438257503892	0.9790132453049292	0.9443261283579608	0.9443261283579608	0.9353339888216027	0.7251745125735836	0.7251745125735836	0.7251745125735836	0.5975158280933315	0.4509740379521787	0.4192531738549682	0.29377342414674235	0.2729725747864994	0.24991769428385446	0.2275040510627967	0.18153492947026395	0.0969975823382796	0.07589408663557029	0.0750339517058638	0.05712073962996289	0.03458745076930814	0.03299330069219775	0.01935273055314024	0.019053431551117272	0.013844598790416773	0.010918281634716975	0.008831966951498904	0.007599927420826713	0.006420761124810492	0.004814959348821923	0.004236582782494613	0.0024620902716476767	0.0016316930253940098
2.624321950218616	2.624321950218616	2.549548824566399	2.47710373368891	2.4079846446659974	2.4079846446659974	2.2697414005244956	2.1424184854173314	2.1424184854173314	2.1424184854173314	2.0744450748268752	2.0744450748268752	2.0744450748268752	1.9148464104952168	1.9148464104952168	1.9148464104952168	1.7931908557833698	1.7931908557833698	1.7931908557833698	1.7263337918357284	1.7263337918357284	1.7083553309051636	1.7083553309051636	1.6414982688428044	1.6414982688428044	1.6414982688428044	1.6414508902654172	1.6414508902654172	1.6414508902654172	1.6414508902654172	1.6414508902654172	1.6414508902654172	1.6414508902654172	1.5914521156419261	1.5496093455552402	1.5496093455552402	1.5496093455552402	1.5496093455552402	1.5496093455552402	1.5496093455552402	1.5496093455552402	1.5496093455552402	1.5496093455552402	1.5496093455552402	1.5496093455552402	1.5496093455552402	1.5496093455552402	1.549402435148185	1.5321871636728037	1.5321871636728037
2.476045170691144	1.9575053984474537	1.53801454420941	1.2772940716386878	1.1841600148697844	1.1841600148697844	1.1470531993367585	1.1470531993367585	1.1470531993367585	1.1443079663512434	1.101517223256174	1.101517223256174	1.101517223256174	1.0928501665037949	1.0928501665037949	1.0928501665037949	1.0900344220496954	1.0900344220496954	1.0878156241210815	1.0816327944483763	1.0805681496798154	1.0805681496798154	1.0672497121544497	1.0672497121544497	1.0672497121544497	1.0672497121544497	1.0672497121544497	1.0672095966878228	1.0494095900808695	1.0494095900808695	1.0494095900808695	1.0494095900808695	1.0435379474885773	1.0435379474885773	1.0435379474885773	1.0435379474885773	1.0435379474885773	1.038890166409909	1.038890166409909	1.0338210589682204	1.0338210589682204	1.0289920564208326	1.0289920564208326	1.0289920564208326	1.0289920564208326	1.0289920564208326	1.0289920564208326	1.0289920564208326	1.0289920564208326	1.0289920564208326
0.0	1.427123133215322	1.2402004056823404	1.1531957660282086	1.1414953365293	1.1361570964109087	1.128357302464183	1.1256094088313167	1.1242782503522895	1.1232918640476888	1.1232918640476888	1.1232918640476888	1.1232918640476888	1.1232918640476888	1.1232918640476888	1.1232918640476888	1.1232918640476888	1.1232918640476888	1.1232918640476888	1.1232918640476888	1.1232918640476888	1.1232918640476888	1.1232918640476888	1.1232918640476888	1.1232918640476888	1.1232918640476888	1.1232918640476888	1.1232918640476888	1.1232918640476888	1.1232918640476888	1.1232918640476888	1.1232918640476888	1.1232918640476888	1.1232918640476888	1.1232918640476888	1.1232918640476888	1.1232918640476888	1.1232918640476888	1.1232918640476888	1.1232918640476888	1.1232918640476888	1.1232918640476888	1.1232918640476888	1.1232918640476888	1.1232918640476888	1.1232918640476888	1.1232918640476888	1.1232918640476888	1.1232918640476888	1.1232918640476888
2.4131047120702656	2.0662418741988184	1.5873861211485212	1.515857857644613	1.4508595064124603	1.3938685857380573	1.3706937109278312	1.357196340797586	1.2087801502620197	1.171397251827775	1.1589912902251314	1.074793030008036	1.0465619182592913	1.0386515123133018	1.023958664230633	1.0194782958068318	0.9878070378556255	0.887902948043457	0.8819537641854513	0.526358104380738	0.4894285065629057	0.46497733989908785	0.284991053940727	0.2503237900133939	0.14052588215413842	0.13142252420212341	0.08079117894305599	0.0660065907189652	0.06593467321445234	0.061970202178203704	0.05169550174273796	0.03185290699277821	0.01441174300839232	0.010498730525149491	0.008744167943479653	0.008744167943479653	0.008641529931778136	0.008605801992312867	0.008605801992312867	0.006581022237673095	0.006278524591732282	0.006267980873960521	0.006267980873960521	0.005072637503016897	0.0037922998732873303	0.0031503088946340796	0.0030820568156886274	0.0029707940269506627	0.002573483030580914	0.0025285845267603024
2.2866730725295	2.0108940031269635	1.929014278579043	1.6860303876258182	1.6860303876258182	1.4978107688606657	1.4453397665490202	1.4207587972074045	1.2463587972758279	1.175874678245068	1.175874678245068	1.0604091223048067	1.0604091223048067	0.8252527148978503	0.4357678591920706	0.21970130812100197	0.03157652152692081	0.014405048018645061	0.00885034821106434	0.004434340548205795	0.0005066063005841892	0.0003401517857243297	0.00021317556791977665	0.00021317556791977665	0.00016900432578037528	0.00014596860716542537	0.00012891002675652352	0.00011939324269116813	3.828245288861609e-05	2.657822039409119e-05	9.873013866790181e-06	1.1640477026730878e-07	8.069698465007491e-09	1.9963687369894956e-09	7.460254636271202e-11	7.460254636271202e-11	1.9249934979370664e-11	1.3822720745793049e-11	5.503375533066901e-12	1.8847146066036657e-12	3.170796958329447e-13	3.170796958329447e-13	1.3289369604763124e-13	2.9531932455029164e-14	1.4654943925052066e-14	9.769962616701378e-15	5.329070518200751e-15	1.4432899320127035e-15	1.2212453270876722e-15	6.661338147750939e-16
2.696681474824134	1.9201429997652772	1.8429967604481263	1.583488996666037	1.5381512079750488	1.3193008348437805	1.3193008348437805	1.2820247241221316	1.2084989573658165	1.1194399438957696	1.116455481708802	1.099661646399754	1.099661646399754	1.060284245964392	1.060284245964392	1.049080577809129	1.0317132376360019	1.0235724961697352	0.9754268117877319	0.9754268117877319	0.9227924957850726	0.9227924957850726	0.8805079551683883	0.8805079551683883	0.8650397213650146	0.8424862203764996	0.7828547013428573	0.7769542421805956	0.6542537128095194	0.6204778000252003	0.6204778000252003	0.5364313549227175	0.5364313549227175	0.5364313549227175	0.5364313549227175	0.5364313549227175	0.5364313549227175	0.5364313549227175	0.5364313549227175	0.5364313549227175	0.5364313549227175	0.5364313549227175	0.5364313549227175	0.5364313549227175	0.5364313549227175	0.5015947326399324	0.4342424641532109	0.3890183064979895	0.3890183064979895	0.3890183064979895
2.6309205717176702	2.5303004073548205	2.4104974323361743	2.3825110123161792	2.233908289540172	2.127307195643664	2.127307195643664	2.127307195643664	2.0577573920170114	2.0577573920170114	2.0577573920170114	2.0577573920170114	2.0577573920170114	1.9987899281571009	1.9987899281571009	1.9987899281571009	1.9987899281571009	1.9987899281571009	1.9987899281571009	1.8997808814948955	1.8997808814948955	1.7855111173996945	1.7855111173996945	1.7855111173996945	1.7855111173996945	1.7855111173996945	1.7850951313280792	1.6708254064710735	1.6708254064710735	1.6708254064710735	1.6708254064710735	1.6708254064710735	1.6694539913963702	1.6694539913963702	1.6397625377791125	1.6397625377791125	1.619607105878008	1.619607105878008	1.619607105878008	1.4903902369775932	1.4903902369775932	1.4903902369775932	1.4903902369775932	1.4903902369775932	1.4903902369775932	1.4903902369775932	1.4903902369775932	1.4903902369775932	1.4903902369775932	1.4903902369775932
2.3579710058919687	2.007504282539631	1.646985379839299	1.4037620099828443	1.2276814770950442	1.2240437044040064	1.2208631797851277	1.20347724958098	1.1800365720847605	1.1800365720847605	1.1627548496479938	1.1473577737620047	1.1076397811193113	1.1076397811193113	1.0937723081563948	1.0934311088215942	1.0773756588336356	1.0696982908991677	1.0693161002843563	1.0663319499059012	1.0663319499059012	1.0663319499059012	1.0663319499059012	1.0663319499059012	1.0663319499059012	1.0663319499059012	1.0663319499059012	1.0663319499059012	1.0642615636307344	1.0573081443209587	1.0573081443209587	1.0573081443209587	1.051234196970891	1.051234196970891	1.051234196970891	1.051234196970891	1.0507505099938315	1.0507505099938315	1.0507505099938315	1.0507505099938315	1.0507505099938315	1.0495434453927814	1.049371601535241	1.049371601535241	1.049371601535241	1.049371601535241	1.049371601535241	1.049371601535241	1.049371601535241	1.049371601535241
0.0	1.5047406075567693	1.2829614782835517	1.1946870556363627	1.155912698393234	1.1317935197479159	1.117682337664226	1.1108471896315504	1.1071852033582295	1.1071852033582295	1.1071852033582295	1.1071852033582295	1.1071852033582295	1.1071852033582295	1.1071852033582295	1.1071852033582295	1.1071852033582295	1.1071852033582295	1.1071852033582295	1.1071852033582295	1.1071852033582295	1.1071852033582295	1.1071852033582295	1.1071852033582295	1.1071852033582295	1.1071852033582295	1.1071852033582295	1.1071852033582295	1.1071852033582295	1.1071852033582295	1.1071852033582295	1.1071852033582295	1.1071852033582295	1.1071852033582295	1.1071852033582295	1.1071852033582295	1.1071852033582295	1.1071852033582295	1.1071852033582295	1.1071852033582295	1.1071852033582295	1.1071852033582295	1.1071852033582295	1.1071852033582295	1.1071852033582295	1.1071852033582295	1.1071852033582295	1.1071852033582295	1.1071852033582295	1.1071852033582295
2.581829530880256	2.402641159747949	1.8207651208954538	1.5281569949311855	1.367962244768623	1.3644924935353233	1.2739286483617327	1.2237569517769282	1.2166417387987831	1.1912783504522046	1.1912783504522046	1.1489369124720838	1.0702007795429438	1.0650180306413053	1.0463193357960756	1.0437552390501894	1.0418601403334857	1.0274101692789919	1.024927637434368	1.024813685545226	1.0195017407229547	0.9855720779355266	0.9252726185632626	0.9252726185632626	0.8904191696775348	0.6721369538563882	0.5557299507926934	0.5398329488162199	0.4921096053946996	0.472354860102266	0.47168845576278073	0.43256949571867276	0.37540091653820507	0.37540091653820507	0.35838921331820583	0.25319626536213724	0.20886349428616502	0.19017032013525081	0.1890731495993696	0.1890731495993696	0.18189251945607265	0.17579331230837614	0.15932350725576572	0.09387413932065791	0.06797708658505686	0.06797708658505686	0.06566720324805331	0.0651416936753566	0.05339080985819411	0.05339080985819411
2.3790051835093804	1.9838573794900771	1.9409468025441337	1.6269785188082855	1.3043847814816827	1.2475257708368912	1.2221158614852166	1.1492031801663638	1.0736073836740203	1.044376367876748	0.820486009867452	0.029684483493517044	0.02711583880000601	0.013056181361834285	0.002418534174248199	0.0021791990123986027	0.0019480909561911952	0.0019480909561911952	0.0014909274270999973	0.0011685114766202265	0.0009489907690996002	0.0008601101529913668	0.0007278968386812412	0.00031075172428352005	0.00022874440942355356	0.00021132179471061718	9.406339654427498e-05	4.2264341271858186e-05	1.2337244330362651e-05	1.2401709980069953e-06	1.224797538390554e-06	1.0821197593546827e-07	4.178124746179179e-08	3.4842525420408776e-08	2.9190395767209054e-08	2.8954685094007004e-08	6.0750414698773625e-09	3.950999305502023e-09	3.3799130161327184e-09	1.6837423677529273e-09	6.821461173700527e-10	4.691083077545954e-10	9.093259478731852e-11	8.597267342480563e-11	7.319878037037597e-11	3.464628584026741e-11	3.3800517940107966e-11	3.0788371851997454e-11	2.1131318916900454e-11	1.454214526575015e-11
2.3940021391886437	1.886332066576244	1.84908278965524	1.5192215865696124	1.4685104213713283	1.2846516822589762	1.2767086692023435	1.1769376292678997	1.1602296927450675	1.1300112398474242	1.1171536244368148	1.0897729136411072	1.0860055012090044	1.0426908754313204	1.0426908754313204	1.0397660960040365	1.0349371016540272	1.0079971484997672	0.9973157866483879	0.9351878558037011	0.873768673030519	0.873768673030519	0.834287905345433	0.834287905345433	0.7583779360616536	0.7251958871041717	0.6776171282381656	0.6102429784637288	0.6102429784637288	0.6102429784637288	0.6102429784637288	0.6102429784637288	0.5784862538216515	0.5463441197520378	0.4730382859033394	0.4016885427507838	0.37703396476183504	0.37703396476183504	0.27440890333833756	0.27440890333833756	0.27440890333833756	0.27440890333833756	0.27440890333833756	0.26885963135656443	0.26885963135656443	0.26885963135656443	0.26885963135656443	0.26885963135656443	0.26885963135656443	0.26885963135656443
2.5835522815865266	2.5596930451719873	2.3905388044626177	2.369039036704359	2.311318893549142	2.311318893549142	2.2435705636391132	2.2435705636391132	2.2435705636391132	2.0211394688779634	2.0211394688779634	2.0211394688779634	1.9787445392624354	1.89003615421806	1.89003615421806	1.89003615421806	1.89003615421806	1.89003615421806	1.8830966470809658	1.8823557009442662	1.8823557009442662	1.8823557009442662	1.8823557009442662	1.852184974361855	1.852184974361855	1.852184974361855	1.852184974361855	1.8110261967619548	1.8110261967619548	1.8092786883465894	1.7341423711569601	1.7341423711569601	1.7341423711569601	1.7341423711569601	1.7341423711569601	1.7341423711569601	1.7341423711569601	1.728224786114561	1.728224786114561	1.6815369810466898	1.6815369810466898	1.6506617748983747	1.6437446383644159	1.6437446383644159	1.6437446383644159	1.6437446383644159	1.6437446383644159	1.6437446383644159	1.6437446383644159	1.6437446383644159
2.481995198298365	2.07137157335315	1.6527630106548932	1.3255359470852999	1.2219424592938737	1.2219424592938737	1.2070818260763152	1.1662288664121019	1.1616857098334739	1.1560020731842364	1.1306833761655013	1.0975123756714207	1.0975123756714207	1.094317093348519	1.094317093348519	1.0938979206459092	1.0934373615309232	1.0934373615309232	1.0878628787160802	1.080611356180334	1.0653722041863891	1.0653722041863891	1.0653722041863891	1.0653722041863891	1.0653722041863891	1.0653722041863891	1.0653722041863891	1.0653722041863891	1.0606198468417827	1.0606198468417827	1.0606198468417827	1.0517838338953363	1.0517838338953363	1.0345413813729596	1.0345413813729596	1.0345413813729596	1.0345413813729596	1.0345413813729596	1.0345413813729596	1.0345413813729596	1.0345413813729596	1.0345413813729596	1.0345413813729596	1.0345413813729596	1.0345413813729596	1.0345413813729596	1.0345413813729596	1.0345413813729596	1.0345413813729596	1.0345413813729596
0.0	1.5563127958853613	1.3354917494695888	1.245790369579638	1.2038441973598175	1.1792289462705843	1.168694255075139	1.155244365861212	1.1433771627551363	1.1344417935759172	1.1272843243284774	1.1220969189298449	1.1220969189298449	1.1220969189298449	1.1220969189298449	1.1220969189298449	1.1220969189298449	1.1220969189298449	1.1220969189298449	1.1220969189298449	1.1220969189298449	1.1220969189298449	1.1220969189298449	1.1220969189298449	1.1220969189298449	1.1220969189298449	1.1220969189298449	1.1220969189298449	1.1220969189298449	1.1220969189298449	1.1220969189298449	1.1220969189298449	1.1220969189298449	1.1220969189298449	1.1220969189298449	1.1220969189298449	1.1220969189298449	1.1220969189298449	1.1220969189298449	1.1220969189298449	1.1220969189298449	1.1220969189298449	1.1220969189298449	1.1220969189298449	1.1220969189298449	1.1220969189298449	1.1220969189298449	1.1220969189298449	1.1220969189298449	1.1220969189298449
2.435837650790517	1.8208646375344086	1.6333263881205968	1.539131703250292	1.2045116013371755	1.0898097398250988	1.07544691705404	1.0694742645622721	1.059854191392104	1.0574259552319056	1.0560418326745078	1.0513534579082058	1.0439037569201408	1.04118876473625	1.037978379559645	1.0372679962500346	1.0314038799986194	1.0260793070585108	1.0259138261988197	1.0206424474295335	1.0095082593458298	0.8788287790315986	0.8124868880301392	0.7343600673979271	0.6898454902782318	0.5912613845805643	0.4916574519129999	0.3845895000960018	0.3790190751742586	0.3302507539875743	0.30880594885963597	0.27988146356470645	0.22927562639762966	0.13251608218210786	0.12523774391407616	0.11148064742967922	0.10014231988105926	0.07899877198656324	0.07899877198656324	0.07899877198656324	0.07493477563491147	0.06982514768830295	0.06982514768830295	0.06515843000430366	0.06435135812228443	0.06403363203730528	0.06387777167030584	0.051903086671954424	0.04428650554483471	0.03951200196270288
2.4093866599824496	2.2718331167610004	2.249336450614978	2.0428667150233712	2.00432817965887	1.9383247647559443	1.5864315767571364	1.510060988332579	1.4783933187539195	1.4783933187539195	1.4473789875723229	1.423354738646276	1.3847764377225764	1.2881552544208414	1.2843837199564736	1.2018456817972747	1.1856884339215914	1.1825622142260312	1.1417720417597308	1.1130955648986856	1.0643253336724203	1.0547682896033777	1.0519458787989389	1.050638774116844	1.0505372976575889	1.0458292969595382	1.0433100665300794	1.031255149974294	1.0222564434757235	0.9825140218879483	0.9776445118400308	0.9651098635937179	0.9651098635937179	0.9362676683572873	0.9164908527300063	0.8841827546425245	0.7690786464638795	0.7465960396329371	0.6917820065189478	0.6752874303210312	0.6656769614653143	0.5966228918791059	0.4582613663413454	0.4372718798385671	0.38782380864190147	0.3726349685049486	0.3503097677564665	0.3411434429840804	0.18106707038498726	0.15466407848316377
2.588490358706915	2.203524027572609	2.000497476792154	1.8446271353643318	1.829195676562044	1.6299042947054803	1.536016184563798	1.2589876971456364	1.2589876971456364	1.178872581458096	1.1211160897527055	1.0939835413051804	1.0551054813532692	1.0551054813532692	1.0509880015697521	1.039735862741881	1.0311220184926744	1.0084543078384969	0.9519408095473143	0.9519408095473143	0.9519408095473143	0.8697378580098098	0.8697378580098098	0.7927878398846796	0.6375260836001386	0.6375260836001386	0.6375260836001386	0.5498748066249195	0.5498748066249195	0.46012080930643484	0.401125051359458	0.401125051359458	0.3862445982865683	0.3698073537819795	0.3632042315577563	0.3403133828758993	0.29788723950757034	0.29788723950757034	0.24976535703615688	0.24976535703615688	0.2377500034177702	0.18457841007670717	0.14131192106607116	0.14131192106607116	0.14131192106607116	0.14131192106607116	0.14131192106607116	0.14131192106607116	0.14131192106607116	0.14131192106607116
2.6188578701422127	2.5366478054279646	2.098013976734034	2.098013976734034	2.098013976734034	2.098013976734034	2.0748742267288725	2.0748742267288725	2.0283310470182254	2.008271646934744	1.8344064350027454	1.8344064350027454	1.8344064350027454	1.8214689391906715	1.788915949941043	1.7350361112330508	1.7337315845088503	1.7337315845088503	1.7065156044375864	1.7065156044375864	1.6529728023490935	1.5950249054081937	1.5950249054081937	1.5950249054081937	1.5950249054081937	1.5950249054081937	1.5950249054081937	1.5950249054081937	1.5950249054081937	1.575532981058486	1.575532981058486	1.575532981058486	1.5657000574148359	1.5657000574148359	1.4968740636084275	1.4966396354301654	1.452630166866217	1.4523957386885926	1.4523957386885926	1.4523957386885926	1.4523957386885926	1.4523957386885926	1.4523957386885926	1.4523957386885926	1.4523957386885926	1.4523957386885926	1.4523957386885926	1.4523957386885926	1.4523957386885926	1.4523957386885926
2.5566321165294976	2.1352660179770697	1.6854485427621273	1.3713625519730348	1.2408659628332783	1.2089822870283002	1.1746742819563833	1.1622692038187565	1.1429261111893896	1.1429261111893896	1.1367219517968628	1.1323887511757769	1.1323887511757769	1.1288799149470465	1.119719491800331	1.0927382402314965	1.0927382402314965	1.0927382402314965	1.0799863545145758	1.0799863545145758	1.0799863545145758	1.0799863545145758	1.0799863545145758	1.0744306699644293	1.0614017412478307	1.0532233006058331	1.0407714323388835	1.038438568151275	1.038438568151275	1.038438568151275	1.038438568151275	1.038438568151275	1.038438568151275	1.038438568151275	1.038438568151275	1.038438568151275	1.0333375994487852	1.0333375994487852	1.0333375994487852	1.0333375994487852	1.0333375994487852	1.0333375994487852	1.0333375994487852	1.0333375994487852	1.0333375994487852	1.0333375994487852	1.0333375994487852	1.0333375994487852	1.0333375994487852	1.0333375994487852
0.0	1.530824904607776	1.2366721723148992	1.1859562023768273	1.1707365914673264	1.1622431197379646	1.1525997646167478	1.1417895139373173	1.1344855315684583	1.1296480077761402	1.1296480077761402	1.1296480077761402	1.1296480077761402	1.1296480077761402	1.1296480077761402	1.1296480077761402	1.1296480077761402	1.1296480077761402	1.1296480077761402	1.1296480077761402	1.1296480077761402	1.1296480077761402	1.1296480077761402	1.1296480077761402	1.1296480077761402	1.1296480077761402	1.1296480077761402	1.1296480077761402	1.1296480077761402	1.1296480077761402	1.1296480077761402	1.1296480077761402	1.1296480077761402	1.1296480077761402	1.1296480077761402	1.1296480077761402	1.1296480077761402	1.1296480077761402	1.1296480077761402	1.1296480077761402	1.1296480077761402	1.1296480077761402	1.1296480077761402	1.1296480077761402	1.1296480077761402	1.1296480077761402	1.1296480077761402	1.1296480077761402	1.1296480077761402	1.1296480077761402
2.4940900177438685	1.93465662837107	1.8617193184878604	1.8105076013682444	1.6421131884225328	1.5580591544840319	1.4811008789743427	1.2840300949493073	1.2175139860373934	1.1691366416116802	1.1115617596086282	1.111436427021368	1.0840167754577967	1.0563925026147407	1.0327788954271764	1.0306072567233122	1.0306072567233122	1.0099637281488951	0.9840923444523756	0.9498703352744985	0.9435176420836409	0.9086861554750784	0.8079405735980689	0.49789450735856344	0.38906539837792664	0.38906539837792664	0.38897256029802296	0.38897256029802296	0.38704962545436583	0.3413898145831542	0.2880339789299984	0.27039124589816366	0.2684364816076358	0.2537900865405044	0.252166749974608	0.2406637883035927	0.201747324165933	0.17156146224138302	0.1651093606986731	0.16314699825681667	0.10053128419418955	0.080467618082122	0.05066584878800884	0.02170958629274722	0.02083806454120596	0.020827795144622963	0.020561418997582015	0.009582712523698467	0.00821475802950089	0.0079302338701146
2.5694371972583303	2.4926702792536304	2.0226026065819926	2.005188452868892	1.7418929699340282	1.5349032732592351	1.4638718086108702	1.437454318521254	1.2752044461610375	1.2099284586822152	1.168206479865749	1.113142182345248	1.0614969965705885	0.8052483509250737	0.7689185901017991	0.7014461364037818	0.393866152504429	0.23985395956783084	0.16239682549261458	0.04360404507015192	0.006512400182059674	0.0027484767243449726	0.0023687205167313152	0.0009148215122497527	0.00046468364718943445	0.00046468364718943445	0.0002189453624024118	0.00017302055913082093	0.00010360014791133132	0.00010360014791133132	5.096771648849252e-05	3.9409861698369575e-05	3.6462059405995007e-05	2.352746016265339e-05	2.1378595505217035e-05	2.1378595505217035e-05	1.9629321609038186e-05	1.825068861782686e-05	1.7257652371149845e-05	1.47071137928112e-05	1.0898877423670683e-05	1.9783821647578748e-06	1.5508203895508998e-06	1.549891690211247e-06	9.745109428305199e-07	7.79934304251384e-07	4.405440972021779e-07	2.2733357574189483e-07	9.609505424723608e-08	7.881229169282022e-08
2.245045847977692	2.2011197917655903	1.8081740370040327	1.4853065490579416	1.330177992555199	1.3250568894229908	1.2175323620068088	1.149054378879162	1.149054378879162	1.1042347914398039	1.0945234551090084	1.0589774286096487	1.054120215234426	1.0304265031882631	1.0304265031882631	1.025070460778356	1.0061148178848598	0.9876580877754741	0.9801825861257345	0.9801825861257345	0.8314560182078172	0.8314560182078172	0.7373017935748725	0.7373017935748725	0.7373017935748725	0.7373017935748725	0.7373017935748725	0.7373017935748725	0.5520597264828568	0.5520597264828568	0.5520597264828568	0.37080763848328757	0.37080763848328757	0.37080763848328757	0.29739922347471737	0.29739922347471737	0.29739922347471737	0.29739922347471737	0.29739922347471737	0.29739922347471737	0.29739922347471737	0.21861723334530658	0.21861723334530658	0.21861723334530658	0.21861723334530658	0.21861723334530658	0.21861723334530658	0.21861723334530658	0.21861723334530658	0.21861723334530658
2.495078185704357	2.359874790741585	2.2077938154652026	2.140466433173529	2.140466433173529	2.140466433173529	2.140466433173529	2.140466433173529	2.140466433173529	2.140466433173529	2.140466433173529	2.004906836189006	2.004906836189006	2.004906836189006	1.9428616723469176	1.8917137371021082	1.7836689619069186	1.7263186802386667	1.7263186802386667	1.7263186802386667	1.7218802655229557	1.7218802655229557	1.7218802655229557	1.7218802655229557	1.7218802655229557	1.6496285746012491	1.6496285746012491	1.6496285746012491	1.6359442535176596	1.5925526588476697	1.5925526588476697	1.5925526588476697	1.5530473771803988	1.5530473771803988	1.5530473771803988	1.5530473771803988	1.5530473771803988	1.5530473771803988	1.5530473771803988	1.5530473771803988	1.5530473771803988	1.5530473771803988	1.5530473771803988	1.5530473771803988	1.5530473771803988	1.5530473771803988	1.5530473771803988	1.5530473771803988	1.5485542242351555	1.478470495775498
2.643875402779339	2.2117628976199617	1.7562557092452502	1.4072963338718922	1.2566461140505392	1.2025836200779534	1.2005816999361596	1.1640085202608668	1.1640085202608668	1.160854146965186	1.1479044163570706	1.134239767799655	1.1031031254916606	1.1031031254916606	1.1031031254916606	1.0960307416523254	1.0960307416523254	1.0960307416523254	1.0874682011513568	1.0648592859187944	1.0648592859187944	1.0648592859187944	1.059844825087242	1.059844825087242	1.059844825087242	1.059844825087242	1.0556652360289331	1.0556652360289331	1.0556652360289331	1.0556652360289331	1.0556652360289331	1.0556652360289331	1.0483384324353746	1.0483384324353746	1.0483384324353746	1.0483384324353746	1.0434786934464841	1.0434786934464841	1.0434786934464841	1.0434786934464841	1.0434786934464841	1.0434786934464841	1.0434786934464841	1.0434786934464841	1.0434786934464841	1.0434786934464841	1.0403079167551905	1.0403079167551905	1.0403079167551905	1.0403079167551905
0.0	1.5001424787023765	1.3213366946205292	1.2169227958661142	1.1845929006493812	1.1844281789004607	1.1844281789004607	1.1844281789004607	1.1844281789004607	1.1844281789004607	1.1844281789004607	1.1844281789004607	1.1844281789004607	1.1844281789004607	1.1844281789004607	1.1844281789004607	1.1844281789004607	1.1844281789004607	1.1844281789004607	1.1844281789004607	1.1844281789004607	1.1844281789004607	1.1844281789004607	1.1844281789004607	1.1844281789004607	1.1844281789004607	1.1844281789004607	1.1844281789004607	1.1844281789004607	1.1844281789004607	1.1844281789004607	1.1844281789004607	1.1844281789004607	1.1844281789004607	1.1844281789004607	1.1844281789004607	1.1844281789004607	1.1844281789004607	1.1844281789004607	1.1844281789004607	1.1844281789004607	1.1844281789004607	1.1844281789004607	1.1844281789004607	1.1844281789004607	1.1844281789004607	1.1844281789004607	1.1844281789004607	1.1844281789004607	1.1844281789004607
2.4377117658653007	2.276515338409426	2.0859301381212534	1.8897171212991588	1.672409099744069	1.3914852269083664	1.270662807238539	1.171692811741793	1.1230238530077938	1.0993596963714911	1.0739773807112072	1.0670902582674688	1.046385986741544	1.04376316675135	1.0434581335969793	1.0319072985567403	1.0286963258384656	1.0283560639370852	1.0254639351847714	1.0237704207978215	1.0189904406414423	1.0107996281449751	1.0107996281449751	1.0082027397936144	0.953736718064215	0.940231449035073	0.9380017945420313	0.8213376280236999	0.7744568235015811	0.7720627126471485	0.7063966924424611	0.5549805472546268	0.5260361485136587	0.5135794981016901	0.40689379557034	0.3212247160568127	0.3212247160568127	0.3207929057659903	0.29630464350760366	0.2949313679133492	0.2672294405407464	0.19104802800560738	0.12646033532570822	0.12646033532570822	0.12646033532570822	0.12526061022330992	0.06073186981541223	0.06073186981541223	0.06073186981541223	0.06073186981541223
2.607601580605417	2.607601580605417	2.607601580605417	2.5405797105380605	2.091561777035637	1.9804553212718918	1.6563924868169462	1.6008429331663478	1.3681094971236138	1.1705286701788422	1.129796469943222	1.076600155042456	1.0249151811493806	0.03353533400917019	0.0201804715726005	0.005781501394359401	0.0057291144701989705	0.0057291144701989705	0.004137196922819664	0.002579473722176706	0.001718109835192827	0.0016709198066197084	0.00032354365863429546	0.00023268790753083746	0.00016443248900688268	5.630850860249836e-06	2.7044736105041878e-06	7.044779659626244e-08	7.044779659626244e-08	4.881853921112622e-08	3.182993058015171e-08	2.080601668730253e-08	1.29614929900157e-08	9.48041978254821e-09	3.973352424857524e-09	1.880591460334813e-09	3.4596003839482137e-10	2.4482160743133363e-10	2.4482160743133363e-10	1.397303384109705e-10	5.0435877696486386e-11	3.053191033330904e-11	6.235456595504729e-12	3.4477976029734236e-12	3.2281954887025677e-12	2.5652813206988867e-12	1.1900480600957053e-12	7.304157279008905e-13	2.2715163083830703e-13	1.6986412276764895e-14
2.530772073502569	2.211001939409543	1.9201287421855229	1.5863364898866206	1.433352395867516	1.361236769748873	1.2687691363888984	1.2092404809842148	1.1888563347808614	1.1230319160179925	1.1047913997979553	1.1009157856045406	1.0616536588948218	1.0435930659196122	1.0326167300682154	1.028415421225507	1.0141847415508651	1.0128761563602606	0.9689470811953053	0.961923336369428	0.7286719242524562	0.7286719242524562	0.7114205251491341	0.7114205251491341	0.7114205251491341	0.7114205251491341	0.7114205251491341	0.5778728918084018	0.5778728918084018	0.5778728918084018	0.5778728918084018	0.5778728918084018	0.5293150261462662	0.5293150261462662	0.5293150261462662	0.5293150261462662	0.5157205904304143	0.5157205904304143	0.5157205904304143	0.4925306617603168	0.45563144727328897	0.2999056516008155	0.2999056516008155	0.2999056516008155	0.2999056516008155	0.2999056516008155	0.2862949143658694	0.2862949143658694	0.2862949143658694	0.2734136872360913
2.4192267257354354	2.390382680095736	2.390382680095736	2.390382680095736	2.3305790155002897	2.3305790155002897	2.0604415968191847	2.0604415968191847	2.0604415968191847	1.9715460369873465	1.9715460369873465	1.9715460369873465	1.9715460369873465	1.9715460369873465	1.9597545221350838	1.9597545221350838	1.9488616884794818	1.9110446695889205	1.8369255214676121	1.834054376176622	1.8275257213188736	1.789564266961721	1.787630784751285	1.787630784751285	1.690195197713737	1.635491736221804	1.635491736221804	1.550866924115732	1.550866924115732	1.550866924115732	1.550866924115732	1.550866924115732	1.550866924115732	1.550866924115732	1.4928646964456638	1.4928646964456638	1.4928646964456638	1.4901954604572598	1.478908399054847	1.478908399054847	1.478908399054847	1.478908399054847	1.478908399054847	1.476239163379745	1.476239163379745	1.4757824107498183	1.4757824107498183	1.4757824107498183	1.4753411059651993	1.4753411059651993
2.523020990044905	1.9986092156886097	1.6706147911865696	1.3470330593952504	1.225184892341595	1.1688024637816201	1.1688024637816201	1.1553554209463104	1.1475888986099068	1.13742743629096	1.1349458488927844	1.090781833771349	1.0734120142455712	1.0734120142455712	1.0615702115160566	1.0615702115160566	1.0598825422257498	1.0598825422257498	1.0598825422257498	1.0598825422257498	1.0598825422257498	1.0567085690718263	1.0518865743894625	1.0488238312502247	1.0488238312502247	1.0386972012680822	1.0386972012680822	1.0386972012680822	1.0386972012680822	1.0386972012680822	1.0386972012680822	1.0386913581745527	1.0386913581745527	1.0386913581745527	1.0386913581745527	1.0326644081250225	1.0326644081250225	1.0326644081250225	1.0326644081250225	1.0326644081250225	1.0326644081250225	1.0326644081250225	1.0326644081250225	1.0326644081250225	1.0326644081250225	1.0326644081250225	1.0326644081250225	1.023753951550626	1.023753951550626	1.023753951550626
0.0	1.600395957977296	1.3536407733452274	1.2687037102538845	1.2479238085194722	1.2479238085194722	1.2479238085194722	1.2479238085194722	1.2479238085194722	1.2479238085194722	1.2479238085194722	1.2479238085194722	1.2479238085194722	1.2479238085194722	1.2479238085194722	1.2479238085194722	1.2479238085194722	1.2479238085194722	1.2479238085194722	1.2479238085194722	1.2479238085194722	1.2479238085194722	1.2479238085194722	1.2479238085194722	1.2479238085194722	1.2479238085194722	1.2479238085194722	1.2479238085194722	1.2479238085194722	1.2479238085194722	1.2479238085194722	1.2479238085194722	1.2479238085194722	1.2479238085194722	1.2479238085194722	1.2479238085194722	1.2479238085194722	1.2479238085194722	1.2479238085194722	1.2479238085194722	1.2479238085194722	1.2479238085194722	1.2479238085194722	1.2479238085194722	1.2479238085194722	1.2479238085194722	1.2479238085194722	1.2479238085194722	1.2479238085194722	1.2479238085194722
2.5153671414249557	2.5153671414249557	2.077008614763466	1.6862190695082075	1.5596068483167955	1.458269754650005	1.2880147100036874	1.2750072997853015	1.210847934111044	1.210847934111044	1.1806232390985614	1.1135915212312792	1.0618334265862999	1.0589275755007346	1.0580918795121248	1.033139346225975	1.033139346225975	1.033139346225975	1.0267692911889312	0.9786332671469328	0.40664783903407997	0.26870371079576594	0.26475243975405627	0.21000805455420368	0.20893356882567438	0.17384480850684536	0.13731707479452948	0.07887791925122833	0.0779871221888413	0.048079500170827405	0.03533634631802185	0.032906517628066734	0.016197244561488855	0.016197244561488855	0.016197244561488855	0.01143610784250726	0.00986916303166252	0.0082639099320988	0.0082639099320988	0.007818389588150843	0.007478526094534921	0.007336992509461515	0.00707753577828818	0.006706418203682563	0.006580764729124611	0.005951977656936225	0.002427179205241714	0.002357935341178008	0.002103397575621724	0.001846559660998004
2.4403606336150085	2.334200530204922	2.308786542265922	1.9131178317041218	1.5563024088924124	1.5563024088924124	1.5419826838894068	1.5347271178894646	1.473526237129105	1.4309093353628648	1.4303678637887178	1.4106848405194343	1.4106848405194343	1.4031616919158862	1.3597529842042135	1.333548061898969	1.2012042090146269	1.135210098741889	1.1063634683119696	1.0871599605931737	1.0673963400695081	1.0613448733060415	1.0388576243247194	0.7999072116548765	0.7301657634320498	0.34744484230756023	0.16872732770273535	0.0418090138616356	0.0020647465227960904	8.257630759811452e-05	8.257630759811452e-05	4.3209301042401727e-05	5.864024471002871e-06	2.9167835723376e-06	7.42115555674161e-08	6.654298334574094e-08	6.654298334574094e-08	2.3713847219219986e-08	2.3488038181085358e-08	2.1335058053573164e-08	1.758651924088639e-08	1.6305429562102347e-08	1.509492408846569e-08	1.4993016272946136e-08	1.0521496895954385e-08	1.3345792249097599e-09	9.214281559977167e-10	5.091308485916102e-10	1.6520673717934642e-11	1.6520673717934642e-11
[truncated: 950 more columns]
