# Supplementary material for: A novel network security situation assessment model based on multiple strategies whale optimization algorithm and bidirectional GRU
Source: PeerJ Comput Sci. 2023 Dec 12;9:e1729. doi: 10.7717/peerj-cs.1729 (PMC10773833; doi:10.7717/peerj-cs.1729)
Supplement: Supplemental Information 1 [file peerj-cs-09-1729-s001.zip › code1/inteligent_algorithm_submit/Function10/data_generate_func10.py]

import csv
import numpy
from GWO_func10 import GWO
from GA_func10 import GA
from PSO_func10 import PSO
from WOA_func10 import WOA
from FSH1LWOA_func10 import FSH1LWOA
from SSA_func10 import SSA
from benchmark_function import Griewank


a = numpy.zeros((180, 1000))
b = 0
best_score_GWO = 0
best_score_GA = 0
best_score_PSO = 0
best_score_SSA = 0
best_score_WOA = 0
best_score_FSH1LWOA = 0
kind_iter = numpy.zeros((6, 30))

for i in range(30):
    _, best_score_1, best_list_GWO = GWO(Griewank, -30, 30, 30, 30, 1000)
    best_score_GWO = best_score_GWO + best_score_1
    kind_iter[0][i] = best_score_1

    _, best_score_2, best_list_GA = GA(Griewank, -30, 30, 30, 30, 1000)
    best_score_GA = best_score_GA + best_score_2
    kind_iter[1][i] = best_score_2

    _, best_score_3, best_list_PSO = PSO(Griewank, -30, 30, 30, 30, 1000)
    best_score_PSO = best_score_PSO + best_score_3
    kind_iter[2][i] = best_score_3

    _, best_score_4, best_list_SSA = SSA(Griewank, -30, 30, 30, 30, 1000)
    best_score_SSA = best_score_SSA + best_score_4
    kind_iter[3][i] = best_score_4

    _, best_score_5, best_list_WOA = WOA(Griewank, -30, 30, 30, 30, 1000)
    best_score_WOA = best_score_WOA + best_score_5
    kind_iter[4][i] = best_score_5

    _, best_score_6, best_list_FSH1LWOA = FSH1LWOA(Griewank, -30, 30, 30, 30, 1000)
    best_score_FSH1LWOA = best_score_FSH1LWOA + best_score_6
    kind_iter[5][i] = best_score_6

    for j in range(6):
        b = j + 6 * i
        if (b % 6) == 0:
            a[b, :] = best_list_GWO
        elif (b % 6) == 1:
            a[b, :] = best_list_GA
        elif (b % 6) == 2:
            a[b, :] = best_list_PSO
        elif (b % 6) == 3:
            a[b, :] = best_list_SSA
        elif (b % 6) == 4:
            a[b, :] = best_list_WOA
        elif (b % 6) == 5:
            a[b, :] = best_list_FSH1LWOA

with open('G:\Intelligent algorithm\Function10\data_func10.csv','w',encoding='utf-8',newline='') as f:
    write = csv.writer(f)
    write.writerows(a)

with open('G:\Intelligent algorithm\Function10\\bestscore_func10.csv','w',encoding='utf-8',newline='') as q:
    write = csv.writer(q)
    write.writerows(kind_iter)
