# Supplementary material for: A novel network security situation assessment model based on multiple strategies whale optimization algorithm and bidirectional GRU
Source: PeerJ Comput Sci. 2023 Dec 12;9:e1729. doi: 10.7717/peerj-cs.1729 (PMC10773833; doi:10.7717/peerj-cs.1729)
Supplement: Supplemental Information 1 [file peerj-cs-09-1729-s001.zip › code1/inteligent_algorithm_submit/Function10/plot_func10.py]

import numpy
import csv
import matplotlib.pyplot as plt


kind_iter_op = numpy.zeros((180, 1000))
b = numpy.zeros((6, 150))

with open('G:\\Intelligent algorithm\\Function10\\data_func10.csv', 'r', encoding='utf-8') as f:
    readCSV = csv.reader(f)
    a = 0
    for row in readCSV:
        if float(row[0]) == 0:
            row[0] = row[1]
        kind_iter_op[a] = row
        a = a + 1

print(kind_iter_op)


for i in range(30):

    for j in range(6):
        c = 6 * i + j
        for k in range(150):
            b[j][k] = kind_iter_op[c][k]

    # plt.grid()
    plt.tick_params(
                    # axis='x',  # The tick operation on the coordinate axis in that direction (x direction: up and down axis; y direction: left and right axis), optional parameters {'x', 'y', 'both'}
                    which='both',  # Whether to operate on the major scale or the minor scale, the optional parameters are {'major', 'minor', 'both'}
                    colors='#808080',  # scale color

                    # The following four parameters control the closing and opening of the scales of the four axes: up, down, left, and right
                    top='off',  # The upper axis turns off the tick value and the line between the axis
                    bottom='off',  # The x-axis has the line between the tick values and the axis off
                    left='off',
                    # right='off',

                    direction='out',  # tick direction, optional parameters {'in', 'out', 'inout'}
                    length=1,  # tick length
                    width=1,  # tick width
                    pad=1,  # The distance between tick and scale value
                    labelsize=10,  # Scale value size
                    labelcolor='black',  # the color of the tick value
                    zorder=0,

                    # The following four parameters control the closing and opening of the scale values of the four axes: up, down, left, and right
                    # labeltop='off',  # The scale value of the upper axis is also turned off at this time
                    labelbottom='off',
                    labelleft='off',
                    # labelright='off',

                    # labelrotation=45,  # The scale value is rotated by a certain angle with the coordinate axis

                    # grid_color='gray',  # The color of the grid line, the grid line corresponds to the axis scale value, provided that plt.grid() is enabled
                    # grid_alpha=1,  # Gridline Transparency
                    # grid_linewidth=1,  # grid line width
                    # grid_linestyle=':',

                    )

    # plt.xticks([])
    # #Turn off the x-axis scale value trick
    plt.xticks(numpy.arange(0, 150, step=30))
    # Custom tick label values, ticks are displayed as everything you want (date, week, etc.)

    # Set scale range
    plt.xlim(0, 150)  # x-axis scale value range
    # plt.ylim(0, 2)  # y-axis scale value range
    # plt.gca().set((xlim=[0, 2], ylim=[0, 2]) # x-axis y-axis coordinate axis range operation

    plt.plot(b[0], c='r', linestyle='-', linewidth='1.5', label='GWO')
    plt.plot(b[1], c='dodgerblue', linestyle='-', linewidth='1.5', label='GA')
    plt.plot(b[2], c='limegreen', linestyle='-', linewidth='1.5', label='PSO')
    plt.plot(b[3], c='orange', linestyle='-', linewidth='1.5', label='SSA')
    plt.plot(b[4], c='purple', linestyle='-', linewidth='1.5', label='WOA')
    plt.plot(b[5], c='fuchsia', linestyle='-', linewidth='1.5', label='MSWOA')

    plt.legend()
    plt.title("Function10")
    plt.xlabel('Iterations')
    plt.ylabel('Fitness')
    plt.savefig('G:\\Intelligent algorithm\\Function10\\func10\\pic' + str(i + 1) + '.jpg')
    plt.show()
