# Supplementary material for: A novel network security situation assessment model based on multiple strategies whale optimization algorithm and bidirectional GRU
Source: PeerJ Comput Sci. 2023 Dec 12;9:e1729. doi: 10.7717/peerj-cs.1729 (PMC10773833; doi:10.7717/peerj-cs.1729)
Supplement: Supplemental Information 1 [file peerj-cs-09-1729-s001.zip › code1/inteligent_algorithm_submit/Function11/bestscore_func11.csv]

0.45334550402708773	0.5190520781625036	0.6158596545714216	0.5679379796255248	0.29395775031471905	0.6191848486580408	0.40373723482418317	0.30592617092268565	0.41463257806738557	0.35035340107652657	0.20946822365513995	0.5312968600536941	0.19907769488806393	0.6242806299327155	0.4615181943068641	0.5081314057623081	0.30289172078731247	0.4961697718727116	0.8242721985475145	0.7237004733346731	0.5097971223837251	0.5326635855560098	0.4069409178104202	0.6878328723502776	0.520679480442908	0.2007687552123974	0.5640140142048324	0.8002489860898128	0.6581749093589057	0.5858920033930446
32746.104647928492	66756.13963017182	124965.18993445794	77484.12238024808	88127.78107027989	53507.56671683574	19650.78995968197	114162.82495262726	145646.63445827863	23238.49983901236	99341.623255433	17029.586525240342	172943.62380723137	23030.222508113402	114673.6887530229	313692.7230961412	284880.0484803713	103382.9246935026	141045.7544946807	24846.99542316444	9070.971095109478	380.5915380797906	154962.74891621037	19911.660228388973	2400741.004893396	28671.758619185268	25.622546057997862	60908.46660602461	6262.855934614997	1657379.6419648207
7.421267719877337e-11	0.010987365844443361	4.161597349584014e-09	3.304822792303038e-11	5.082819240779679e-12	1.6271657872389689e-10	0.010987385783587052	0.010987369438858124	1.1788134238181078e-11	2.620308636219695e-11	0.010987365880558857	5.255674639433449e-11	0.04394886055530665	9.652678456597128e-11	4.3410485550549486e-11	0.010987366438628923	8.90051370171985e-11	5.738825475054984e-10	4.779261441954339e-11	5.726920801964617e-09	3.569005283455477e-09	6.324529993713462e-10	1.9222206182110578e-10	1.6633192506572383e-11	8.393880519766175e-11	0.010987365948074958	0.010987366092812713	6.031046327864376e-10	0.010987417671653132	0.010987366309419964
0.3941113427145564	0.01098737228726722	0.021023772529211133	0.01098737348037294	0.010987372633899914	3.157915572271085e-09	2.7478619462269574e-09	2.1264173042929654e-09	0.04394922098193606	0.010987371665846443	8.498510775344957e-10	2.6281895826338187e-09	0.0109873718073291	0.021023770096994555	1.859451906722594e-09	3.101746890587234e-09	0.630829216635269	0.010987368143192209	1.667680746201053e-09	30.853314722932126	0.010987368333461768	0.02102377830055406	0.010987370795330666	1.996953807564315e-09	2.3048471229548182e-08	0.010987369133615801	0.010987368926037574	1.3015570549249427e-09	1.9841670063076836e-09	2.7761606613778237e-09
0.050489428982036226	0.0416711163905381	0.18714290922731514	0.15041201362711598	0.44463021614447157	0.4481730524965647	0.04499231037071086	0.12087228082899953	0.05150526643443895	0.5618243434982503	0.2164958467911999	0.03398986851070883	0.5465749395180505	0.04532782744662838	0.3718539927008327	0.6227508387872338	0.530035350629613	0.13107050846143517	1.117316894296533	0.08898366683687012	0.07641162661750259	0.08292887457512603	0.1499259327106723	0.03997324364621462	0.27451041700623935	0.5808763668150403	0.040851368379721226	0.18269603904028425	0.09979870925329709	0.444628260151701
1.2621946264734933	1.2567245927585886	0.802190808290092	1.0238662867555073	0.8540114827478998	0.4339471529583852	0.7226948006442682	0.6637248891341101	0.8520558732113062	0.7984862303863522	0.2691585754976154	1.012617844876608	0.813817341775388	0.5122459026341544	1.8314902278505896	0.447268671427836	1.7681456042696089	0.3892290981115081	0.8239518368069556	1.044802603841792	0.616802587756442	0.8024687429276437	0.7237335997702287	0.5445092720196563	0.8460191590280891	0.6684432756497851	0.7962127688814551	0.752346888225726	0.41198996440679525	1.2220607582668412
