# Supplementary material for: A novel network security situation assessment model based on multiple strategies whale optimization algorithm and bidirectional GRU
Source: PeerJ Comput Sci. 2023 Dec 12;9:e1729. doi: 10.7717/peerj-cs.1729 (PMC10773833; doi:10.7717/peerj-cs.1729)
Supplement: Supplemental Information 1 [file peerj-cs-09-1729-s001.zip › code1/inteligent_algorithm_submit/Function11/best_average_more_func11.py]

import csv
import numpy
import math


def best(x):
    x_sorted = []
    for i in range(len(x)):
        x_sorted.append(float(x[i]))
    x_sorted = sorted(x_sorted)
    return x_sorted[0]

def average(x):
    y = 0
    n = len(x)
    for i in range(n):
        y = y + float(x[i])
    y = y / 30
    return y

def std(x):
    y = 0
    y1 = 0

    n = len(x)
    for i in range(n):
        y = y + float(x[i])
    y = y / 30

    for i in range(n):
        y1 = y1 + ((float(x[i]) - y) ** 2)
    y1 = y1 / n
    y1 = math.sqrt(y1)

    return y1


if __name__ == '__main__':
    kind_iter_performance = numpy.zeros((6, 3))
    with open('G:\\Intelligent algorithm\\Function11\\bestscore_func11.csv', 'r', encoding='utf-8') as f:
        readCSV = csv.reader(f)
        clock = 0
        for row in readCSV:
            be = best(row)
            ave = average(row)
            st = std(row)
            kind_iter_performance[clock][0] = be
            kind_iter_performance[clock][1] = ave
            kind_iter_performance[clock][2] = st
            clock = clock + 1

    with open('G:\\Intelligent algorithm\\Function11\\best_ave_std_func11.csv', 'w', encoding='utf-8') as q:
        writeCSV = csv.writer(q)
        writeCSV.writerows(kind_iter_performance)
