# Supplementary material for: A novel network security situation assessment model based on multiple strategies whale optimization algorithm and bidirectional GRU
Source: PeerJ Comput Sci. 2023 Dec 12;9:e1729. doi: 10.7717/peerj-cs.1729 (PMC10773833; doi:10.7717/peerj-cs.1729)
Supplement: Supplemental Information 1 [file peerj-cs-09-1729-s001.zip › code1/inteligent_algorithm_submit/Function11/best_ave_std_func11.csv]

0.19907769488806393	0.4963935673397804	0.16352070193255394
25.622546057997862	212648.93889894374	500679.5183457597
5.082819240779679e-12	0.004761174872181489	0.008827873131623424
8.498510775344957e-10	1.069838319354781	5.532172998352077
0.03398986851070883	0.2592904503391782	0.2516671724167682
0.2691585754976154	0.8322403822461574	0.35708593605449873
