# Supplementary material for: A novel network security situation assessment model based on multiple strategies whale optimization algorithm and bidirectional GRU
Source: PeerJ Comput Sci. 2023 Dec 12;9:e1729. doi: 10.7717/peerj-cs.1729 (PMC10773833; doi:10.7717/peerj-cs.1729)
Supplement: Supplemental Information 1 [file peerj-cs-09-1729-s001.zip › code1/inteligent_algorithm_submit/Function11/data_func11.csv]

945889790.1336389	639081982.1975214	559060307.3248761	401802671.9160075	227026683.38751453	94385387.56628925	94385387.56628925	36203804.01001209	14957227.137069765	9880828.927731156	8223135.351692993	6186244.372514718	2759358.201084601	2759358.201084601	1693736.4486033511	1427061.02021116	1045296.8833349695	804227.9556732243	804227.9556732243	67204.94043083728	67204.94043083728	15770.256070080242	15770.256070080242	15770.256070080242	10595.939123718048	10595.939123718048	7574.831645224785	1919.4789104194415	113.47557397034039	48.49089190021029	27.748616975653416	27.341044727569233	20.25200589550881	17.411518796162017	11.769373131448955	9.399056187484469	7.3830608666579955	6.202168643802197	4.8787596439432255	4.694241835601644	3.8984775159453195	3.7435373792579356	3.265020459408623	3.2363123120568815	2.868391304842145	2.868391304842145	2.868391304842145	2.360312688088554	2.360312688088554	2.360312688088554
1328875456.9119837	1162125679.2165174	820981973.7461622	820981973.7461622	626334280.5146931	626334280.5146931	626334280.5146931	611728797.6617866	611728797.6617866	488875131.56990486	383939195.6027616	383939195.6027616	232583898.65609846	232583898.65609846	232583898.65609846	232583898.65609846	163998924.54293564	163998924.54293564	163998924.54293564	163998924.54293564	163998924.54293564	163998924.54293564	163998924.54293564	149465608.4948375	149465608.4948375	149465608.4948375	118037443.72888629	118037443.72888629	88096559.8966962	88096559.8966962	88096559.8966962	88096559.8966962	88096559.8966962	88096559.8966962	88096559.8966962	88096559.8966962	88096559.8966962	88096559.8966962	88096559.8966962	88096559.8966962	88096559.8966962	88096559.8966962	88096559.8966962	88096559.8966962	63025565.061534934	63025565.061534934	63025565.061534934	63025565.061534934	63025565.061534934	63025565.061534934
1146228967.3481636	697097479.6259575	354450432.17405313	147188748.97400093	50951892.854914084	21823399.626635246	6379223.357406001	3086356.138812626	3086356.138812626	2780535.972094906	2319975.686393229	2080152.49925513	1562976.0870854154	503468.491710443	324466.7197027599	255723.5247010285	76656.39204100304	42093.96748082645	42093.96748082645	38060.343201138385	38060.343201138385	38060.343201138385	38060.343201138385	38060.343201138385	38060.343201138385	28358.654451889302	6217.068583589254	2981.210774496077	2981.210774496077	2981.210774496077	2981.210774496077	2981.210774496077	2981.210774496077	2981.210774496077	2981.210774496077	2981.210774496077	2981.210774496077	2981.210774496077	2981.210774496077	2981.210774496077	2981.210774496077	2981.210774496077	2981.210774496077	2981.210774496077	1012.0208683953268	56.92354683905964	56.92354683905964	56.92354683905964	56.92354683905964	56.92354683905964
0.0	75847008.96083722	28934739.346888877	16902817.733948413	9624464.096184773	6330931.023189224	6330931.023189224	6330931.023189224	6330931.023189224	6330931.023189224	6330931.023189224	6330931.023189224	6330931.023189224	6330931.023189224	6330931.023189224	6330931.023189224	6330931.023189224	6330931.023189224	6330931.023189224	6330931.023189224	6330931.023189224	6330931.023189224	6330931.023189224	6330931.023189224	6330931.023189224	6330931.023189224	6330931.023189224	6330931.023189224	6330931.023189224	6330931.023189224	6330931.023189224	6330931.023189224	6330931.023189224	6330931.023189224	6330931.023189224	6330931.023189224	6330931.023189224	6330931.023189224	6330931.023189224	6330931.023189224	6330931.023189224	6330931.023189224	6330931.023189224	6330931.023189224	6330931.023189224	6330931.023189224	6330931.023189224	6330931.023189224	6330931.023189224	6330931.023189224
1042050794.754313	1029619010.1358696	325148176.36782897	153339959.58959728	115800017.63092357	86122200.28057247	81459317.78772607	17441064.47438439	11315819.554531842	8342206.381664124	5537973.424359566	2710517.781962464	880981.2429188145	745963.7712129471	560315.7982507094	160327.36307580586	160327.36307580586	109976.90728830024	84716.76844393455	80807.35655052855	68825.82871874959	62102.56450808885	62102.56450808885	36043.01204872223	24270.49909903632	13756.666917574235	4486.006253095276	241.01144656136597	70.50752358115855	58.00500749069664	41.57067008786658	36.6601167578678	36.6601167578678	36.46930834481245	36.46930834481245	36.46930834481245	34.98672069827987	34.07155990648613	31.66892092737198	27.36292250424952	23.434305052130597	20.650603471275176	20.501173005496618	20.501173005496618	17.09243190653815	17.09243190653815	17.09243190653815	16.985681322049015	11.797869349260722	11.755337836821456
1370154283.7362742	1265170133.8335288	1147876650.5140088	454393950.61878467	384716147.9896971	365131092.5659336	332384735.2269679	286385916.0260449	165687778.33424714	133456034.29270071	105889691.77540961	71728434.59749432	50887233.05950862	50887233.05950862	48015920.37621404	44572522.297135375	40098902.91255416	8041026.218941719	5946424.251213077	2921232.7159774816	2921232.7159774816	2795938.930394889	2333029.32935055	2029558.786561395	1580716.1090442268	1421968.656937903	1549.5327134952806	942.6544408563537	456.29877908831577	370.43633505793844	288.57851736956627	203.8046637105764	193.46896174876147	85.45957283252373	38.29021870369368	33.535622216181274	23.77068691672554	22.551667536527894	18.63074384150028	8.807627091729225	7.37169853691879	6.308727792952965	3.4037343792889603	2.3422140483318343	2.3422140483318343	2.3422140483318343	2.241603116519157	2.0468929571538226	2.0314487445806817	2.003012021351404
1138671166.8758824	732495635.5347719	523224518.96621615	344248181.36489636	177173986.8567306	177173986.8567306	177173986.8567306	118732804.99903306	92483779.78174171	53648764.12443386	31850539.546854734	12751566.855140803	9016886.614960568	5425949.063571485	5425949.063571485	2785902.0709459116	2626584.001021025	1607259.819259085	1607259.819259085	1607259.819259085	959553.1848122546	944332.140803983	366927.3582868289	366927.3582868289	246966.203464328	92244.83978351338	81617.92070639176	18142.740384474346	12704.863196895656	1577.7813222351106	1577.7813222351106	158.67673783493763	28.75995984065865	23.86966369152307	11.764922920859595	11.764922920859595	10.46068048976884	10.18790214807936	7.59311616565509	6.283029223803487	5.158345148655737	4.91885077544721	3.70351215568615	2.791946598745148	2.791946598745148	2.783678487420385	2.783678487420385	2.404891805708514	2.404891805708514	2.2132216882985545
1236073892.368865	1025803335.4699975	618275863.8786961	618275863.8786961	545460892.0317618	545460892.0317618	545460892.0317618	545460892.0317618	545460892.0317618	545460892.0317618	486142417.6482258	455230044.4322103	455230044.4322103	455230044.4322103	455230044.4322103	455230044.4322103	370678521.89682096	294017870.1273156	294017870.1273156	294017870.1273156	294017870.1273156	220085383.582057	220085383.582057	220085383.582057	213304885.15158728	213304885.15158728	213304885.15158728	193088290.83646953	193088290.83646953	193088290.83646953	188087729.73399797	187364654.05288297	187079774.35553998	187079774.35553998	187079774.35553998	187079774.35553998	187079774.35553998	187079774.35553998	187079774.35553998	187079774.35553998	184029821.90631863	184029821.90631863	184029821.90631863	184029821.90631863	184029821.90631863	184029821.90631863	184029821.90631863	148205550.18165052	148205550.18165052	148205550.18165052
1327332885.2969317	768606959.328093	377379307.1082346	175094157.7714114	57619191.94081812	18014077.482697986	2662732.282128272	1466863.0999751429	397150.08590784244	382461.53660435445	201445.5525161772	145926.49711381298	113176.70586929588	82276.03086053983	32504.421798290627	20628.738337830415	16309.816163203934	5887.778519332281	5887.778519332281	5887.778519332281	5887.778519332281	2558.5832823938213	2558.5832823938213	596.6422642979234	596.6422642979234	596.6422642979234	363.27817911644485	363.27817911644485	301.4990305077212	301.4990305077212	301.4990305077212	301.4990305077212	81.10532676873264	81.10532676873264	81.10532676873264	81.10532676873264	81.10532676873264	81.10532676873264	81.10532676873264	81.10532676873264	81.10532676873264	81.10532676873264	81.10532676873264	80.06993427006536	80.06993427006536	80.06993427006536	80.06993427006536	69.33977546306714	69.33977546306714	69.33977546306714
0.0	47575881.19609291	10781899.809377922	7743691.558706054	7743691.558706054	7743691.558706054	7109734.997373014	6382788.721487407	5914871.599217496	5760925.854196913	5712344.691067532	5681169.849052344	5624876.1084592175	5624876.1084592175	5624876.1084592175	5624876.1084592175	5624876.1084592175	5624876.1084592175	5624876.1084592175	5624876.1084592175	5624876.1084592175	5624876.1084592175	5624876.1084592175	5624876.1084592175	5624876.1084592175	5624876.1084592175	5624876.1084592175	5624876.1084592175	5624876.1084592175	5624876.1084592175	5624876.1084592175	5624876.1084592175	5624876.1084592175	5624876.1084592175	5624876.1084592175	5624876.1084592175	5624876.1084592175	5624876.1084592175	5624876.1084592175	5624876.1084592175	5624876.1084592175	5624876.1084592175	5624876.1084592175	5624876.1084592175	5624876.1084592175	5624876.1084592175	5624876.1084592175	5624876.1084592175	5624876.1084592175	5624876.1084592175
835545469.5289363	835545469.5289363	617862702.9290085	214676619.26182276	92133012.14612362	8836108.448408583	7656764.405130713	6327918.940336885	5810641.107192735	5224085.570612688	2621503.878197725	461986.55067675846	76120.26961672714	41050.29035133498	5.585195145357315	5.148206230911459	3.5495467041052082	2.2118614394672593	1.7924306908111771	1.2139063757360573	0.6592797005637643	0.6592797005637643	0.5227397340296328	0.505506319514257	0.5036261697404485	0.5023901662991376	0.5023901662991376	0.4960552857624103	0.4877703445195276	0.4863664685548675	0.4862578622002812	0.459296860606072	0.459213200725653	0.459213200725653	0.45103806461729673	0.45103806461729673	0.45103806461729673	0.45103806461729673	0.42128538186525133	0.42128538186525133	0.42128538186525133	0.41624160036061775	0.4013186493057546	0.3984038581935965	0.3984038581935965	0.3984038581935965	0.3984038581935965	0.3984038581935965	0.3984038581935965	0.3984038581935965
1091962694.5331242	995828618.0005103	951510478.0487328	912999186.7293237	824195053.3343735	792642143.2681035	783773586.0118418	473067585.29909444	473067585.29909444	432990922.466756	316380770.5644771	270904048.9878582	270904048.9878582	251674625.45399097	187263777.42023936	187263777.42023936	143632290.84447622	143632290.84447622	112789064.8222768	110709641.51802303	110709641.51802303	82825593.59408858	4683000.74641416	2546221.1662328006	2191261.3334615035	1114825.8227570392	88425.8914767003	66307.45913876026	66307.45913876026	50326.82640347984	46399.73996175918	22455.469924968762	22455.469924968762	14664.620076349423	11695.637261029982	11109.901946807571	1852.1155764556486	1627.340302221725	1627.340302221725	991.5713491884644	991.5713491884644	991.5713491884644	210.14006990284622	202.92662559639484	110.74731090243348	110.74731090243348	80.36662762258534	43.141641069230545	42.78521943466051	39.697278873222324
743392354.612949	564332678.8713866	320817914.6508175	218943536.38041505	141746910.60645664	141746910.60645664	104474247.73539668	104474247.73539668	66552128.43375361	46847796.490178235	29802884.986743677	20309860.80458501	11706109.108061124	7214148.933437639	1272057.6772839816	491118.8265324124	491118.8265324124	165082.2762743886	165082.2762743886	8454.26758896686	8454.26758896686	7448.673145100933	576.0690105655872	49.99058609575122	49.99058609575122	49.99058609575122	35.255088033808946	35.255088033808946	28.843303290413026	28.843303290413026	22.35024684800672	20.843860652542627	15.505905207330258	15.367817367063095	9.689207684533155	9.06722152414215	7.860208293817393	6.150298686309669	5.485959353224035	4.1853048908458375	4.1853048908458375	3.562825522254018	2.7855500989691366	2.589115497177691	2.406221184048825	2.102948861966835	2.102948861966835	1.92112654527337	1.92112654527337	1.92112654527337
1234305178.0943248	958015156.6222799	958015156.6222799	958015156.6222799	833223478.8026409	764511316.8181367	741288509.6119984	652665158.2546347	652665158.2546347	614586594.3780621	614586594.3780621	614586594.3780621	614586594.3780621	580642519.2824237	580642519.2824237	560460131.6307316	560460131.6307316	560460131.6307316	560460131.6307316	560460131.6307316	494013032.70043695	480859769.96395046	474457055.87761885	443271918.00258905	435020349.5443561	379263975.7405154	314181308.87678295	255904918.35703197	255904918.35703197	163373307.8781101	163373307.8781101	163373307.8781101	163373307.8781101	163373307.8781101	163347324.12265456	149821183.7629366	145214391.64835298	145214391.64835298	131688251.28863502	131688251.28863502	131688251.28863502	130124973.95763029	111374307.32997496	111374307.32997496	111374307.32997496	111374307.32997496	111374307.32997496	57851892.63739794	57430991.23837564	57430991.23837564
1073461003.9397246	640030936.0371399	319425079.9983391	111271436.03366207	33250876.27407686	15114651.833660316	3827802.054005691	1298190.3675332284	495682.5546991789	395039.7712869733	209198.9618715946	209198.9618715946	201084.17747608398	200402.3747877722	159682.61795659337	84387.49457848785	63276.86733026523	38649.8329802612	38649.8329802612	38649.8329802612	29474.19818734213	29474.19818734213	29474.19818734213	29474.19818734213	29474.19818734213	29474.19818734213	29474.19818734213	20580.052418537496	20580.052418537496	20580.052418537496	15669.248922436767	15174.833704234326	15174.833704234326	15174.833704234326	15174.833704234326	15174.833704234326	15174.833704234326	5518.702528157367	5518.702528157367	5518.702528157367	5518.702528157367	1817.0985826053497	1817.0985826053497	1817.0985826053497	1463.1730943017535	1349.2748430512322	464.5570526316716	331.9132095900711	331.9132095900711	331.9132095900711
0.0	107832335.04778992	27495683.679103117	14228686.124459885	8079998.493894408	5700435.310523808	4276597.240166906	3657834.0054269824	3353886.8132646773	3265286.042826991	3265286.042826991	3265286.042826991	3265286.042826991	3265286.042826991	3265286.042826991	3265286.042826991	3265286.042826991	3265286.042826991	3265286.042826991	3265286.042826991	3265286.042826991	3265286.042826991	3265286.042826991	3265286.042826991	3265286.042826991	3265286.042826991	3265286.042826991	3265286.042826991	3265286.042826991	3265286.042826991	3265286.042826991	3265286.042826991	3265286.042826991	3265286.042826991	3265286.042826991	3265286.042826991	3265286.042826991	3265286.042826991	3265286.042826991	3265286.042826991	3265286.042826991	3265286.042826991	3265286.042826991	3265286.042826991	3265286.042826991	3265286.042826991	3265286.042826991	3265286.042826991	3265286.042826991	3265286.042826991
1073314090.5946314	660850588.8238821	469431399.3160092	355507781.0329182	355507781.0329182	275656284.14661306	139704251.87887567	79346712.27130464	58149357.54098384	30962730.854941823	12018662.85244678	10952226.682944076	8499471.24874533	3274455.7801630357	811368.7033452925	555090.3421335095	196614.8887593113	183581.62727818065	145963.10937987713	145963.10937987713	140050.16678806586	8410.840577026167	7174.54421848494	3054.811264718389	637.7002952485566	637.7002952485566	285.6913737178496	285.6913737178496	254.91817663712018	170.46430529642592	170.46430529642592	164.03595698495502	159.7776726756531	116.97037616760736	56.606741134126324	51.81206706036087	40.029324623957045	40.029324623957045	39.56448326433485	39.28947296709404	39.28947296709404	39.28947296709404	39.28947296709404	39.28947296709404	39.28947296709404	39.28947296709404	39.28947296709404	38.04786848501348	37.35816201657723	37.35816201657723
963847245.1537182	873009858.9026158	775891614.6532402	758666399.2083433	627580774.2811222	439209647.5107758	346414837.39673823	346414837.39673823	237639782.7350746	192687809.03483477	120456952.8824898	68669728.51438895	1736887.9947967941	1282322.997874043	1174705.1833226867	1063532.43252572	160061.41515122252	74333.60719895447	74333.60719895447	63697.764161088664	63697.764161088664	48779.88608235584	33764.14475699842	21477.364306260577	16819.98599035966	15249.68966736911	14972.383768544305	10462.546584387528	6828.57176228437	4761.022121767021	4761.022121767021	4202.862590860919	1479.1103309587754	31.840125016307105	29.92522632316915	25.207789313180868	22.401434897661673	18.316565108403747	14.028612831097739	11.958711686281518	1.8788004008432762	1.8788004008432762	1.6496305846257897	1.5311670901906143	1.2889847093333098	1.2854526903073191	1.2854526903073191	1.2362301547083718	1.2362301547083718	1.2362301547083718
662739059.4530792	662739059.4530792	236684171.6665097	236684171.6665097	133048591.65526168	133048591.65526168	95001972.28592436	35744891.86755568	35744891.86755568	35744891.86755568	20746009.545507845	16678511.08144665	12919922.318768788	8312391.877443744	5720826.914295619	5611349.245459962	5195281.847622195	2677670.2827870846	1787242.9948238842	1258826.8513713481	180097.5630978767	173301.24086827878	14665.176933477822	14665.176933477822	14665.176933477822	11653.105026019024	7874.501586719745	733.6271892084749	29.622994787508294	27.503505278333932	15.58563984841797	15.58563984841797	13.646229417823461	9.94961925069436	7.756904712582511	7.330344778654271	4.944577855815063	3.676118759160201	3.676118759160201	2.2575428372955146	2.2575428372955146	2.2575428372955146	2.2482511963176437	1.8598321625865886	1.8598321625865886	1.8515293234287644	1.7843313892327168	1.652635993320682	1.513264770670676	1.513264770670676
1356873978.725298	1239918087.9267774	979371369.6314287	973592169.3396453	973592169.3396453	973592169.3396453	871708496.0244718	742330656.8169432	742330656.8169432	701519974.2452575	701519974.2452575	553342536.2122505	541337423.7794212	541337423.7794212	541337423.7794212	524743430.46321064	524743430.46321064	524743430.46321064	499359599.4913416	499359599.4913416	410255017.4906443	402560520.6162416	345670315.588398	337975818.7139953	337721967.8559241	337721967.8559241	337721967.8559241	337721967.8559241	337721967.8559241	337721967.8559241	337721967.8559241	337721967.8559241	337721967.8559241	337721967.8559241	308393986.7096257	308393986.7096257	300243467.74060977	297151532.6094237	297151532.6094237	297151532.6094237	297151532.6094237	297151532.6094237	297151532.6094237	295685812.4811625	295685812.4811625	294173467.9866982	284472557.3342015	284326092.9522443	284326092.9522443	281380622.20301545
1313382939.8920312	810978445.2393966	421816006.8562531	213891988.13982612	94283182.0778209	29390795.345171552	6781214.138955681	1310586.0695128469	808273.4334281498	808273.4334281498	808273.4334281498	808273.4334281498	594458.21933211	594458.21933211	557301.4630074542	241437.3068255922	241437.3068255922	241437.3068255922	241437.3068255922	241437.3068255922	241437.3068255922	192320.36547250536	98866.71326127712	35317.1848290468	35317.1848290468	24224.27900336587	24224.27900336587	24224.27900336587	24224.27900336587	24224.27900336587	14853.568347930226	14853.568347930226	14853.568347930226	14853.568347930226	14853.568347930226	14853.568347930226	14853.568347930226	14853.568347930226	14853.568347930226	14853.568347930226	14853.568347930226	14853.568347930226	14853.568347930226	14853.568347930226	14853.568347930226	11255.426137123837	9783.273058532382	9783.273058532382	9783.273058532382	5049.079441813538
0.0	85626511.76291654	24180657.765813455	7427322.475423696	4689710.184539998	3295446.55454556	2631813.957280277	2209543.8576130345	1881079.4602390032	1881079.4602390032	1881079.4602390032	1881079.4602390032	1881079.4602390032	1881079.4602390032	1881079.4602390032	1881079.4602390032	1881079.4602390032	1881079.4602390032	1881079.4602390032	1881079.4602390032	1881079.4602390032	1881079.4602390032	1881079.4602390032	1881079.4602390032	1881079.4602390032	1881079.4602390032	1881079.4602390032	1881079.4602390032	1881079.4602390032	1881079.4602390032	1881079.4602390032	1881079.4602390032	1881079.4602390032	1881079.4602390032	1881079.4602390032	1881079.4602390032	1881079.4602390032	1881079.4602390032	1881079.4602390032	1881079.4602390032	1881079.4602390032	1881079.4602390032	1881079.4602390032	1881079.4602390032	1881079.4602390032	1881079.4602390032	1881079.4602390032	1881079.4602390032	1881079.4602390032	1881079.4602390032
1215641108.544911	1200212639.5852683	813183033.812037	415164132.078977	334377231.28482467	308795122.27779514	85722226.53349829	61680641.077638805	42458210.124531016	2375744.2369429697	1765727.3886695101	1690941.1815518856	1360951.3686335436	1019076.1780039768	1019076.1780039768	1019076.1780039768	586432.2899640885	80068.27048146492	65043.68680125003	65043.68680125003	55739.63037548937	33631.554846726576	10808.176856798455	4505.452221269293	801.7924849650691	801.7924849650691	747.8663291783879	747.8663291783879	608.284265151866	606.5943031446944	606.5943031446944	424.69742775722324	282.56458019576024	223.5174308761069	66.56610559244405	55.79482906205833	34.1049294647885	25.634797939192136	24.387396070411604	23.16185042679757	14.4126561899794	13.43187788214873	11.636950160256132	9.605631787565883	9.40976386280441	8.373457193923782	8.373457193923782	7.915056405849011	7.915056405849011	7.163902474464049
1368084906.260878	1214013123.6642857	1067277403.3027132	1067277403.3027132	239556513.00462514	111760612.80583815	89374822.83870807	77358032.94368954	77358032.94368954	71048109.46392058	71048109.46392058	15595787.529708833	8985507.216524307	2637421.4285942004	1825963.669788638	1825963.669788638	918561.6203887559	763355.9513066716	416906.7253425786	410744.8004992899	375401.30886727705	375401.30886727705	342937.3147740643	98986.9809549081	98986.9809549081	88940.9631640748	80164.56114548256	65575.44442791482	52843.30965381184	3895.5890958125424	1040.0054519941239	332.33985720578175	332.33985720578175	225.22870886990435	225.22870886990435	207.4563761811487	207.4563761811487	31.173760597950768	31.173760597950768	31.173760597950768	24.606727990125364	20.537651444977776	15.566961220136406	12.857365709999176	11.402665396125903	8.137220311209743	2.893148565137912	1.6784814258590606	1.5677047589728248	1.547411880873147
1047014409.6463376	883892266.794645	277130223.92772067	138420386.47040227	106160033.98523864	73501316.89807504	73501316.89807504	73501316.89807504	35146727.56222505	21174081.18427831	17623148.441256687	15018878.72346824	15018878.72346824	9442845.307482785	9030782.478761105	6343813.87715547	1781539.262659857	196134.57839104932	196134.57839104932	196134.57839104932	127756.08415912263	127756.08415912263	99305.1532159002	36413.45687701797	22223.191690353426	7600.727074689206	3162.370345919262	2503.5281482926525	632.4788121377193	43.83660720019252	31.334637563399095	23.395736289634023	21.623639804653106	16.390992901165667	12.066834219073955	11.789025848663663	9.665563474203857	8.13082951060037	7.563147154627632	5.281547069958705	5.238134225531015	4.238265822133212	3.649438096943098	2.9598947144412877	2.9598947144412877	2.7809382032273797	1.8922927739934434	1.8922927739934434	1.7475387688171737	1.7475387688171737
827041963.2780073	827041963.2780073	559707214.8899952	559707214.8899952	559707214.8899952	439005076.35825586	439005076.35825586	439005076.35825586	312478714.68967783	312478714.68967783	312478714.68967783	312478714.68967783	312478714.68967783	276130437.82148117	264126028.3275877	264126028.3275877	201000512.80964994	177945538.04092276	177945538.04092276	177945538.04092276	177945538.04092276	177945538.04092276	177945538.04092276	101700848.28520563	101700848.28520563	101700848.28520563	101700848.28520563	101700848.28520563	101700848.28520563	101700848.28520563	101700848.28520563	101700848.28520563	101700848.28520563	101700848.28520563	101700848.28520563	101700848.28520563	101700848.28520563	101700848.28520563	101700848.28520563	101700848.28520563	91995467.54253381	91995467.54253381	91995467.54253381	91995467.54253381	91930239.923764	91930239.923764	91930239.923764	83458379.18632016	83458379.18632016	83458379.18632016
866989299.5902444	676783351.720595	346498230.1280089	139015320.87660152	61201935.53841984	16228648.958044095	10702675.600078395	1979856.2342894448	1220851.1508214036	170620.73691559173	170620.73691559173	170620.73691559173	170620.73691559173	170620.73691559173	170620.73691559173	170620.73691559173	170620.73691559173	70832.67083551697	70832.67083551697	70832.67083551697	70832.67083551697	37503.060261489234	37503.060261489234	37503.060261489234	37503.060261489234	37503.060261489234	37503.060261489234	37503.060261489234	37503.060261489234	25637.883820535462	23305.623492811173	17739.56343785297	17739.56343785297	6780.122785491725	6780.122785491725	6780.122785491725	2377.0973408051973	2377.0973408051973	2377.0973408051973	2377.0973408051973	2221.8778181754674	2221.8778181754674	2221.8778181754674	2221.8778181754674	2221.8778181754674	2221.8778181754674	2221.8778181754674	2221.8778181754674	938.3835453247755	938.3835453247755
0.0	50664172.018173024	12112232.13251969	8377015.421765255	7542392.293467896	7542392.293467896	7542392.293467896	7542392.293467896	7542392.293467896	7542392.293467896	7542392.293467896	7542392.293467896	7542392.293467896	7542392.293467896	7542392.293467896	7542392.293467896	7542392.293467896	7542392.293467896	7542392.293467896	7542392.293467896	7542392.293467896	7542392.293467896	7542392.293467896	7542392.293467896	7542392.293467896	7542392.293467896	7542392.293467896	7542392.293467896	7542392.293467896	7542392.293467896	7542392.293467896	7542392.293467896	7542392.293467896	7542392.293467896	7542392.293467896	7542392.293467896	7542392.293467896	7542392.293467896	7542392.293467896	7542392.293467896	7542392.293467896	7542392.293467896	7542392.293467896	7542392.293467896	7542392.293467896	7542392.293467896	7542392.293467896	7542392.293467896	7542392.293467896	7542392.293467896
815228125.9305452	814146548.4487407	720316720.3229924	690436573.2997965	287873735.87008435	12255949.277390368	12068592.132405402	9852561.798029464	6857922.3738551205	5772291.169788625	1607414.4853009104	325826.2445717698	122062.50256341459	122062.50256341459	42947.87305136241	19780.290530611408	3264.7376800403918	3264.7376800403918	3264.7376800403918	2928.2117462386605	2219.4422885726326	499.10110938080135	469.3616083147712	449.1322279857728	371.0648541600339	368.4863042280388	368.4863042280388	212.30082617518445	43.34727945464233	36.15056868617994	34.20835983526804	30.77770981090631	30.77770981090631	28.289646530434613	26.6774387404304	24.873903729265006	24.153169108207578	24.153169108207578	19.84620346605777	19.84620346605777	19.26988868015537	16.194692701566037	10.335162215158007	7.912244429183942	7.624404959440823	6.802851375248081	6.579849115090511	5.746846748020493	5.26432543199344	4.2553994907914054
805424024.734136	798978960.8811824	515677343.0911275	495152539.2001374	359035416.4673459	307569731.7056606	307569731.7056606	124781536.0895264	43767305.51329735	27.498575722236154	27.498575722236154	3.781354628925591	3.727811533315621	2.3737492668597886	2.1079434580811003	2.0160524313389203	1.8533157253969421	1.6830515168695745	1.6830515168695745	1.6830515168695745	1.6830515168695745	1.6208344196147622	1.2085177421843805	1.203861155304562	1.203861155304562	1.1888767283238522	1.173431172407782	1.173431172407782	1.173431172407782	1.1727540517770147	1.1646487426709071	1.1646487426709071	1.1558765547678491	1.1558765547678491	1.1558765547678491	1.1558765547678491	1.1558765547678491	1.1550330865192282	1.1550330865192282	1.1550330865192282	1.1449650788359693	1.1425329635011685	1.1425329635011685	1.1425329635011685	1.1425329635011685	1.1425329635011685	1.1425329635011685	1.1425329635011685	1.1425329635011685	1.1425329635011685
1395378504.041845	496848810.37830776	483363957.06309634	252939313.1200203	252939313.1200203	123916644.65839322	104562045.15341555	104562045.15341555	29514673.637902554	14639551.913457809	4511164.84832138	3693097.050132951	1084563.9409026802	1084563.9409026802	762285.2026027244	271888.0635984208	271888.0635984208	75165.77938613479	54133.3835029738	36571.631860565234	19088.747142480286	19088.747142480286	19088.747142480286	11054.517397679114	11054.517397679114	6117.411231683406	1162.3254210724008	54.800499578030625	31.042655820972115	26.95131010068232	18.26913439182201	13.826150972800164	11.311032626189833	8.641181243123178	6.4093530752200625	5.832567787857989	5.049212245429511	4.314289557781069	3.143157223794557	3.143157223794557	2.845439055271216	2.845439055271216	2.343140714322074	2.3295458144226067	2.041827797541829	2.041827797541829	2.041827797541829	2.029389216499627	1.9031571839307064	1.5784547875311867
913242837.073472	869326645.1116403	810501378.2777038	810501378.2777038	810501378.2777038	692275658.2505605	692275658.2505605	686772086.1646233	660283031.3060026	660283031.3060026	350303442.08695596	350303442.08695596	350303442.08695596	350303442.08695596	339237319.7868118	339237319.7868118	339237319.7868118	339237319.7868118	339237319.7868118	300902366.7319958	298978830.26988715	298978830.26988715	298978830.26988715	293697889.8514893	293697889.8514893	175358181.3616145	175358181.3616145	175358181.3616145	170743808.07445514	165462866.01815957	165462866.01815957	165462866.01815957	163826471.8223605	159212098.53520113	159212098.53520113	149171840.76433134	149171840.76433134	149171840.76433134	149171840.76433134	133281180.79616597	133281180.79616597	131417249.64399607	130675290.77091876	130675258.4179678	121166806.60142036	121166806.60142036	121166806.60142036	121166806.60142036	115810442.08823273	113186811.65868291
710088284.9869761	514566215.18607825	277047197.8259289	138089483.63788712	52677797.90468096	21989681.114202682	8408202.732659029	3944088.846320258	1297725.3244124944	732873.2679123856	732873.2679123856	724823.755713866	545134.4698722514	545134.4698722514	371260.6362991433	371260.6362991433	284998.7282338722	151347.54633735953	151347.54633735953	124889.57121453703	124889.57121453703	110934.82107337957	110934.82107337957	104676.32427509624	104676.32427509624	95522.89752506495	58678.24768729297	58678.24768729297	58678.24768729297	52833.896163127145	52833.896163127145	52833.896163127145	52833.896163127145	39843.33837342158	15198.013816668321	10738.682851633803	10738.682851633803	2650.2785562083113	2650.2785562083113	2650.2785562083113	2650.2785562083113	2650.2785562083113	2650.2785562083113	2650.2785562083113	2650.2785562083113	1376.035343324425	1376.035343324425	549.064883212144	549.064883212144	549.064883212144
0.0	64097243.691714406	26317728.426258404	18501981.87842827	9773326.3349794	5559595.671331958	3731585.765120056	2602245.440193807	1941492.5988559187	1941492.5988559187	1941492.5988559187	1941492.5988559187	1941492.5988559187	1941492.5988559187	1941492.5988559187	1941492.5988559187	1941492.5988559187	1941492.5988559187	1941492.5988559187	1941492.5988559187	1941492.5988559187	1941492.5988559187	1941492.5988559187	1941492.5988559187	1941492.5988559187	1941492.5988559187	1941492.5988559187	1941492.5988559187	1941492.5988559187	1941492.5988559187	1941492.5988559187	1941492.5988559187	1941492.5988559187	1941492.5988559187	1941492.5988559187	1941492.5988559187	1941492.5988559187	1941492.5988559187	1941492.5988559187	1941492.5988559187	1941492.5988559187	1941492.5988559187	1941492.5988559187	1941492.5988559187	1941492.5988559187	1941492.5988559187	1941492.5988559187	1941492.5988559187	1941492.5988559187	1941492.5988559187
1440471865.1149395	1389158924.919769	1186853547.3959908	1016659828.5672606	784909038.3728418	370791913.5862553	186848033.68018347	120184404.23036952	105078038.18444525	87229441.96683511	66444564.95214382	42803760.70429784	23407436.182447232	13256159.880870843	13134578.731299777	9214853.410462389	4172959.618775908	3023663.0286167497	2285901.1208466752	840896.2891023607	556143.4183257029	248147.3185806948	248147.3185806948	196337.9347351532	195786.44424231217	195292.49123053558	172959.78422299935	87109.81090343541	87109.81090343541	87109.81090343541	87109.81090343541	32000.874865184836	24684.63334388537	23211.117857540477	20359.74025276762	20359.74025276762	20319.906401019092	18319.483293097852	17645.245210067547	7775.518827048528	7391.304983593548	5105.622950425608	1540.7104213226662	1366.368729929039	1366.368729929039	1366.368729929039	972.1293884204047	972.1293884204047	946.3935051189086	246.7189658963826
750612179.9999998	750612179.9999998	562496773.0557468	354826985.21366006	271941280.53937054	201013861.1365469	182117957.04837814	118189714.84098637	45173723.82714133	5125298.636429604	2293111.3672461617	1358059.1323542646	1189228.6175406838	511061.4362843996	472220.41242175916	373862.3934917818	111951.25277404359	68874.97918221785	9.811454307438709	6.712848970232056	3.3349345929757583	2.395121491314369	1.7658802053841705	1.440256958648255	1.3865871294542522	1.3865871294542522	1.377603036284608	1.3768212070316992	1.375794745584176	1.3694487430776074	1.3694487430776074	1.3694487430776074	1.3694487430776074	1.36925075426403	1.36925075426403	1.36925075426403	1.36925075426403	1.36925075426403	1.36925075426403	1.366922892988276	1.366922892988276	1.366922892988276	1.3410668983083716	1.337903814427655	1.337903814427655	1.3196406572102317	1.3196406572102317	1.3194538006710272	1.3194538006710272	1.3194538006710272
1208597985.1169384	630229155.8245845	493605362.95462745	484787443.5448332	341112951.8901467	212228697.14785734	142805442.93463898	142805442.93463898	97000329.40685257	50778878.86369796	28852623.882106595	17426898.534079157	9601821.282491684	3693590.7120460602	1280747.797133325	1280747.797133325	616066.847991927	64704.108388306675	64704.108388306675	64704.108388306675	37731.1777105679	22361.66701061261	1480.2545193365602	40.70850493766856	31.430263607967127	27.776850140973465	20.077763101292327	15.56297627496833	13.82138058731011	12.367329365572967	10.782805235245474	9.768987680580949	6.92565815063131	6.0033810025702445	5.539115342957145	3.947745826384808	3.947745826384808	3.947745826384808	3.5678377411997206	2.8919717991666087	1.9724717458560577	1.9724717458560577	1.9724717458560577	1.8806373201726683	1.8806373201726683	1.8579005225771497	1.8579005225771497	1.8527726588876428	1.6677249539917325	1.6637689186353832
1190054315.1072953	1190054315.1072953	1190054315.1072953	1190054315.1072953	1001747798.1531018	830557151.3679913	830557151.3679913	789842739.7812436	734172645.2740409	734172645.2740409	660794296.5595311	607901730.96417	598597017.9867147	598597017.9867147	583187786.6768574	583187786.6768574	583187786.6768574	559138257.9937538	559138257.9937538	559138257.9937538	559138257.9937538	499663317.98067087	499663317.98067087	450491311.63283473	388280387.51490533	388280387.51490533	296560311.48371494	296560311.48371494	203163669.56828955	203163669.56828955	203163669.56828955	203163669.56828955	203163669.56828955	203163669.56828955	203163669.56828955	202487560.317529	202487560.317529	189528163.52048424	189528163.52048424	189528163.52048424	189422176.72484225	189422176.72484225	176462779.9277975	172497624.2633178	159555380.03100926	159432240.67063102	159432240.67063102	147464942.64362624	115728047.08822554	101013314.85271084
1025922153.9579551	713285742.0112249	338873451.2236616	147221955.38652587	54806665.26392249	15057689.610032838	6138555.704226902	4182706.615831191	4182706.615831191	3149407.6092095017	2949581.1931777787	1488387.4160120857	1108189.2306071606	1108189.2306071606	828751.2669691816	828751.2669691816	789070.8972409549	526763.5312107524	156342.1176956962	62204.72206239396	39812.33904252117	39812.33904252117	29074.83831674104	13313.827083772945	13313.827083772945	10497.168799796764	10497.168799796764	10497.168799796764	2538.358215177207	2538.358215177207	2538.358215177207	2538.358215177207	2538.358215177207	2538.358215177207	1626.023268658941	1626.023268658941	1626.023268658941	1626.023268658941	346.9354956279412	346.9354956279412	346.9354956279412	346.9354956279412	346.9354956279412	346.9354956279412	346.9354956279412	346.9354956279412	274.9867424829264	188.0778833636233	188.0778833636233	188.0778833636233
0.0	86390749.15698728	23058790.893867917	17640865.422735907	9940149.883127268	8051838.285028473	7096876.855018444	6685070.952376952	6685070.952376952	6685070.952376952	6573640.872951427	6573640.872951427	6573640.872951427	6573640.872951427	6573640.872951427	6573640.872951427	6573640.872951427	6573640.872951427	6573640.872951427	6573640.872951427	6573640.872951427	6573640.872951427	6573640.872951427	6573640.872951427	6573640.872951427	6573640.872951427	6573640.872951427	6573640.872951427	6573640.872951427	6573640.872951427	6573640.872951427	6573640.872951427	6573640.872951427	6573640.872951427	6573640.872951427	6573640.872951427	6573640.872951427	6573640.872951427	6573640.872951427	6573640.872951427	6573640.872951427	6573640.872951427	6573640.872951427	6573640.872951427	6573640.872951427	6573640.872951427	6573640.872951427	6573640.872951427	6573640.872951427	6573640.872951427
665702096.8576707	630265333.2545068	615606979.9628074	91986347.72773202	55141824.572209984	38212290.64366782	38212290.64366782	30798763.085544836	20498946.063567407	12333614.625312418	11120029.10965723	10105620.644028157	7284588.172592867	6853456.177746283	3010584.7497554813	2193793.2044541277	686325.590597775	420634.9445549943	367086.0749950174	352479.4720596577	290574.81652677356	204268.57952432614	63778.157176876324	36500.10351292163	22254.63972694704	3866.90042832925	3393.263801363347	3393.263801363347	161.99060112721602	161.99060112721602	32.48142639557605	27.527446532767716	25.654629742489714	12.806237020722984	12.806237020722984	11.947581514998912	11.41477456457982	9.226653494007547	7.311839416836782	7.311839416836782	5.014887810879453	4.590477080785895	3.928303464223976	3.130935586228255	2.367589045168731	2.313055092536645	2.129112437471132	2.1275932342344333	1.5165874956426115	1.39801526323392
1266631587.816303	1266631587.816303	384225457.6239691	210666472.20942035	99140030.33681497	28839359.123773217	18395265.494773135	10668843.838601263	9559042.295555072	8001863.656479411	8001863.656479411	6859164.858073569	6859164.858073569	4094957.862636982	3406541.0135378703	3055971.1809978555	1234424.940776821	804786.4452165572	785832.7387880058	199479.48334474026	150247.61184647752	147395.59829255924	124750.82179122375	115934.42233318072	107132.82572445886	107132.82572445886	88090.7590965961	88090.7590965961	78207.62809800818	77470.64724326906	25739.1384461611	8476.025215364822	8107.25513337396	3875.438530363575	3875.438530363575	3875.438530363575	2569.75979250951	231.54415150854885	23.211188883296344	17.742227161126575	16.802015551658357	16.158607489850795	16.039099940894385	14.242089322155353	6.239195218996418	2.4024054511172146	1.854511637032545	1.6974117412543994	1.6974117412543994	1.6974117412543994
1090666905.711049	577869715.6009842	230180324.88006443	210025462.79688802	140179964.10616356	140179964.10616356	114573474.7667298	82349000.87740335	40338615.909943394	38241619.99153104	17734032.2098842	17734032.2098842	14476045.305107199	6817898.2690517325	1680135.6501781722	1680135.6501781722	1680135.6501781722	1397246.0928639325	1397246.0928639325	638657.8019046353	58511.11035633175	52925.72093453203	52925.72093453203	40299.46497622548	2191.4513218814336	2191.4513218814336	33.700095908496365	33.700095908496365	33.700095908496365	33.700095908496365	33.700095908496365	33.700095908496365	33.700095908496365	29.692050723210897	23.377143088596295	20.828458555884747	16.272389239223685	12.304522005736366	8.984712569852167	5.595917903016707	5.15214781959117	3.6170747659096607	3.6170747659096607	2.8240450070056644	2.6355076757145817	2.5809471593774216	2.2853765230831224	2.102284673711881	1.8609292836617408	1.7195916977537533
1383622780.153618	904748929.9133161	904748929.9133161	624351084.3724687	624351084.3724687	624351084.3724687	624351084.3724687	546940919.9753205	537651745.4945129	284408397.2638198	284408397.2638198	243009736.6802096	243009736.6802096	243009736.6802096	243009736.6802096	239732334.45404643	239732334.45404643	239732334.45404643	239732334.45404643	217651508.22499055	214086184.28306845	214086184.28306845	212757578.44536567	212757578.44536567	212757578.44536567	212757578.44536567	212757578.44536567	206116494.23370665	206116494.23370665	206116494.23370665	116726495.56392011	116726495.56392011	112564331.96485247	112564331.96485247	112564331.96485247	112564331.96485247	112564331.96485247	112564331.96485247	108836926.65750015	108836926.65750015	108836926.65750015	108756805.5145583	99702792.26031694	99702792.26031694	99702792.26031694	97554182.25878184	97554182.25878184	97554182.25878184	97554182.25878184	88051190.57398954
1387656020.4559958	996046917.2480742	427812664.4840438	184797967.9356287	88766334.58445157	27994823.78420609	8847087.132834626	3137809.7109809183	1480497.6949069153	1480497.6949069153	673044.7789768019	673044.7789768019	673044.7789768019	279056.9330605387	279056.9330605387	279056.9330605387	275905.00918118464	199568.66447535958	175170.32459069157	175170.32459069157	101371.34119897947	101371.34119897947	79795.99418682014	76120.38373476543	43930.43734555035	15148.723076145272	11271.257775451006	11271.257775451006	9532.179149891666	9532.179149891666	9532.179149891666	9532.179149891666	9532.179149891666	9532.179149891666	9532.179149891666	8203.41421985272	8203.41421985272	8203.41421985272	6057.222065425885	1378.852085451136	1378.852085451136	1378.852085451136	1378.852085451136	1378.852085451136	1271.0502130075442	1271.0502130075442	1271.0502130075442	1271.0502130075442	1271.0502130075442	1271.0502130075442
0.0	45991631.3483664	11024251.898626193	5940401.761443699	4337690.403562369	2996592.316519111	2354556.9837366687	2354556.9837366687	2354556.9837366687	2354556.9837366687	2354556.9837366687	2354556.9837366687	2354556.9837366687	2354556.9837366687	2354556.9837366687	2354556.9837366687	2354556.9837366687	2354556.9837366687	2354556.9837366687	2354556.9837366687	2354556.9837366687	2354556.9837366687	2354556.9837366687	2354556.9837366687	2354556.9837366687	2354556.9837366687	2354556.9837366687	2354556.9837366687	2354556.9837366687	2354556.9837366687	2354556.9837366687	2354556.9837366687	2354556.9837366687	2354556.9837366687	2354556.9837366687	2354556.9837366687	2354556.9837366687	2354556.9837366687	2354556.9837366687	2354556.9837366687	2354556.9837366687	2354556.9837366687	2354556.9837366687	2354556.9837366687	2354556.9837366687	2354556.9837366687	2354556.9837366687	2354556.9837366687	2354556.9837366687	2354556.9837366687
909504909.5338571	550914558.5720124	368403180.67165506	335759680.8500788	273525149.4926224	241177439.9142641	215686474.01197731	171192326.0010853	138968766.15116945	121819757.80201262	41394699.81880961	25645943.84444827	4535832.820430426	733077.4407992035	29714.545905549978	27582.762320401074	21027.123422652538	9490.601101498516	2895.3851246366817	1840.6400043185952	1404.7634367545147	1176.416284647228	743.6546027656889	303.45122313649097	238.7582094543861	48.45044509791814	47.059090268259084	45.228905509306905	44.65660302199619	44.65660302199619	44.65660302199619	44.65660302199619	44.65660302199619	44.60562193638249	44.60562193638249	35.525153992710905	32.172256802280124	22.868863454114965	15.039519673016622	11.699422867368478	9.384833399811747	8.085555200162055	7.5223393804702825	5.674298223903357	5.437329351980494	4.410736319381299	4.175851391458676	3.7332137160813677	3.7332137160813677	3.6467984262687745
1099481680.4676862	973655476.1428338	901108165.4210066	854109454.2196403	821708921.3726104	795929219.7256197	753507088.8250676	332923608.0064473	319918720.23458475	316572132.6604702	298979414.79734	298979414.79734	181673168.9150524	179479496.75907078	101450442.72964181	101450442.72964181	22406455.572004985	22249970.401631337	7950772.763371912	6845369.22659552	4159308.734994849	786975.9258827004	653329.1022938144	268316.41453893157	240223.8172973919	208704.7255804904	99805.25018000529	99805.25018000529	88498.26145221379	62984.16012557437	49571.225682729724	32375.45450552067	23449.012962653258	14136.704146352142	3643.423638119195	3643.423638119195	2223.4982120034215	1903.8829880890569	320.2769261446587	273.1903909236127	256.21797686363124	211.5308770200876	158.28552411520096	81.22621477516071	77.47108063682079	76.63343242473707	69.76459941523078	37.228688432651126	37.228688432651126	36.9111003052841
1628140954.4655395	915343550.3866875	890756261.0112612	501656832.3995293	203431513.74212348	162067172.2863225	162067172.2863225	113045053.94802998	37888592.53793311	14804715.638371488	14804715.638371488	12962114.296598395	12513566.57961485	7445787.19687795	1708017.4595940257	1708017.4595940257	992790.0046902035	992790.0046902035	690937.0905179305	575118.747527502	54385.2140626491	36456.63731548615	8697.956111302392	4881.764368095883	562.4816556063889	86.80042456424218	52.380992136698225	42.88355142543581	42.88355142543581	36.38101125612063	36.38101125612063	36.38101125612063	29.168859226099716	26.76705581358257	16.183955426642864	12.439997026888996	10.664568238058967	7.536886558346069	6.052958594271928	5.800848937091995	4.857949705733072	3.5019079240974147	3.5019079240974147	3.5019079240974147	2.729723628777718	2.729723628777718	2.500556699037711	2.4190600771717525	2.2453483216804897	2.1194240437774674
1496410172.6639476	1306175636.4367666	1191831328.7868361	687928811.3720262	687928811.3720262	644221261.3379884	559421531.6525186	559421531.6525186	559421531.6525186	559421531.6525186	455480562.29829514	428242365.024476	407630331.74069643	407630331.74069643	407630331.74069643	407630331.74069643	407630331.74069643	407630331.74069643	406352348.6678394	406352348.6678394	393474180.470627	393474180.470627	393474180.470627	369969992.00856537	366235983.19680786	366235983.19680786	359807509.2591292	292081028.3367687	292081028.3367687	292081028.3367687	288347019.5250111	288347019.5250111	281918550.351633	281918550.351633	281918550.351633	281918550.351633	281918550.351633	229492093.65111616	229492093.65111616	229492093.65111616	229492093.65111616	229492093.65111616	229488550.0593367	229488550.0593367	229488550.0593367	229488550.0593367	222753307.62328938	220622292.40789515	214193823.23451704	214193823.23451704
1309610414.2776086	705051072.9056196	328697966.20972514	155441315.3990722	72523664.26583269	18404325.857293244	5856028.190122585	1829076.4953947002	417757.8397451191	339940.5691227387	67495.51670456721	67495.51670456721	66019.48373506246	66019.48373506246	34398.812700260394	34398.812700260394	31267.233530491387	31267.233530491387	31267.233530491387	25096.254427880824	22140.20060275531	11720.76353348018	11720.76353348018	1883.8922131548388	258.1402741508073	258.1402741508073	258.1402741508073	258.1402741508073	197.33500514902852	197.33500514902852	197.33500514902852	40.04656715638596	40.04656715638596	40.04656715638596	40.04656715638596	40.04656715638596	35.43778039099257	35.43778039099257	31.418963507670483	31.418963507670483	31.054194695180176	31.054194695180176	31.054194695180176	31.054194695180176	29.154195089086286	29.154195089086286	27.285993087356253	27.285993087356253	27.285993087356253	27.285993087356253
0.0	40355544.15914752	11904445.422722533	11904445.422722533	10830424.068526058	10830424.068526058	10830424.068526058	10830424.068526058	10830424.068526058	10830424.068526058	10830424.068526058	10830424.068526058	10830424.068526058	10830424.068526058	10830424.068526058	10830424.068526058	10830424.068526058	10830424.068526058	10830424.068526058	10830424.068526058	10830424.068526058	10830424.068526058	10830424.068526058	10830424.068526058	10830424.068526058	10830424.068526058	10830424.068526058	10830424.068526058	10830424.068526058	10830424.068526058	10830424.068526058	10830424.068526058	10830424.068526058	10830424.068526058	10830424.068526058	10830424.068526058	10830424.068526058	10830424.068526058	10830424.068526058	10830424.068526058	10830424.068526058	10830424.068526058	10830424.068526058	10830424.068526058	10830424.068526058	10830424.068526058	10830424.068526058	10830424.068526058	10830424.068526058	10830424.068526058
1170184469.703992	1063683852.7705009	694694857.8032537	511074696.08735335	424343313.83685064	374760169.12975097	352546158.5901326	111671732.61283882	48950804.20725032	28330346.792339638	9996179.309596473	9880967.390999172	7427684.277111191	2126858.841461308	2086634.0784687062	1896651.7807450185	1722163.1476054816	686990.1419275928	199856.15531153497	98746.61125783861	7994.074722914629	4846.261517465227	2555.8582780430943	2555.8582780430943	1327.1913833427097	1323.2020143564828	1072.8543035051766	1028.5249905583546	1028.5249905583546	993.0641184023444	915.4076999423538	590.8786582044983	590.8786582044983	313.3258918384956	299.130314537859	274.5132282185914	222.5722925605058	222.5722925605058	162.11890051055786	161.66420671764823	147.23288904598246	113.5475054146331	59.3056068711649	59.3056068711649	59.3056068711649	59.3056068711649	56.2563049033502	51.04885727900339	40.513779046973376	40.513779046973376
1152207982.9688568	1102651746.2287257	1039466103.7672735	724467188.802512	506120033.44965637	484582652.4306801	476827503.4089594	391279729.6292552	173962104.14863375	173962104.14863375	163518463.70659384	125849229.90816802	125849229.90816802	93758495.85126498	30045239.93366995	9722740.638005102	4542218.817135327	3098304.251996914	2527541.401750355	1083868.1346891175	467336.25601067755	309236.42231863673	140838.1083436061	127726.94540593399	127726.94540593399	127726.94540593399	112774.39343342361	109991.6443594402	80237.51255275344	51933.36931585399	7126.056342502377	6182.231168592278	6066.658007359988	6018.304367410045	4938.365849606365	4938.365849606365	3901.071629606746	2698.38961990007	2698.38961990007	2698.38961990007	2698.38961990007	240.76847136410333	203.25536538218165	101.99455874180148	42.65827267512854	24.739127658284286	22.611223016203837	21.42319478494393	20.922117530425112	19.165429407883586
1282675547.0523355	661992897.4430443	518961017.661092	273568865.77372414	191557590.36409172	163918575.84856394	30049332.77676806	30049332.77676806	30049332.77676806	21534425.603971027	16833534.86663526	6928347.009140884	6928347.009140884	596737.6100689886	596737.6100689886	596737.6100689886	596737.6100689886	596737.6100689886	596737.6100689886	197568.61444468558	41060.95014219017	11837.263460899394	11837.263460899394	11837.263460899394	321.0318380474101	73.27983398860245	56.56852882360886	22.992993631060973	22.992993631060973	20.373553690339552	15.77330268521366	12.705224715717241	12.27914880573592	8.352010973267022	7.285898847368216	5.230161320006269	4.148615850425968	3.666323805529362	3.666323805529362	2.7430165101147814	2.2555734272472017	2.128144230588675	2.128144230588675	1.9557068000685893	1.9246624626539963	1.760326631342996	1.760326631342996	1.7229724927632504	1.7229724927632504	1.7229724927632504
870420841.6492702	870420841.6492702	870420841.6492702	870420841.6492702	870420841.6492702	749973032.8393368	749973032.8393368	716322517.114322	661992783.3077835	573208282.506007	489310611.90593565	489310611.90593565	489310611.90593565	489310611.90593565	451699021.2965383	451699021.2965383	451699021.2965383	407764302.9795819	407764302.9795819	406491538.0157713	406491538.0157713	382260817.4302138	374167302.0194709	374167302.0194709	374167302.0194709	374167302.0194709	304972601.270855	304972601.270855	301078024.71413743	301078024.71413743	297189876.9728347	297189876.9728347	297189876.9728347	265666227.37202927	265666227.37202927	265666227.37202927	265666227.37202927	262870199.82065913	262870199.82065913	262870199.82065913	262870199.82065913	262870199.82065913	261771650.81531164	261771650.81531164	216848940.64198598	210149828.6177125	210149828.6177125	188311746.1835061	185507210.71595025	185507210.71595025
1038631281.994144	646119016.7072438	379130931.7096974	153124515.50105998	81925005.97347006	24367690.114241518	6812807.07803678	2259397.3462054473	1366449.5318163899	1213735.9273116821	814681.3605094014	370727.8814399177	370727.8814399177	370727.8814399177	370727.8814399177	259116.41165224512	259116.41165224512	259116.41165224512	259116.41165224512	259116.41165224512	246813.36765896628	246813.36765896628	188324.94444569355	164959.28438195924	164959.28438195924	149877.69777628846	149877.69777628846	84889.8931308333	84889.8931308333	34144.49882555233	34144.49882555233	34144.49882555233	34144.49882555233	34144.49882555233	32407.80287724098	20234.1659965243	20234.1659965243	14395.305431262754	14395.305431262754	14395.305431262754	13214.233728241064	863.8844626035403	863.8844626035403	355.2538248044083	337.0840786012008	337.0840786012008	337.0840786012008	337.0840786012008	337.0840786012008	337.0840786012008
0.0	123776711.87352373	23887529.324358057	8293543.526800119	5245521.853834567	3979534.451180371	2894140.422608861	2787335.387675001	2787335.387675001	2787335.387675001	2787335.387675001	2787335.387675001	2787335.387675001	2787335.387675001	2787335.387675001	2787335.387675001	2787335.387675001	2787335.387675001	2787335.387675001	2787335.387675001	2787335.387675001	2787335.387675001	2787335.387675001	2787335.387675001	2787335.387675001	2787335.387675001	2787335.387675001	2787335.387675001	2787335.387675001	2787335.387675001	2787335.387675001	2787335.387675001	2787335.387675001	2787335.387675001	2787335.387675001	2787335.387675001	2787335.387675001	2787335.387675001	2787335.387675001	2787335.387675001	2787335.387675001	2787335.387675001	2787335.387675001	2787335.387675001	2787335.387675001	2787335.387675001	2787335.387675001	2787335.387675001	2787335.387675001	2787335.387675001
1175890861.6800635	953823299.2446494	703325776.8248289	112830571.39066908	103179109.68255869	82148538.43215421	57865076.95154686	33677974.629244514	2570649.8840419953	344018.29485214397	51415.214826975374	6744.969254765074	6521.879725406696	1316.5367209425492	1316.5367209425492	1316.5367209425492	1316.5367209425492	1316.5367209425492	1316.5367209425492	1316.5367209425492	1316.5367209425492	738.5075447114928	461.6565880467257	461.6565880467257	452.53504292906644	310.81333079915447	145.12013557745246	87.66829036988615	51.24553753998911	43.59671183100673	35.741392524538725	11.046837464848956	10.266730619103233	5.672139128745979	4.886625142484092	4.1098145366251595	4.1098145366251595	4.097933183050692	4.079580476356752	3.4324261668186162	3.193408099745394	2.8961153948031546	2.7179280434031123	2.699774319896207	2.4769652750818403	2.3857714090418933	2.149757313550727	1.8445859339489408	1.8023215052809842	1.791123136940678
1659027371.6750762	1366017739.2899323	1320438954.2685742	479887384.9275674	479887384.9275674	211523877.06754464	206956059.11057344	144470025.90081394	98699274.8134359	98699274.8134359	11074557.372270303	7478651.066147168	6214218.169965667	2171462.9236023296	500634.9459878719	430845.6165007625	430845.6165007625	150883.86470556172	135918.15144209922	71572.13264435732	62587.4730788725	17613.946558813415	17613.946558813415	17555.92410660906	14961.479240347731	11906.084293322216	10463.956700956	4384.444333665531	4384.444333665531	3808.625854361998	11.055448534222387	8.020681205659157	7.249924428743191	5.2520883858356235	1.8713368083459123	1.8713368083459123	1.795119929973967	1.795119929973967	1.795119929973967	1.795119929973967	1.795119929973967	1.7948873676903596	1.7948873676903596	1.7948873676903596	1.7948873676903596	1.7948873676903596	1.7948873676903596	1.7879727869823734	1.7879727869823734	1.7731063566692435
1191222143.7857256	831540508.6812807	167554277.52356148	167554277.52356148	157888260.4084506	98091365.30354871	98091365.30354871	28458719.04019761	28458719.04019761	6719419.138117253	6719419.138117253	1728739.4550750079	1728739.4550750079	1072863.6733059844	622533.1699483442	48548.99202058797	48548.99202058797	48548.99202058797	29685.399027694333	29685.399027694333	4753.1748961683725	4753.1748961683725	2235.721250796983	245.35230938099608	245.35230938099608	56.51079241888461	56.51079241888461	24.579140921062038	24.579140921062038	24.308151916507512	21.66509393462103	16.92526412455177	11.615349850732484	10.897135396543892	7.767443247493951	6.434186371473441	6.259548037742971	5.57213218764883	4.130216088984478	3.2491386684608865	2.786586733497247	2.5779665033626737	2.360264995464151	1.808360583015145	1.808360583015145	1.808360583015145	1.808360583015145	1.808360583015145	1.6043828035160637	1.588721370942604
1184741290.21857	980252399.3607545	980252399.3607545	632002186.2316096	632002186.2316096	536224410.8428834	536224410.8428834	535325435.95979434	535325435.95979434	500407194.7626604	500407194.7626604	403730444.49084496	280996329.77347183	280996329.77347183	280996329.77347183	280996329.77347183	256742271.2939737	256742271.2939737	255744093.95310286	231747178.83172518	231747178.83172518	184751429.05937058	184751429.05937058	184751429.05937058	184751429.05937058	184751429.05937058	181623839.2855929	153427874.90527606	153427874.90527606	153427874.90527606	153427874.90527606	146636627.01376188	146636627.01376188	146636627.01376188	146636627.01376188	146636627.01376188	146636627.01376188	146636627.01376188	146636627.01376188	141582474.49744326	141565619.64643243	141565619.64643243	141565619.64643243	140427416.85525808	140427416.85525808	116531500.0289194	114817827.52868128	114817827.52868128	114817827.52868128	114817827.52868128
957511230.9090756	573586824.4516282	249764981.40274024	122338887.13643046	49929544.8477928	17947456.87171194	1701928.3114608068	890594.7988526475	336826.65029913053	130365.64293297946	130365.64293297946	130190.89563225947	130190.89563225947	57183.30668213165	22289.87185812675	22289.87185812675	7110.852510348142	7110.852510348142	3684.851959806231	3684.851959806231	3684.851959806231	3684.851959806231	3684.851959806231	2440.2611170146956	2440.2611170146956	2440.2611170146956	1858.8631584662764	1858.8631584662764	1858.8631584662764	152.0512598436824	152.0512598436824	152.0512598436824	152.0512598436824	102.38608263479266	59.46396075073244	59.46396075073244	59.46396075073244	59.46396075073244	59.46396075073244	47.948540631745004	47.948540631745004	32.97937496430385	32.97937496430385	32.97937496430385	32.97937496430385	32.97937496430385	32.97937496430385	32.97937496430385	32.97937496430385	32.97937496430385
0.0	137348715.70301268	35469230.00396451	23620224.09678863	13369453.27565891	11374338.898969857	11374338.898969857	11374338.898969857	11374338.898969857	11374338.898969857	11374338.898969857	11374338.898969857	11374338.898969857	11374338.898969857	11374338.898969857	11374338.898969857	11374338.898969857	11374338.898969857	11374338.898969857	11374338.898969857	11374338.898969857	11374338.898969857	11374338.898969857	11374338.898969857	11374338.898969857	11374338.898969857	11374338.898969857	11374338.898969857	11374338.898969857	11374338.898969857	11374338.898969857	11374338.898969857	11374338.898969857	11374338.898969857	11374338.898969857	11374338.898969857	11374338.898969857	11374338.898969857	11374338.898969857	11374338.898969857	11374338.898969857	11374338.898969857	11374338.898969857	11374338.898969857	11374338.898969857	11374338.898969857	11374338.898969857	11374338.898969857	11374338.898969857	11374338.898969857
1115189607.7868943	1079094150.210133	505923539.47229344	374241265.4340785	131909289.74564677	45743542.56232463	14726690.518459268	3240230.6206630897	288016.49127772584	126720.13165692243	918.4304269063007	12.714500181620016	10.132440252562533	6.899764186594435	4.324439515909524	4.246074984241542	4.176080519714729	3.504560155262965	3.0195110482531904	2.381271118023471	2.233840205228033	2.1683272423870865	2.042514917055042	1.9895561189462776	1.9895561189462776	1.9886696341984256	1.988587790849874	1.786632999776503	1.692006146832785	1.692006146832785	1.692006146832785	1.692006146832785	1.6567128901197774	1.5730833274666811	1.4415792125836628	1.2266451890608767	1.2192835321224278	1.2192835321224278	1.2192835321224278	1.2192835321224278	1.1896548931229247	1.1896548931229247	1.1781895645102556	1.1781895645102556	1.1781895645102556	1.1781895645102556	1.1781895645102556	1.1781895645102556	1.1781895645102556	1.1781895645102556
1380834540.3885098	1119346876.2718267	1061104137.4899024	305159898.97465926	253985706.7742269	253985706.7742269	45448314.158185475	23547307.91285257	17549482.71088646	10902847.20046602	1612238.6441162827	458987.87284230866	334919.9101024454	125883.95243462738	106152.22829024329	89855.65033901483	34883.573182779815	32769.297161105176	29738.682671376107	21446.015755405893	8288.901490535274	8201.939743497427	7026.497862015449	6298.25849586864	6298.25849586864	4947.066170622014	4523.827357754648	4395.837428834502	3552.82429617617	1270.2560529037974	45.466643933310515	45.466643933310515	37.989767169798874	35.97922523814608	28.750357853259285	24.139783929846736	21.02062887889485	13.16343406175953	10.157106852724924	0.9202190300376913	0.9135748452442392	0.5427291673659106	0.5304363951534227	0.5299996351708725	0.5299996351708725	0.5299996351708725	0.5299771905662061	0.5299771905662061	0.5299771905662061	0.5299771905662061
1364645031.9259055	691097523.8150848	691097523.8150848	521713618.43249893	521713618.43249893	286601897.50182164	184808006.4840495	83151357.44820304	83151357.44820304	61233275.19795555	45116487.77523203	21075728.1424801	7733185.918934772	7733185.918934772	2299157.494613973	2299157.494613973	2005987.606999706	510625.58093048225	334590.14731072064	334590.14731072064	66832.40227901166	64846.06220115196	24304.444521371857	5047.771564752714	5047.771564752714	370.94541995469035	370.94541995469035	44.887276283377744	20.075616013666206	20.075616013666206	14.985111667378584	14.100871688576326	10.25361952505365	9.104104559402563	6.1747500029191436	5.814065260108389	5.154680950959855	5.154680950959855	3.851212479722537	3.331526224392329	2.580684482969862	2.580684482969862	2.580684482969862	2.580684482969862	2.580684482969862	2.580684482969862	2.580684482969862	2.580684482969862	2.580684482969862	2.130297247648011
1250064453.249728	1088515096.6898425	1088515096.6898425	1088515096.6898425	889361498.7085538	834755706.7631669	834755706.7631669	834755706.7631669	647796693.2680491	443239401.6865876	443239401.6865876	369142394.07836103	369142394.07836103	369142394.07836103	369142394.07836103	369142394.07836103	369142394.07836103	336887857.3106418	336887857.3106418	336887857.3106418	242698783.18863246	242698783.18863246	242698783.18863246	242463660.67155612	211583871.58539474	211583871.58539474	211529044.92933708	191743533.59328002	191743533.59328002	191688706.93722233	191688706.93722233	191688706.93722233	191688706.93722233	191688706.93722233	191688706.93722233	191688706.93722233	191688706.93722233	190161600.61796424	190161600.61796424	190161600.61796424	190161600.61796424	190161600.61796424	190161600.61796424	190161600.61796424	190161600.61796424	190161600.61796424	190161600.61796424	179300692.31110406	177773589.51032922	169966023.64783853
1163729387.9138591	628685009.3054272	293086138.1517989	148599518.71025315	64327182.82268838	15350520.753860975	7374403.255228108	3966799.883542417	1531067.9308532008	1531067.9308532008	1288507.3466442798	1157011.553447588	1043194.2571207049	769730.7360334761	602652.8461639702	503421.88959542813	372901.5892240431	344020.1349673124	227082.27939164505	227082.27939164505	210392.86569819332	210392.86569819332	169115.5824875059	169115.5824875059	169115.5824875059	109870.96337508231	85886.06102206402	73424.20376983735	50801.22401644885	11609.276917119714	11609.276917119714	11609.276917119714	11609.276917119714	11609.276917119714	11609.276917119714	5343.308466806971	5343.308466806971	5343.308466806971	5343.308466806971	5343.308466806971	5067.914399037269	770.0088630776968	770.0088630776968	770.0088630776968	770.0088630776968	770.0088630776968	770.0088630776968	770.0088630776968	770.0088630776968	770.0088630776968
0.0	81676117.3929375	25383691.78842978	12270455.925518434	9281117.960418228	5761904.032852988	5761904.032852988	5761904.032852988	5761904.032852988	5761904.032852988	5761904.032852988	5761904.032852988	5761904.032852988	5761904.032852988	5761904.032852988	5761904.032852988	5761904.032852988	5761904.032852988	5761904.032852988	5761904.032852988	5761904.032852988	5761904.032852988	5761904.032852988	5761904.032852988	5761904.032852988	5761904.032852988	5761904.032852988	5761904.032852988	5761904.032852988	5761904.032852988	5761904.032852988	5761904.032852988	5761904.032852988	5761904.032852988	5761904.032852988	5761904.032852988	5761904.032852988	5761904.032852988	5761904.032852988	5761904.032852988	5761904.032852988	5761904.032852988	5761904.032852988	5761904.032852988	5761904.032852988	5761904.032852988	5761904.032852988	5761904.032852988	5761904.032852988	5761904.032852988
1320585841.264262	1234521601.1861541	1234521601.1861541	941017720.099531	595367365.38493	222051627.37288657	115021534.17311497	41203052.02133607	39033631.22228862	32605004.035476357	32554257.361552052	30222906.690250497	17771624.795010593	12066743.10135392	3862065.6007769844	1378126.1954435485	642054.5439420803	585657.282040879	472997.7063693941	360272.11610274995	293823.8646458822	258633.99133379836	178994.17346810646	147271.7362162562	48025.49484891131	34129.68254027638	19342.82940934315	17926.88136660798	4637.32588907235	4123.907242740985	3941.753186419705	3941.753186419705	2176.317230712856	960.6747142428808	408.17205505284716	256.05781494114717	212.23084827625067	212.23084827625067	199.66347696658028	174.5435420799564	174.5435420799564	148.2430007009982	139.11846727594786	85.74620099533006	82.84888258700781	35.974737677339924	22.21496229106223	20.075335587579826	18.04343796569426	18.04343796569426
1252252741.480905	1223156167.2034824	1223156167.2034824	14461.068592023805	20.750365231873094	20.750365231873094	20.750365231873094	16.334627936876345	10.820792097834705	10.490177170206103	3.696370135470044	2.8664002759754235	1.8008147576725884	1.8008147576725884	1.8008147576725884	1.8008147576725884	1.8008147576725884	1.8008147576725884	1.8008147576725884	1.8008147576725884	1.8008147576725884	1.8008147576725884	1.7977619843362043	1.7976568669181505	1.7976568669181505	1.7976568669181505	1.7976568669181505	1.7976568669181505	1.7970980236966092	1.7970897422380603	1.7970897422380603	1.7970897422380603	1.781676843888792	1.7720992607522903	1.7720992607522903	1.7713468545227138	1.7713468545227138	1.769983120499055	1.5670575239175242	1.4953408889356163	1.4870090096580162	1.4853814196477144	1.4853814196477144	1.4850995557025732	1.4850995557025732	1.4850995557025732	1.4850995557025732	1.4850995557025732	1.4850995557025732	1.4849572200249876
829914139.3412589	829914139.3412589	627227865.2835134	475166748.66596943	257358468.96388003	131450458.09423323	120625507.63022663	97197753.68689294	44479882.95790436	25092527.438791372	25092527.438791372	11304817.794960508	6955887.3400485	4148924.5065253978	3087691.3867764045	2666551.198811049	2053853.3526356327	1193131.6262521632	979848.981381644	746713.8025388086	353632.59818799706	223833.31107322584	29044.173697252565	29044.173697252565	21571.558548957724	1818.3028350836764	26.108705434063786	26.108705434063786	26.108705434063786	26.108705434063786	24.77131269855174	20.40657658921019	17.91613657730388	13.607690785726186	11.770311642645252	9.51168522698199	7.913395682798695	6.03526611955143	3.629403219940491	3.629403219940491	2.781629151194808	2.781629151194808	2.1013535330832207	2.1013535330832207	1.9818375068367704	1.6326357985257045	1.4776962943505163	1.4776962943505163	1.4776962943505163	1.4776962943505163
1344165430.6972454	1344165430.6972454	967725751.1906686	913266952.5349723	797869963.8308051	683924121.3711238	602449945.8836497	602449945.8836497	602449945.8836497	461117541.9684792	450287997.0538964	450287997.0538964	421337982.4836129	318867820.9453422	318867820.9453422	239186190.61680463	239186190.61680463	239186190.61680463	239186190.61680463	239186190.61680463	227203414.88275293	227203414.88275293	182120121.77343932	182120121.77343932	182120121.77343932	182120121.77343932	136101007.0727306	136101007.0727306	136101007.0727306	136100927.86594105	101497447.10546738	101497447.10546738	101497447.10546738	101497447.10546738	101497447.10546738	101497447.10546738	101497447.10546738	101497447.10546738	101497447.10546738	100876479.6000675	100876479.6000675	100876479.6000675	100876479.6000675	100876479.6000675	100876479.6000675	100876479.6000675	83259834.43866588	81511879.96640445	81511879.96640445	81511879.96640445
1304857773.4414074	714004868.2130687	345452221.8517995	181858610.5864035	72479035.99537612	15700800.504229598	2603221.505257343	652660.9067452857	652660.9067452857	563887.034964151	259670.51483279062	58341.127166572755	58341.127166572755	58341.127166572755	45519.42426285563	18925.719903121862	14762.66335167124	14762.66335167124	14762.66335167124	3444.157497896524	3444.157497896524	3444.157497896524	3444.157497896524	3444.157497896524	3444.157497896524	3444.157497896524	3444.157497896524	1361.859632936739	698.6988587930416	698.6988587930416	698.6988587930416	698.6988587930416	90.81407056212274	90.81407056212274	90.81407056212274	90.81407056212274	90.81407056212274	90.81407056212274	90.81407056212274	43.051428324481115	43.051428324481115	43.051428324481115	30.296570909217337	26.21160456516978	26.21160456516978	26.21160456516978	25.542810277115738	25.542810277115738	25.542810277115738	25.165577386051154
0.0	111177442.10435013	24811545.312391393	20275386.031997643	14049833.450815203	14049833.450815203	14049833.450815203	14049833.450815203	14049833.450815203	14049833.450815203	14049833.450815203	14049833.450815203	14049833.450815203	14049833.450815203	14049833.450815203	14049833.450815203	14049833.450815203	14049833.450815203	14049833.450815203	14049833.450815203	14049833.450815203	14049833.450815203	14049833.450815203	14049833.450815203	14049833.450815203	14049833.450815203	14049833.450815203	14049833.450815203	14049833.450815203	14049833.450815203	14049833.450815203	14049833.450815203	14049833.450815203	14049833.450815203	14049833.450815203	14049833.450815203	14049833.450815203	14049833.450815203	14049833.450815203	14049833.450815203	14049833.450815203	14049833.450815203	14049833.450815203	14049833.450815203	14049833.450815203	14049833.450815203	14049833.450815203	14049833.450815203	14049833.450815203	14049833.450815203
1344402881.4138138	1228235763.5523596	997547641.9707319	953252049.3696561	871630461.2775275	438419920.06193566	292600166.5838512	230825656.24205917	103787108.69728109	74066163.17148006	65470238.319744386	45510257.23439502	38801789.39602675	38196551.517591104	32535652.170279186	30281284.776878543	28127333.16618463	15364166.036763223	9002857.024877531	6549918.846229914	2548513.2622350026	1444757.6631560011	1392359.7895165323	1123784.9583244785	994554.0259387225	463266.3451630678	160130.2423850606	1284.968241994651	53.1657387361541	50.87220294226237	41.19899831634785	13.68916708291459	12.17029752258113	11.47782625707571	11.252821782686134	9.574399500580611	9.574399500580611	6.965266891675363	5.616056692372425	3.850820084015133	2.2462823365773104	2.2462823365773104	2.2119180281576134	2.1477947352864417	2.1477947352864417	2.037002530397218	2.0345788420211575	2.0037121578482147	1.9332667697491166	1.783143347795376
1387775547.1698136	1387775547.1698136	1282859945.903755	898147039.2435856	637981022.0223534	264635218.9469569	235657764.06405464	226789762.43199092	183870674.02870417	178846492.32221648	178733280.74913466	155849196.97002384	132350200.84611642	59228974.97001014	57803008.72880424	37565469.10652673	35599913.497107066	34651616.39661594	15728590.27161033	14594439.49806092	11771399.645634117	11748097.551270088	9776356.237543533	9178912.435548762	6996200.1133567635	6996200.1133567635	6959002.927617272	4661626.559813457	4661626.559813457	4661626.559813457	4612848.608213185	2136618.6221035155	2119506.7461247323	1559994.447891148	650154.4070376547	285245.87734065123	90016.18409185616	89465.27935326676	9744.270300896644	6019.194404623753	6019.194404623753	4701.376611840337	4065.750257807443	3438.591279344053	2453.2532976948337	2453.2532976948337	1346.0994848651044	1072.6062175102347	1065.9810641367405	948.9195280329806
1218425205.5556211	1213293892.3553283	915141493.4545254	570050729.5868602	483413052.8378412	422331403.17243725	46296297.74400199	46296297.74400199	35560600.68201665	13793672.017432852	12870719.58788813	9892781.198076028	5858101.701519265	3739044.6376889134	3535499.235264166	375936.1689342367	308058.6718258085	51767.18946528317	1349.4077603150959	1349.4077603150959	1349.4077603150959	43.49762794699238	43.49762794699238	39.127604875209194	24.9361601972487	18.230402452728278	12.5519029271441	10.838913712937734	6.755292825882492	6.755292825882492	6.376810781988814	4.746052582474992	4.642266884749951	4.492912711265961	3.499147893358485	3.46266739848087	3.136159749807975	2.509896777865429	2.509896777865429	2.509896777865429	2.509896777865429	2.224333939529982	2.044151517042761	2.044151517042761	1.9828658403646302	1.9229516074502968	1.7981246085072087	1.7952738627854634	1.7952738627854634	1.7952738627854634
1139103902.9800162	1138692759.9468496	1138692759.9468496	918476577.6213586	887731685.8752224	716390644.6468118	711220175.5946333	711220175.5946333	711220175.5946333	645443396.9539207	645443396.9539207	645443396.9539207	546320769.7347472	546320769.7347472	546320769.7347472	508465446.12168205	392042309.1080342	392042309.1080342	350367357.3295508	350367357.3295508	350367357.3295508	350367357.3295508	350367357.3295508	350367357.3295508	318794881.9015641	318794881.9015641	318794881.9015641	318794881.9015641	318794881.9015641	318794881.9015641	318794881.9015641	318794881.9015641	315485345.37330407	315485345.37330407	277916634.2386114	277907867.48906016	277907867.48906016	277907867.48906016	277907867.48906016	277888734.56880856	277888734.56880856	277888734.56880856	274903732.52763414	274903732.52763414	274903732.52763414	262533856.85851207	261721227.16694218	259666701.44360664	218485390.4341239	218485390.4341239
925120631.5833733	569284756.1752477	391659781.69052213	141101964.02741766	66534419.89478275	15983302.259362562	4848926.132502928	2156723.7378789745	1418125.4141605387	1251875.6869319037	808145.2795699612	464822.3988101231	157421.19453400193	144402.17137759514	103087.02711863517	80207.42006899255	53574.86419928914	53574.86419928914	53574.86419928914	43229.843984041356	43229.843984041356	6998.0313481393005	6998.0313481393005	6998.0313481393005	6998.0313481393005	6998.0313481393005	2526.2665417325925	2526.2665417325925	2526.2665417325925	2526.2665417325925	2526.2665417325925	2526.2665417325925	2014.348112596356	2014.348112596356	849.6330713798964	849.6330713798964	849.6330713798964	683.7960279609665	683.7960279609665	683.7960279609665	683.7960279609665	683.7960279609665	683.7960279609665	683.7960279609665	683.7960279609665	683.7960279609665	683.7960279609665	87.34407276117005	87.34407276117005	87.34407276117005
0.0	208211143.17045635	57918284.08036704	38356313.54449969	33324814.931099452	22162489.961439032	17710447.01578611	17710447.01578611	17710447.01578611	17710447.01578611	17710447.01578611	17710447.01578611	17710447.01578611	17710447.01578611	17710447.01578611	17710447.01578611	17710447.01578611	17710447.01578611	17710447.01578611	17710447.01578611	17710447.01578611	17710447.01578611	17710447.01578611	17710447.01578611	17710447.01578611	17710447.01578611	17710447.01578611	17710447.01578611	17710447.01578611	17710447.01578611	17710447.01578611	17710447.01578611	17710447.01578611	17710447.01578611	17710447.01578611	17710447.01578611	17710447.01578611	17710447.01578611	17710447.01578611	17710447.01578611	17710447.01578611	17710447.01578611	17710447.01578611	17710447.01578611	17710447.01578611	17710447.01578611	17710447.01578611	17710447.01578611	17710447.01578611	17710447.01578611
1242856379.8288047	1133773193.2587695	713292491.1570215	50840202.57244675	50840202.57244675	27622229.73803273	3555636.4949180526	3426100.764950244	3426100.764950244	1772693.6438694438	1549079.7946589682	578828.3840348717	387847.4305364575	366807.9948212592	317184.24057079526	259604.84947043634	49597.97209813715	46622.16727028217	40961.92057190588	2922.5587844101806	2305.2980013086544	2019.616123175898	1663.8075419309832	1644.663560276928	1644.663560276928	1523.5255584155025	87.73439562175288	52.66803269348829	52.66803269348829	52.66803269348829	52.66803269348829	49.01039415844592	39.08066138076374	39.08066138076374	33.72526548382449	27.8385306416601	20.18441866514823	14.3202732801049	14.3202732801049	13.831890664494573	8.727491925269476	8.369001790878167	7.858937820423472	7.79013180556854	7.345929458470294	4.653167885071116	4.653167885071116	3.925302661085132	3.8626546727071642	3.6973199477163448
1419270549.2917614	1057008086.6671277	1057008086.6671277	1057008086.6671277	709977585.8355107	334630229.926403	119112312.45448884	109824486.41809155	97376281.27633677	95267710.85769701	44542183.845534906	28765358.586444575	25425601.536021378	9895503.625835525	7945772.624307851	6079962.572092016	1586363.043463124	1580308.3174497816	1467815.562039342	1252415.2156847417	1252415.2156847417	1041912.5239345239	819062.7609069779	759271.4368386297	396059.50105667236	396059.50105667236	343501.0746036327	19399.063794338836	8386.106278913017	8386.106278913017	8386.106278913017	8386.106278913017	4888.162775940833	3796.0370751245514	373.67745127977093	189.22363391531673	135.809659751573	120.93184681857059	120.93184681857059	120.93184681857059	76.60584899486395	76.60584899486395	76.60584899486395	64.74993896616076	55.68462775397782	53.36333985195545	45.74104104072114	17.969425931402768	12.981183902424204	12.981183902424204
1455606568.2849035	1397139301.9070663	813438391.2452524	578481527.1646986	403183898.3354412	201368302.05357906	201368302.05357906	53030659.06321501	53030659.06321501	48631654.54203467	22032065.84346214	12229852.215726735	5688128.329303972	3260997.8670214633	3189352.211945849	692083.9424689871	692083.9424689871	692083.9424689871	209184.8606715496	115716.31408229146	4035.493308965301	1404.0878133454762	43.03426555601917	33.32250030559403	24.936996187230317	22.434609188952294	16.699456597902444	15.222254529758908	7.71612618762221	7.326249161025212	5.515969229455495	5.034748525391111	4.664762200382146	4.374472786046242	4.243311296938861	3.3149120796461258	2.8511532677408655	2.8511532677408655	2.200014818773226	2.200014818773226	2.200014818773226	2.075805969254664	1.9503382096535664	1.60569636942885	1.60569636942885	1.5108261639711469	1.4925591972654106	1.4566172061695228	1.4566172061695228	1.4566172061695228
1515288990.3184054	1172928992.4086037	1172928992.4086037	1050908550.6689036	1050908550.6689036	1050908550.6689036	927592370.3015532	927592370.3015532	835694378.5448111	797922328.9486084	715098667.0437559	564728810.4501437	319249951.7183334	319249951.7183334	319249951.7183334	319249951.7183334	319249951.7183334	319249951.7183334	259226019.5424869	248845213.18744516	155221759.7920683	155221759.7920683	155221759.7920683	150228701.36685556	143223361.32776386	143223361.32776386	143223361.32776386	143223361.32776386	143223361.32776386	143223361.32776386	143223361.32776386	84617468.99687527	84491723.7512787	84491723.7512787	84491723.7512787	84491723.7512787	84491723.7512787	84243244.9907423	84243244.9907423	84243244.9907423	84243244.9907423	84243244.9907423	84243244.9907423	84243244.9907423	84243244.9907423	84117499.01855782	82576637.29643553	82576637.29643553	82576637.29643553	82406347.78935587
1129856265.9417357	670367893.6600177	325653714.98593456	120269738.16202673	49879302.66468149	17027772.875826377	1776624.559283786	1247907.422624339	1139546.2067436576	683929.5211670065	648511.471101656	475400.0472949886	133388.39742288037	133388.39742288037	129652.31263800352	47753.23582392803	10758.024717966266	10758.024717966266	10758.024717966266	1069.0986149122668	1069.0986149122668	1069.0986149122668	1069.0986149122668	1069.0986149122668	429.9753129921136	429.9753129921136	82.98387266385586	82.98387266385586	82.98387266385586	82.98387266385586	82.98387266385586	82.98387266385586	82.98387266385586	82.98387266385586	82.98387266385586	82.98387266385586	82.98387266385586	82.98387266385586	82.98387266385586	82.98387266385586	82.98387266385586	82.98387266385586	82.98387266385586	74.95187521185527	74.95187521185527	74.95187521185527	74.95187521185527	74.95187521185527	74.95187521185527	74.95187521185527
0.0	77444861.97349893	30037563.526264377	30037563.526264377	29160636.51022299	29160636.51022299	29160636.51022299	29160636.51022299	29160636.51022299	29160636.51022299	29160636.51022299	29160636.51022299	29160636.51022299	29160636.51022299	29160636.51022299	29160636.51022299	29160636.51022299	29160636.51022299	29160636.51022299	29160636.51022299	29160636.51022299	29160636.51022299	29160636.51022299	29160636.51022299	29160636.51022299	29160636.51022299	29160636.51022299	29160636.51022299	29160636.51022299	29160636.51022299	29160636.51022299	29160636.51022299	29160636.51022299	29160636.51022299	29160636.51022299	29160636.51022299	29160636.51022299	29160636.51022299	29160636.51022299	29160636.51022299	29160636.51022299	29160636.51022299	29160636.51022299	29160636.51022299	29160636.51022299	29160636.51022299	29160636.51022299	29160636.51022299	29160636.51022299	29160636.51022299
1303415865.4380643	1288627561.2914226	686937881.4953899	583172740.9823661	463246467.0953264	317177329.63974255	154373881.9797869	49170373.2581466	6047917.242042032	2528759.3636994655	2528729.441206041	1837978.7660649917	1361105.2842415757	630228.6819652523	245001.81401953223	181338.9110460433	77459.32935825831	30455.467843656115	22642.916799469058	11426.118599895286	6911.374356409717	6911.374356409717	3390.1692968304883	3149.5894431769066	863.5666126660377	442.04604743392724	72.59539018525018	41.021770533696426	39.549419147516694	36.464216810681414	36.464216810681414	33.69560334679998	33.69560334679998	24.208004462877266	23.244559713909357	23.244559713909357	17.279088033972226	11.694951297253764	5.076147321658047	5.076147321658047	5.076147321658047	4.59217944743438	4.525814018085441	1.921496561426519	1.921496561426519	1.530680434059397	1.51309210121805	1.3476318796553584	1.3476318796553584	1.3450417504794756
750438628.287688	595902728.1881341	309877596.794368	251759000.5173712	92076620.43628183	13459071.909360256	5738993.162546428	4541179.510328737	3087426.278633723	2339971.813949557	1360147.7786974492	1139146.1252169807	546022.2895548565	471374.5220965401	326018.635430648	230916.71839272938	192831.34851496766	187445.42932351734	160146.50112929405	160146.50112929405	63548.839378108	50008.53763956625	36729.086117294995	11892.704193531623	11892.704193531623	27.934162998029876	24.861807845843995	20.656363418314136	15.773386262128444	15.773386262128444	12.002260750824227	11.362894548533355	7.7662232678019665	5.974836393286319	5.372640996063598	3.9273821649604908	3.393458285303153	2.8945089697683284	2.8143897061625345	2.8143897061625345	2.7417174684654917	2.713620017941798	2.713620017941798	2.7067669739707214	2.673576252347224	2.673576252347224	2.673576252347224	2.6220723426823356	2.6220723426823356	2.6171186153792294
1269266889.9274516	870429546.4722114	832425017.2900811	122131643.90392156	122131643.90392156	96468572.45692335	48896862.31880965	33996676.71312264	15501089.971067693	13407349.158758696	8116484.349128238	6857507.523260326	2804673.6062235995	2035565.1995380945	863558.541173418	285856.0968946364	285856.0968946364	285856.0968946364	62925.87729398932	62925.87729398932	36441.59538690776	36441.59538690776	36441.59538690776	14159.782528402728	7661.222888091902	4476.772397539409	2437.533292697544	429.53043098077677	96.58615932814024	91.68046946416489	27.28783654702607	24.30270458301455	13.31156155215346	11.178086827176125	10.711863675555438	9.604156012571023	7.880315767737125	6.88589351588352	6.493056735467627	5.305852657051286	4.206570408573062	3.1843095903354794	2.9170965050379998	2.7002047201742823	2.7002047201742823	2.604511674402446	2.3736274456598925	2.3736274456598925	2.2524362175317862	1.761796099670855
1166204194.6910703	1166204194.6910703	894842292.3269296	889754887.425057	786926663.9012283	786926663.9012283	786926663.9012283	697344674.8921062	660058785.470397	660058785.470397	635156514.1276603	635156514.1276603	635156513.9044167	635156513.9044167	635156513.9044167	635156513.9044167	625410149.7127138	529552154.2053454	486890473.37937903	430571313.9882529	430571313.7650093	430571313.7650093	321239360.8977573	321239360.8977573	321239360.8977573	321239360.8977573	320379827.2187618	320379827.2187618	320379827.2187618	320379827.2187618	320379827.2187618	320379827.2187618	320379827.2187618	319788873.62590414	319788873.62590414	319788873.62590414	319788873.62590414	319788873.62590414	319788873.62590414	319788873.62590414	319788873.62590414	319788873.62590414	319788873.62590414	220724807.30217138	220724807.30217138	220724807.30217138	220724807.30217138	220724807.30217138	220133853.70931378	220133853.70931378
1064350927.1225059	765109219.3137577	454635535.8067095	201467871.7279957	74061882.85190152	24950376.593701098	14032981.995529737	3623732.3928255606	1465432.432120458	1465432.432120458	1126795.0025450026	536939.3703410516	536939.3703410516	206123.93145405283	55852.04726338864	55852.04726338864	55852.04726338864	55852.04726338864	55852.04726338864	44167.497763043146	27673.181026953203	23331.954343677637	23331.954343677637	23331.954343677637	23331.954343677637	23331.954343677637	23331.954343677637	23331.954343677637	23331.954343677637	18839.0758562411	18839.0758562411	14396.60872018721	14396.60872018721	14396.60872018721	14396.60872018721	14396.60872018721	7080.555343434039	7080.555343434039	7080.555343434039	7080.555343434039	7080.555343434039	7080.555343434039	7080.555343434039	5659.547793638737	5659.547793638737	5659.547793638737	5659.547793638737	4169.123781576503	4169.123781576503	2730.4255865231603
0.0	77297931.18245804	13443048.0135255	3113237.5926953577	2214580.4648346202	2214580.4648346202	2214580.4648346202	2214580.4648346202	2214580.4648346202	2214580.4648346202	2214580.4648346202	2214580.4648346202	2214580.4648346202	2214580.4648346202	2214580.4648346202	2214580.4648346202	2214580.4648346202	2214580.4648346202	2214580.4648346202	2214580.4648346202	2214580.4648346202	2214580.4648346202	2214580.4648346202	2214580.4648346202	2214580.4648346202	2214580.4648346202	2214580.4648346202	2214580.4648346202	2214580.4648346202	2214580.4648346202	2214580.4648346202	2214580.4648346202	2214580.4648346202	2214580.4648346202	2214580.4648346202	2214580.4648346202	2214580.4648346202	2214580.4648346202	2214580.4648346202	2214580.4648346202	2214580.4648346202	2214580.4648346202	2214580.4648346202	2214580.4648346202	2214580.4648346202	2214580.4648346202	2214580.4648346202	2214580.4648346202	2214580.4648346202	2214580.4648346202
1373436446.119564	946344725.8643892	581368301.6252794	431607350.0718472	379666454.13956434	190318150.54787213	91578562.77527992	70855214.56509422	40876406.9102964	35697652.11578208	22457894.024338752	19803271.677874073	10561965.828430917	9110043.303467229	6777796.423288013	5848816.940467392	5774538.135659847	4645364.87355263	2612479.323653701	1876483.6687414793	374452.9661754863	199197.25069040604	68216.13868498309	43865.46586379425	43865.46586379425	16587.609648278867	14074.600634028795	14074.600634028795	14074.600634028795	12610.76277125711	12087.46730143027	9935.671978653198	7585.787298931675	7585.787298931675	6918.290500272819	3653.8518227610803	2229.454359456566	157.79754679172706	142.4924741393797	109.12289992887172	105.94632879398745	103.87262078787455	103.87262078787455	103.87262078787455	103.87262078787455	95.63004827028229	85.02550559008839	77.20139338881827	54.98644484608886	54.98644484608886
1206472303.640009	1115180104.0715184	1012954597.2457716	911267913.8368433	873021274.8929435	773116379.1876159	524759758.05640763	110559814.031235	107989620.65702237	101334148.94096972	94124339.30086075	59857065.77675276	48022574.77305895	46052148.02094709	39115296.41643591	39115296.41643591	36518621.727921754	28168798.010685053	11388871.491651645	8614949.465049453	8.71343357910547	8.079261318848467	8.079261318848467	4.697215452409437	0.9561433531634504	0.8864370280727987	0.8864370280727987	0.8835224783489238	0.8797725861336488	0.8712509068734331	0.8469449882649429	0.8469449882649429	0.8181498668074223	0.8181498668074223	0.8181498668074223	0.8181498668074223	0.8181498668074223	0.8181498668074223	0.8181364919478732	0.8165377943046151	0.8165377943046151	0.8165377943046151	0.8159547697391979	0.8157105735201043	0.8157105735201043	0.8157105735201043	0.8157105735201043	0.8157105735201043	0.8153413019002143	0.8153413019002143
1214958430.3712223	940142781.2411278	920676481.4412287	315133823.1581219	315133823.1581219	151787602.8008101	151787602.8008101	84076384.35661016	80698504.67836636	37661358.10101815	17875503.79643448	17875503.79643448	11970682.929773776	9259508.288667146	4183902.490184327	2030922.7068737114	2030922.7068737114	1333543.062314505	467784.41624050867	91070.85039821612	91070.85039821612	14178.920070295973	346.86898312314196	346.86898312314196	39.986230315840174	33.67788273117037	33.15175031395629	20.31210059162985	20.31210059162985	20.31210059162985	15.712100042319321	15.712100042319321	9.937845730787616	7.306562343520025	6.8929804202108675	6.50253505455705	4.860457344271414	3.7615964792328036	3.7615964792328036	3.185843581198977	2.9009107317904745	2.810977052850622	2.4134390108673114	2.2559818786866774	2.092184891698999	1.981830443561982	1.981830443561982	1.9492969871439598	1.852104550744188	1.776771280575117
1318719476.1258495	1318719476.1258495	1318719476.1258495	1262638091.091749	1228222763.2338996	788367440.1816754	788367440.1816754	788367440.1816754	788367440.1816754	616676462.5498718	616676462.5498718	593088994.5005145	475763833.41045696	475763833.41045696	475763833.41045696	458423431.65567493	452392638.0814671	452392638.0814671	217810068.05702925	217810068.05702925	209052269.6200574	209052269.6200574	162393758.7920136	162393758.7920136	162393758.7920136	162393758.7920136	162393758.7920136	162393758.7920136	162393758.7920136	162393758.7920136	158213696.8450733	158213696.8450733	125664487.90474778	125664487.90474778	125664487.90474778	125664487.90474778	125664487.90474778	125664487.90474778	125664487.90474778	125664487.90474778	125664487.90474778	119653860.59050003	100061789.40414631	100061789.40414631	100061789.40414631	100061789.40414631	94051162.08989857	94051162.08989857	94051162.08989857	94051162.08989857
1137179751.6584198	778512395.5006012	471980829.12203664	211825057.0649511	75944677.5873856	21311790.85933504	4298869.8317785	650917.445364117	650917.445364117	267198.6435939986	99235.19986142092	99235.19986142092	64199.23994980162	62746.71014861665	44076.708179571106	36178.87477192381	36178.87477192381	36178.87477192381	36178.87477192381	36178.87477192381	10960.099997600355	10960.099997600355	10960.099997600355	10960.099997600355	10960.099997600355	10960.099997600355	9368.62651026235	9368.62651026235	8775.851640861056	8775.851640861056	8775.851640861056	3438.4430422540436	3438.4430422540436	3438.4430422540436	3438.4430422540436	3438.4430422540436	3438.4430422540436	3438.4430422540436	3438.4430422540436	1154.8013717478439	817.1384845943784	817.1384845943784	817.1384845943784	85.91196645125785	85.91196645125785	85.91196645125785	52.6315374328577	52.6315374328577	52.6315374328577	52.6315374328577
0.0	80923816.05227138	27675991.913188703	12952060.591177355	7900995.798700467	6736064.325919289	6047412.781409889	5628416.828926821	5365642.410607115	5189201.621022015	5111619.398174764	5111619.398174764	5111619.398174764	5111619.398174764	5111619.398174764	5111619.398174764	5111619.398174764	5111619.398174764	5111619.398174764	5111619.398174764	5111619.398174764	5111619.398174764	5111619.398174764	5111619.398174764	5111619.398174764	5111619.398174764	5111619.398174764	5111619.398174764	5111619.398174764	5111619.398174764	5111619.398174764	5111619.398174764	5111619.398174764	5111619.398174764	5111619.398174764	5111619.398174764	5111619.398174764	5111619.398174764	5111619.398174764	5111619.398174764	5111619.398174764	5111619.398174764	5111619.398174764	5111619.398174764	5111619.398174764	5111619.398174764	5111619.398174764	5111619.398174764	5111619.398174764	5111619.398174764
931640453.9532768	767118679.3176008	623948102.4815876	560574143.8524336	511328354.72233945	307234067.1864237	158539923.72496596	59893945.68496111	50574559.83163205	49725065.3313114	44266068.22032395	38463341.11722801	13580546.533618417	8982368.117176656	5099968.945070386	1405449.2825602018	1061122.9171291115	443431.738094729	192177.72795278876	57651.762702094704	36628.655985620135	6876.404704810421	2855.0800085024903	442.85350146457574	70.66573103998972	70.66573103998972	70.66573103998972	70.66573103998972	35.45100751627115	31.70739876427205	30.91357277475863	30.835595377468202	30.835595377468202	30.835595377468202	30.209094714769414	30.209094714769414	30.02984249242855	30.02984249242855	30.02984249242855	28.559520637755224	22.277627938767676	22.277627938767676	19.442848224171986	17.28799669117225	16.343334023523067	11.728058975073118	7.782748088260131	6.604428726754134	5.98496451868857	5.882282739304419
1117963369.5493772	1056459077.0718224	1015805958.5285218	937366317.8738322	891792391.5579902	351009802.4241622	176600433.3577835	176600433.3577835	85213874.5595889	8703954.944671866	6681580.39095749	2584976.9808248607	1153419.0879491721	179913.76390192198	163220.02897475837	163220.02897475837	45968.17364951075	39319.573850916786	33410.88570382124	17565.237773455112	12743.852454198284	12743.852454198284	3707.9049249756317	3707.9049249756317	3707.9049249756317	3707.9049249756317	1144.1600089999442	764.0403605084008	514.3680821397963	500.2639903583311	10.496849747940814	7.700237751614222	2.4971650565884063	2.3226488158993024	2.232077538806894	2.232077538806894	2.2001827340996054	2.2001827340996054	2.1964074905746664	2.1932070018613365	2.1932070018613365	2.181758375544882	2.1633405856211594	2.1633405856211594	2.1205131846376957	2.1205131846376957	2.1135551289851118	2.1135551289851118	2.113228990882907	2.113228990882907
1421294176.7991931	1163890068.4102654	624772027.6983156	194155665.5846518	173773902.95158702	173773902.95158702	67205870.92327821	32880201.38228217	32880201.38228217	26781198.887393788	26781198.887393788	20155389.465126615	10531689.110320391	5039963.223655732	3370859.5901689036	3370859.5901689036	1768153.5976026785	1768153.5976026785	1040202.3946452949	1033094.054989993	274921.0501689958	246212.22741915955	246212.22741915955	138304.17150254356	114321.59694039072	42683.08539590209	1204.7927147178539	1204.7927147178539	1204.7927147178539	67.10246962960926	67.10246962960926	67.10246962960926	29.942454156981213	25.170172468839336	18.66650291808609	13.630788432391483	11.076682534397001	9.297418799064046	7.7335148008510615	7.24995361131008	6.848154418794717	5.870460009596309	5.598065045782412	5.02776345891267	4.17506173278314	4.17506173278314	3.436744967630307	3.312018232859838	2.8301946673276124	1.7815069426853125
982725531.7128417	980960360.3460226	980960360.3460226	980960360.3460226	967506348.8214977	891476241.6425849	766478428.1314844	727406670.489276	524833896.7794043	491323797.72785985	459467948.06216115	459467948.06216115	329253289.2843745	329253289.2843745	275219599.2204721	275219599.2204721	275219599.2204721	275219599.2204721	275219599.2204721	275219599.2204721	191605642.8477784	191605642.8477784	191605642.8477784	191605642.8477784	191605642.8477784	191481286.07600102	191019228.8343949	191019228.8343949	134493881.71355712	134493881.71355712	104892199.72541484	104892199.72541484	104892199.72541484	104892199.72541484	104892199.72541484	104892199.72541484	64429623.3102296	64429623.3102296	61507321.93483014	59904573.064495645	58402439.626008436	51595073.22110513	51595073.22110513	51595073.22110513	51595073.22110513	51595073.22110513	51595073.22110513	51595073.22110513	51595073.22110513	42156222.991254024
1417797860.9036655	777061065.0642728	357754983.1510608	155077509.27395728	52597971.62580906	16093354.187034968	10444037.04122849	3019204.1768216616	1980908.2278597911	650708.881059767	650708.881059767	650708.881059767	650708.881059767	650708.881059767	376240.7776510942	369055.2192026233	115867.32589826542	115867.32589826542	115867.32589826542	40737.27307929058	40737.27307929058	40737.27307929058	39944.60299498644	21111.92636284378	21111.92636284378	21111.92636284378	21111.92636284378	20485.297151177576	20485.297151177576	20485.297151177576	20485.297151177576	20485.297151177576	20485.297151177576	20485.297151177576	16489.835501539877	16489.835501539877	13740.275077476215	1217.522436161802	1217.522436161802	1217.522436161802	729.9433854016318	729.9433854016318	729.9433854016318	729.9433854016318	729.9433854016318	729.9433854016318	729.9433854016318	729.9433854016318	729.9433854016318	492.1869474002947
0.0	94905002.53727028	20847341.074220713	7705269.014548647	5744779.216684214	4160910.9813028867	3034318.570418173	2339714.9263523496	2038449.5291581075	1902388.1546821794	1902388.1546821794	1902388.1546821794	1902388.1546821794	1902388.1546821794	1902388.1546821794	1902388.1546821794	1902388.1546821794	1902388.1546821794	1902388.1546821794	1902388.1546821794	1902388.1546821794	1902388.1546821794	1902388.1546821794	1902388.1546821794	1902388.1546821794	1902388.1546821794	1902388.1546821794	1902388.1546821794	1902388.1546821794	1902388.1546821794	1902388.1546821794	1902388.1546821794	1902388.1546821794	1902388.1546821794	1902388.1546821794	1902388.1546821794	1902388.1546821794	1902388.1546821794	1902388.1546821794	1902388.1546821794	1902388.1546821794	1902388.1546821794	1902388.1546821794	1902388.1546821794	1902388.1546821794	1902388.1546821794	1902388.1546821794	1902388.1546821794	1902388.1546821794	1902388.1546821794
569037317.3395433	480427676.44134265	320641176.3131149	79976270.45456742	20352564.082991358	16989427.947123278	11283863.411277607	7679043.617691315	5035690.874526805	5035690.874526805	4436236.550608766	4360743.625261416	3910799.269044894	3791911.7016455904	2502964.946701006	1530131.0953716552	1233806.8622913607	1149566.8029715326	669488.2799532805	30438.903621525915	30438.903621525915	25734.221459328575	2818.6234779991605	1109.261944112485	916.1514316248264	916.1514316248264	575.3367020499672	79.53723781369648	56.19721991363659	46.87583624205075	46.87583624205075	45.71868687529907	44.025246554236254	27.18422836117335	26.887563116216914	23.976416097780078	23.70267898416542	23.62549242627072	19.275610968419773	18.35578719544105	15.65183758248915	13.283835985610601	13.039173086004348	11.060747990624856	11.060747990624856	9.416041364852255	9.416041364852255	3.2116283669326116	2.458731609145641	2.182027177092055
1485585454.491722	1375452677.1702447	1293663706.7148178	1031852810.8128443	1008823618.7770313	978772207.5605807	944531665.933512	833981606.1245707	626818141.1856089	133868008.87794365	76073211.44496667	53504876.60306883	34200267.007206485	13239956.031987382	8645026.332108695	2133750.0569968754	1567829.0686402177	764236.8516068717	114601.9171613784	6759.21983931955	6759.21983931955	5860.585710177863	5031.821900844736	3901.790556241125	2700.282837808364	2700.282837808364	2289.2981768191808	581.3987487837576	59.025903193404204	59.025903193404204	50.07161174879496	28.89902396104523	28.7745487559537	24.277408296235794	20.504058616492568	17.55439824028525	15.787775808377829	11.32069246671255	11.32069246671255	6.812334098811178	6.019287201791356	5.333235813971557	1.2112221596710437	0.761746194481538	0.7487017988180371	0.7487017988180371	0.7487017988180371	0.7487017988180371	0.7485890295834743	0.7485368889515855
1057582686.5959289	255637972.5760139	255637972.5760139	135317489.1759216	133133582.73484969	87966229.25083163	17979540.553091817	17979540.553091817	17979540.553091817	4286284.232195994	1661885.4167787074	106903.15405434184	106903.15405434184	23532.86474212199	9134.801058133926	9134.801058133926	329.8738176381735	70.24887379357523	56.6393699553995	32.521006110811925	32.521006110811925	19.944170491261975	19.944170491261975	18.569082507377278	13.780959778575244	9.167953824055635	8.871372343953407	8.296758308932459	7.262192581665804	6.726579955758287	5.205198882204567	4.508362855668179	3.89860377446463	3.4063368899106887	3.194356117228292	2.894477776098083	2.894477776098083	2.719909936219493	2.719909936219493	2.505759405172564	2.505759405172564	2.505759405172564	2.4217031554829087	2.4217031554829087	2.3626425177690007	2.3626425177690007	2.3626425177690007	2.3626425177690007	2.3107784156367166	2.3107784156367166
1292774186.3354325	1292774186.3354325	1292774186.3354325	1292774186.3354325	1092175542.9098256	890717171.191023	819891441.0609138	581118500.7574646	581118500.7574646	581118500.7574646	471670684.8957595	471670684.8957595	471670684.8957595	416612409.0327451	328191041.0575983	328191041.0575983	315849022.5934852	315849022.5934852	315849022.5934852	315849022.5934852	315849022.5934852	315849022.5934852	315849022.5934852	315849022.5934852	284156801.564603	284156801.564603	284156801.564603	266397975.89524567	266397975.89524567	266397975.89524567	266397975.89524567	266397975.89524567	266397975.89524567	199793085.34255424	199793085.34255424	159077568.6046203	159077568.6046203	159077568.6046203	159077568.6046203	159077568.6046203	157697259.95436835	157697259.95436835	157697259.95436835	157697259.95436835	157697259.95436835	157697259.95436835	142941295.9794955	142941295.9794955	142941295.9794955	142941295.9794955
914482466.9441137	583147155.6797047	279442070.0086836	120398211.37321039	37268174.024329714	13282588.252573935	3096351.642161959	1665318.457694648	1368442.401012021	921634.5154604482	472216.4038961335	411648.7041859362	175589.03122853453	46106.32650712443	24765.272429901284	24765.272429901284	23554.417668074944	23554.417668074944	23554.417668074944	13168.828373770892	13168.828373770892	13168.828373770892	13168.828373770892	3984.733999606617	1410.8382636796432	1410.8382636796432	1410.8382636796432	1410.8382636796432	1410.8382636796432	1410.8382636796432	1410.8382636796432	1410.8382636796432	1410.8382636796432	137.25993826737937	137.25993826737937	137.25993826737937	137.25993826737937	67.07700135533	67.07700135533	67.07700135533	67.07700135533	67.07700135533	67.07700135533	67.07700135533	67.07700135533	67.07700135533	67.07700135533	67.07700135533	67.07700135533	55.481477739963694
0.0	120620915.35343981	21479253.002290882	13443854.1735623	13443854.1735623	13005874.03915626	9105459.167921372	7158168.514425503	5803891.674995087	5056037.889054942	5056037.889054942	5056037.889054942	5056037.889054942	5056037.889054942	5056037.889054942	5056037.889054942	5056037.889054942	5056037.889054942	5056037.889054942	5056037.889054942	5056037.889054942	5056037.889054942	5056037.889054942	5056037.889054942	5056037.889054942	5056037.889054942	5056037.889054942	5056037.889054942	5056037.889054942	5056037.889054942	5056037.889054942	5056037.889054942	5056037.889054942	5056037.889054942	5056037.889054942	5056037.889054942	5056037.889054942	5056037.889054942	5056037.889054942	5056037.889054942	5056037.889054942	5056037.889054942	5056037.889054942	5056037.889054942	5056037.889054942	5056037.889054942	5056037.889054942	5056037.889054942	5056037.889054942	5056037.889054942
1339796066.7180033	1068983477.2864331	871144037.2869161	604974340.283222	604974340.283222	303543579.7450108	216277598.07958588	166939775.84956	52318750.46447739	18806263.055265956	13868259.611058244	5160048.511590939	940535.1538006631	940535.1538006631	940535.1538006631	873026.8982961704	378070.23943019315	270113.3243909933	56210.29773482621	1498.3137902665048	1107.4758495088809	1068.4298708768758	961.6972048827497	879.6405959762662	879.6405959762662	666.248643617873	271.4556334331552	271.4556334331552	268.80179241326533	190.85767759707136	168.63180912752307	159.76683998188616	51.804749998247786	50.095405631057105	50.095405631057105	47.45786287981179	47.45786287981179	47.08413172447195	47.08413172447195	46.5151013627908	36.400938362577584	28.140006152352687	26.641924773912223	21.228102961895175	16.725388507660043	14.45869431347279	10.718585373049196	10.560779952592178	10.560779952592178	10.530583697100598
1043530923.6761391	1043530923.6761391	971108210.184029	790469101.2512348	693140974.546764	620463507.2089317	489840573.9312853	489840573.9312853	437100182.8400323	325800643.7754538	296428673.9191903	252547086.00560513	33437953.51585232	32556985.498918977	27422793.025841	22466576.688912574	2050167.9699051357	1633291.7526360007	1233979.0225481014	671468.5125875465	429869.10925230244	338473.5792482872	66978.25572610766	8839.891781353448	7327.839374652009	269.809412520231	269.809412520231	187.63189378297616	66.88701420443333	44.50867429554304	38.26705311831606	36.854587200579466	36.436604032205686	34.30766900629806	17.251766521218407	14.701834488653862	13.900939779411093	6.142870527664834	1.9946468494613936	1.4411767811225646	1.4411767811225646	1.4411767811225646	1.4411767811225646	1.4166664143451242	1.4166664143451242	1.4166664143451242	1.4166664143451242	1.4166664143451242	1.4166664143451242	1.4166664143451242
1300881004.3988256	905693967.6059092	905693967.6059092	401210677.2973747	290833662.1027516	186203746.74069646	136455454.95113122	45408680.932439014	26114336.997454617	19228666.777974755	9293259.632265508	2384189.6009946303	2384189.6009946303	2006570.8929590005	950209.1748688531	522069.78172377934	522069.78172377934	207902.58411733105	82646.02515281018	82646.02515281018	39470.81090419856	2586.503995348493	1259.794535598041	1259.794535598041	45.4039719686206	44.75120685206388	44.2510251746907	20.60512107142953	20.536985755293653	16.950546288181318	11.785387463663888	10.701707486060798	9.060277794110112	6.720128224621988	5.328508679234883	5.264743519588359	3.986525200752194	3.426241940927994	2.629541275295372	2.629541275295372	2.458434132172721	2.2918270950122728	2.2918270950122728	2.180236007733974	2.016901025131364	1.8693282740136774	1.8693282740136774	1.8693282740136774	1.8028512180625438	1.7657032748159764
553987611.730481	532630737.574071	532630737.574071	532407117.6751279	532407117.6751279	532407117.6751279	479363920.0967614	455348373.8699649	449045751.3818297	449045751.3818297	330073964.58395773	315276496.66526705	252739133.36347649	250365819.54190123	250365819.54190123	250365819.54190123	250365819.54190123	132764027.65470383	104372548.83083516	104372548.83083516	100561010.02267067	94432816.86507769	94432816.86507769	94432816.86507769	94432816.86507769	94291497.10390459	87683280.99678579	87683280.99678579	87683280.99678579	87683280.99678579	87683280.99678579	87683280.99678579	87683280.99678579	87683280.99678579	85905535.06029001	56303631.906478606	56303631.906478606	56303631.906478606	56303631.906478606	56303631.906478606	56162312.14530549	56162312.14530549	56162312.14530549	56162312.14530549	56162312.14530549	56162312.14530549	56162312.14530549	56162312.14530549	52595281.13446468	52595281.13446468
997101602.3750367	550442755.8429964	311839666.33292747	152477121.62618786	60012765.66172479	17218617.75167118	5171488.713171649	818677.9164440682	818677.9164440682	415494.8430372719	415494.8430372719	291341.0566453345	54574.95686136518	39870.28661969644	39870.28661969644	24992.434269549783	24992.434269549783	24992.434269549783	24992.434269549783	24992.434269549783	24992.434269549783	24992.434269549783	24992.434269549783	24992.434269549783	20919.20741438884	18438.430293711044	18438.430293711044	18438.430293711044	18438.430293711044	13043.352627072703	2606.8824636520385	2606.8824636520385	2606.8824636520385	2606.8824636520385	2606.8824636520385	2606.8824636520385	581.2307379636559	581.2307379636559	581.2307379636559	181.81358469670363	181.81358469670363	53.61076943603661	53.61076943603661	53.61076943603661	53.61076943603661	53.61076943603661	53.61076943603661	53.61076943603661	53.61076943603661	53.61076943603661
0.0	117313413.8895214	31372963.77845823	19123016.623999577	15209586.58661882	14172071.613256706	12307613.01958893	9167042.984344613	6684680.992395184	5007377.366958363	3889126.8321110443	3138717.7987172767	3138717.7987172767	3138717.7987172767	3138717.7987172767	3138717.7987172767	3138717.7987172767	3138717.7987172767	3138717.7987172767	3138717.7987172767	3138717.7987172767	3138717.7987172767	3138717.7987172767	3138717.7987172767	3138717.7987172767	3138717.7987172767	3138717.7987172767	3138717.7987172767	3138717.7987172767	3138717.7987172767	3138717.7987172767	3138717.7987172767	3138717.7987172767	3138717.7987172767	3138717.7987172767	3138717.7987172767	3138717.7987172767	3138717.7987172767	3138717.7987172767	3138717.7987172767	3138717.7987172767	3138717.7987172767	3138717.7987172767	3138717.7987172767	3138717.7987172767	3138717.7987172767	3138717.7987172767	3138717.7987172767	3138717.7987172767	3138717.7987172767
1344227203.04329	889064215.6515129	879906273.2647568	750753010.0967404	84329823.91251735	84329823.91251735	84261652.82453738	76036062.97626783	73530075.88810657	71307032.99965599	67521286.77377456	21948390.487231724	8162977.737745099	8162977.737745099	6779737.298093698	5382069.940884741	4824783.574854387	672159.9173943602	649142.0554951753	526399.6129540276	455838.8999680892	57142.87917250006	24539.92091079639	19195.744662231267	17422.363792499502	10480.909960185081	10340.782975173524	10288.687420836475	9488.036815497593	9037.660539370216	6546.956807304902	1739.9155735194718	1110.9961243520768	159.98417700260944	99.17287583046348	16.18359567738954	11.149942990176433	11.139006047186824	10.88113452179148	10.88113452179148	9.560808128911471	6.33512835806777	4.832146853150538	4.832146853150538	4.758369592707955	4.334663052403371	4.322868232682407	3.560140837439351	3.5555020379869378	2.0423923157699058
879913314.1674485	628521897.2171395	418582807.12518525	346742957.66406125	225432010.54079118	205061148.1939451	141378268.78174174	66501268.54533495	44528816.51579142	41381729.31026475	36030166.99001856	4728587.66176591	1046902.0614615857	72748.82348764053	39629.97112730426	28278.559910828095	26465.553751997344	10290.245059780656	632.8565185846954	62.029973648878155	38.182241722194576	28.911233400906752	28.911233400906752	28.59162478472476	25.518659937374597	25.518659937374597	25.46514892400474	25.46514892400474	23.869003997489145	23.869003997489145	22.39156499243313	22.39156499243313	22.39156499243313	22.21086646509856	20.702532699983575	18.464846829087744	17.94924138181472	16.680804334353702	13.264186539159692	10.493244702288756	2.207197973946014	2.207197973946014	1.714043709755361	1.6154933436353671	1.601694392296623	1.601694392296623	1.601694392296623	1.598664816130925	1.598664816130925	1.593439154126181
692556527.9486598	458472127.36710423	331884623.8787494	181162420.11787763	94715930.17985404	92952827.32061172	63557546.92491827	46741564.93420259	24953270.23721658	4792651.148561304	4792651.148561304	3069736.511492045	2444442.5347395176	1200528.3498557797	889157.7045225226	537435.7733290192	186113.27657003808	95271.97838301065	366.83424935691573	366.83424935691573	366.83424935691573	70.5345589733048	42.45469788104636	25.50601226234437	25.50601226234437	21.332313142719396	15.539130083411536	13.964141838881567	9.565399825247061	6.770393880784481	5.177810517120579	3.709271464268121	3.709271464268121	3.2467836355600186	2.8549478439096023	2.597329094679969	1.8936993803720936	1.8936993803720936	1.8936993803720936	1.717666416455918	1.717666416455918	1.717666416455918	1.717666416455918	1.717666416455918	1.717666416455918	1.717666416455918	1.717666416455918	1.5756258688040177	1.5756258688040177	1.5756258688040177
1448861164.3644829	1364758136.2031288	1161578255.823498	1161578255.823498	1037848324.9740517	1037848324.9740517	1037848324.9740517	1037848324.9740517	958802737.2346525	933896895.9211909	904655496.8626432	904655496.8626432	846972496.9410747	832103910.7112448	728795374.4439644	696931757.206834	636068086.6903907	629744647.395163	624475995.8785678	587120059.1608124	587120059.1608124	556408636.2663794	556408636.2663794	556408636.2663794	556408636.2663794	542133112.7897222	531114342.12309676	531114342.12309676	515523817.4189897	515523817.4189897	369786407.2191776	369786407.2191776	352050016.53041714	352050016.53041714	352050016.53041714	345925888.67861634	345925888.67861634	345925888.67861634	345925888.67861634	345925888.67861634	345925888.67861634	345925888.67861634	345925888.67861634	256616123.5221345	256616123.5221345	256616123.5221345	256616123.5221345	256616123.5221345	256616123.5221345	223849301.34923568
870434138.4742043	686350367.6684024	321316544.8419812	150948873.13864246	42952730.65789783	17671588.59139897	6452791.441074168	1327657.3282218687	1251571.5498090824	669950.8318199546	391527.75484948984	321679.3657341519	321679.3657341519	321679.3657341519	236004.24063483835	206383.6868462718	206383.6868462718	122223.74615175869	30936.437733517654	30936.437733517654	30936.437733517654	6589.565338047159	6589.565338047159	6589.565338047159	6589.565338047159	6589.565338047159	6589.565338047159	6589.565338047159	6589.565338047159	5365.816570268472	1366.910901408375	1366.910901408375	1366.910901408375	1366.910901408375	1366.910901408375	1366.910901408375	1366.910901408375	1366.910901408375	1313.9757876478598	1313.9757876478598	1313.9757876478598	1313.9757876478598	1313.9757876478598	1313.9757876478598	1313.9757876478598	1313.9757876478598	1313.9757876478598	1313.9757876478598	1313.9757876478598	1313.9757876478598
0.0	54203875.021565385	16178573.849152716	5845287.510427234	2675322.0077992324	1834462.3705531838	1761155.2185485936	1492703.3744031866	1298999.7745914054	1171913.5480150157	995491.8744537815	866930.0737585954	866930.0737585954	866930.0737585954	866930.0737585954	866930.0737585954	866930.0737585954	866930.0737585954	866930.0737585954	866930.0737585954	866930.0737585954	866930.0737585954	866930.0737585954	866930.0737585954	866930.0737585954	866930.0737585954	866930.0737585954	866930.0737585954	866930.0737585954	866930.0737585954	866930.0737585954	866930.0737585954	866930.0737585954	866930.0737585954	866930.0737585954	866930.0737585954	866930.0737585954	866930.0737585954	866930.0737585954	866930.0737585954	866930.0737585954	866930.0737585954	866930.0737585954	866930.0737585954	866930.0737585954	866930.0737585954	866930.0737585954	866930.0737585954	866930.0737585954	866930.0737585954
1326042203.114783	1175298909.113803	803741094.4085768	773084439.0386537	705161288.1235428	582704476.0680519	80754666.97899987	58362763.51183478	49956425.98586162	48112474.33793259	33285790.471840926	22104700.02098879	10567145.240593154	4722646.483661427	3167963.0309029846	3167963.0309029846	2500995.785260255	2350057.1927306624	1595551.14067882	1348811.3306539238	106677.45795979878	106677.45795979878	95810.70769816676	93377.72477451264	64460.78971694434	59412.0253420846	58290.6252292863	58290.6252292863	14744.263421976773	229.49910550973607	27.77042012609959	17.75886203540186	17.75886203540186	16.86691512179053	12.763273605337536	12.446915051903114	10.731818393292809	10.337484934843808	9.24918295637949	8.901059624181334	8.901059624181334	8.901059624181334	8.901059624181334	8.264719749584618	8.103051835061251	6.553805230568961	5.3233357467511935	4.104499776981885	3.4621031875104578	2.2128581481272986
1049395502.7450346	950756278.4380534	904472354.3130331	747339522.7323316	706973186.7925705	687990812.7147868	652224899.0794446	328442535.5640147	328442535.5640147	288216613.93251663	266968641.16626412	236535342.37870902	236535342.37870902	204190786.80901226	129348730.31926836	87517197.4676968	87517197.4676968	63290995.685928226	62897345.13344175	28262493.707382936	28262493.707382936	28089147.754130647	27447428.04448527	25264894.602393776	25264894.602393776	9.153986487572354	5.885784062632199	5.885784062632199	4.456407271452544	3.876843402565763	3.6763301523431746	3.5727665698636972	2.91803599972882	2.130432422040892	1.8958925484043256	1.7270004624993665	1.589380629015791	1.5587274009413363	1.4262148124121907	1.4255145484897258	1.4255145484897258	1.4255145484897258	1.4255145484897258	1.4247021017853845	1.4247021017853845	1.4247021017853845	1.4247021017853845	1.4166314361813925	1.4166314361813925	1.4166314361813925
1155255501.2209926	1155255501.2209926	1155255501.2209926	864929237.7102934	309449405.97845644	309449405.97845644	255918561.4487584	103344137.19641852	81937882.20262076	39373480.58740609	21833084.930709567	15112690.987604197	11388612.796437785	10672089.502274577	3677387.706962523	3032445.978471197	2418326.0034047593	1397300.9109717845	643526.7364428904	524115.4012483483	242109.18533262247	120410.12018245186	120410.12018245186	120410.12018245186	35084.635808534884	15825.100104910534	15825.100104910534	14749.15567954234	1219.9769353559911	183.8455983718501	48.990585266176616	31.79153490305394	31.606439182477608	28.316774097169446	21.958334553956934	17.19806658102127	15.095934250406632	14.349735867884334	11.023892758976267	10.414549824836364	8.721065943620243	8.524235457915205	5.511790936243112	5.377460099003599	4.5885212103675075	4.066149175588354	3.582194521306596	2.668948335545676	2.668948335545676	2.6685695328606283
1106111273.5612366	1106111273.5612366	1106111273.5612366	1106111273.5612366	1013231151.5611057	1013231151.5611057	882851162.537634	804501857.5524069	802728931.0501944	802728931.0501944	802728931.0501944	802728931.0501944	802728931.0501944	635502606.3629384	531664511.88585854	531664511.88585854	531664511.88585854	531664511.88585854	490781800.79158425	458583294.16839457	458583294.16839457	418738261.9681609	418738261.9681609	389139439.34680486	389139439.34680486	354584023.8661233	354584023.8661233	354584023.8661233	354584023.8661233	332132040.70966035	312869298.2250912	312869298.2250912	312869298.2250912	309640230.8427624	309640230.8427624	309640230.8427624	308839301.87614745	265464905.2306226	265464905.2306226	240340751.01677912	240340751.01677912	233193911.55188608	233193911.55188608	229969348.6698357	229969348.6698357	229969348.6698357	229969348.6698357	229969348.6698357	229969348.6698357	228719243.14437357
944701303.5593888	677001596.5268483	299398203.9899517	111924483.32340932	41606306.67850907	11786524.852774622	2936899.331122413	2369990.1040031114	1244243.6438774415	1233853.3204802207	844056.8139476744	311250.49629560334	311250.49629560334	311250.49629560334	196449.27203063524	16278.579125798151	16278.579125798151	16278.579125798151	15526.694320528552	15526.694320528552	15437.213372175458	15437.213372175458	13822.778908336571	3618.6331279106007	729.4194386399889	729.4194386399889	729.4194386399889	729.4194386399889	729.4194386399889	729.4194386399889	729.4194386399889	729.4194386399889	729.4194386399889	729.4194386399889	729.4194386399889	729.4194386399889	152.75803456405183	152.75803456405183	152.75803456405183	152.75803456405183	152.75803456405183	152.75803456405183	119.56889902037265	119.56889902037265	60.17703244182808	60.17703244182808	60.17703244182808	60.17703244182808	60.17703244182808	60.17703244182808
0.0	117805896.0489517	26247067.28291212	7044752.147865561	5043409.3238106705	4860073.213138765	4622482.374979493	4548297.704546401	4384888.650732784	4384888.650732784	4384888.650732784	4384888.650732784	4384888.650732784	4384888.650732784	4384888.650732784	4384888.650732784	4384888.650732784	4384888.650732784	4384888.650732784	4384888.650732784	4384888.650732784	4384888.650732784	4384888.650732784	4384888.650732784	4384888.650732784	4384888.650732784	4384888.650732784	4384888.650732784	4384888.650732784	4384888.650732784	4384888.650732784	4384888.650732784	4384888.650732784	4384888.650732784	4384888.650732784	4384888.650732784	4384888.650732784	4384888.650732784	4384888.650732784	4384888.650732784	4384888.650732784	4384888.650732784	4384888.650732784	4384888.650732784	4384888.650732784	4384888.650732784	4384888.650732784	4384888.650732784	4384888.650732784	4384888.650732784
1235581969.1099594	1160050402.3406742	649396220.6244378	288851048.2523965	261304187.36451757	223673738.00697464	142736909.3043665	99817327.27500561	45223261.95383646	10976105.009670505	491063.36926356936	491063.36926356936	341940.4757460765	341534.1051307578	294610.95614734926	232985.06011377356	93381.93067793762	72051.01522994133	38659.65662897723	3944.3618223330295	2051.4839330622103	2051.4839330622103	2051.4839330622103	1587.9315323195533	1587.9315323195533	1457.8289458146346	1325.178170985038	806.8320057369151	709.857047054807	408.32765990211107	408.32765990211107	327.48735199677895	278.65005161665766	268.5815048872998	268.5815048872998	224.8487693109438	217.43224644690812	46.344153897291726	17.758073869812332	13.873664179733105	13.873664179733105	12.940000452781852	11.80514602600022	10.004084342883695	9.457938947301503	6.91030356409689	4.748184086635236	4.336487066286708	3.273145224363139	2.487440294693232
1095441358.7146404	1094626777.0195827	1057138056.3178449	658083443.3765615	612118380.084986	552332750.8301921	443837440.9193759	386073239.0740075	344510106.1047026	313889086.952986	226752007.51852328	226752007.51852328	211582670.94231996	211582670.94231996	204331633.69402254	196451678.40492076	191967677.30011094	79946228.17393608	79946228.17393608	78644326.68313214	64379328.195713565	62819487.614737935	54105854.409404084	29346979.08819881	24703300.642729882	18883305.414458487	14899797.26579028	14584297.90539637	10072845.314507676	9990582.519571386	9000726.064298099	7624843.743132732	6667600.895238934	6667600.895238934	6244354.04897427	5691773.4378189	5032268.590052642	4289387.482191223	4172508.697757666	3085525.730195945	2273352.6149130515	707581.4878039218	372578.4729847411	337790.90346790844	284193.48882154666	237800.4672305082	174824.01556873973	173693.5493018657	44211.90866227653	44211.90866227653
1163400134.6752334	675230509.9984437	346715781.0889537	298524501.98336655	171394695.6725101	116098788.17956127	42661652.19284538	42661652.19284538	42661652.19284538	12563991.476655906	6292159.757198167	1163363.8456368006	1163363.8456368006	1163363.8456368006	889865.82609437	702705.9285862322	702705.9285862322	441570.16692755756	439268.03987211897	238213.55241151716	116902.60925986104	44192.78402986981	44192.78402986981	16344.466953387728	614.5478714671708	614.5478714671708	614.5478714671708	614.5478714671708	52.357724322764	52.357724322764	46.36621765381579	46.36621765381579	42.43941404128517	42.43941404128517	33.81778899816979	27.850194117436907	23.383992684027007	19.307893827855143	13.265366168888576	12.068624215149917	5.909263225377787	5.909263225377787	5.844729973079672	3.8872349050816717	3.8872349050816717	3.8872349050816717	2.9382194305305416	2.853968722252912	2.0189721612302214	2.0189721612302214
969296032.5504661	841637378.4721518	705199452.4165477	705199452.4165477	705199452.4165477	517141772.9390186	507338948.0575728	507338948.0575728	507338948.0575728	470142226.37435144	470142226.37435144	470142226.37435144	470142226.37435144	470142226.37435144	462623443.9806054	335710098.31777334	323531049.7111417	323531049.7111417	323531049.7111417	323531049.7111417	323531049.7111417	317857895.0525866	317857895.0525866	317857895.0525866	317857895.0525866	317857895.0525866	317857895.0525866	317857895.0525866	317857895.0525866	317857895.0525866	311080971.08599347	292869229.1702242	226725128.2750999	223553402.171557	223553402.171557	223553402.171557	223553402.171557	223553402.171557	218893135.95867142	218893135.95867142	218893135.95867142	218893135.95867142	218893135.95867142	218893135.95867142	218893135.95867142	218893135.95867142	196919518.77534866	196919518.77534866	161208648.04938933	161208648.04938933
1572032032.3524399	949553412.1895919	481160967.58000666	200908218.94438595	71417032.11034395	17903268.62440115	6242907.622497443	770911.8220937549	270021.32966558187	270021.32966558187	270021.32966558187	50240.22760422901	50240.22760422901	39382.01707334557	39382.01707334557	39382.01707334557	39382.01707334557	39382.01707334557	39382.01707334557	39382.01707334557	16634.41273227541	16634.41273227541	16634.41273227541	16634.41273227541	16634.41273227541	16634.41273227541	16634.41273227541	8735.766473579723	8735.766473579723	8735.766473579723	8735.766473579723	5761.113987419467	5761.113987419467	5761.113987419467	5761.113987419467	5761.113987419467	5761.113987419467	5761.113987419467	5761.113987419467	5761.113987419467	5761.113987419467	5761.113987419467	5474.809012766993	3388.00298396787	3388.00298396787	375.7457293227007	375.7457293227007	120.39916089845778	120.39916089845778	120.39916089845778
0.0	88499667.46218626	23325131.181018658	7494872.850277579	3490343.1342329374	3490343.1342329374	3461115.654050641	3461115.654050641	3461115.654050641	3461115.654050641	3461115.654050641	3461115.654050641	3461115.654050641	3461115.654050641	3461115.654050641	3461115.654050641	3461115.654050641	3461115.654050641	3461115.654050641	3461115.654050641	3461115.654050641	3461115.654050641	3461115.654050641	3461115.654050641	3461115.654050641	3461115.654050641	3461115.654050641	3461115.654050641	3461115.654050641	3461115.654050641	3461115.654050641	3461115.654050641	3461115.654050641	3461115.654050641	3461115.654050641	3461115.654050641	3461115.654050641	3461115.654050641	3461115.654050641	3461115.654050641	3461115.654050641	3461115.654050641	3461115.654050641	3461115.654050641	3461115.654050641	3461115.654050641	3461115.654050641	3461115.654050641	3461115.654050641	3461115.654050641
1462504358.460365	1228097174.427227	1090132827.4814339	379197606.75577205	340607269.99981326	297164953.71492404	83408947.48875013	65856657.7500761	60406481.51552901	12438299.907144416	7528525.866417982	3958.5356196693065	1579.9666643869457	163.67244905894637	97.85964509185389	84.91597722833508	84.91597722833508	84.91597722833508	81.28520577293538	77.9832797555753	73.66533918423447	63.739477435376685	60.38115593017653	52.26422095539464	52.26422095539464	52.00814317224598	52.00814317224598	42.98595665169523	23.835917856565274	23.284487841697437	22.842835006097033	19.866988349459604	19.056125438549163	18.594976928607053	18.479698536912544	17.771216093909224	17.771216093909224	17.159186678320925	15.542875649880203	15.276918670068884	11.603512634912	10.090470600616705	4.787496553161139	4.095066860482044	4.030502679796603	3.563262285483218	3.5205042386547754	3.317969415617143	3.1541794287886433	2.7181553431171963
1283742912.1591005	1283742912.1591005	1217653203.7787688	1194018596.5345376	688808644.480064	314510865.5583187	119438367.35355674	112865933.75334929	79441116.99641524	57592563.59249001	15042928.273912366	13722162.560739957	11700216.158846853	8365566.389277162	6863705.46149433	5874280.781431949	5635776.698363211	3297323.873569779	2803326.634561431	2763830.998601116	2499854.6801097086	2248415.3408609508	2248415.3408609508	1599763.2573861934	1137384.153527554	956070.078707562	775067.1269259197	603208.7165865542	114890.48073197193	34514.49614785188	34514.49614785188	34514.49614785188	30904.490284597512	25106.138061877005	720.0073141090461	36.508187946646	36.508187946646	15.10977477199138	14.11959490127522	11.427830305941324	3.0048669225773574	2.537587938029779	2.535641199529067	1.673697044871284	1.290330855671957	1.2821145162222356	1.2817045229859159	1.2793882011341062	1.2752520988057672	1.2752520988057672
1104126499.0835934	758313053.052836	651408334.5934132	503158592.4655383	289315435.3133452	289315435.3133452	54236044.55898669	34162612.674173	23859145.2128996	14278700.548987241	12381240.735858561	5435313.351281546	3264983.677115969	1796696.8585818547	1796696.8585818547	1337315.2834334027	61835.87043852598	61835.87043852598	19816.218318332474	2171.9552823949084	2171.9552823949084	804.5346785826096	804.5346785826096	65.1958345752488	42.4580892437278	36.572553871134424	31.7648162352013	24.827684794618584	20.30151505838646	19.819169062905846	11.739875220634584	8.793868193606727	8.793868193606727	5.773932421486336	5.773932421486336	4.546178185786717	4.2671204977760055	4.058368332752482	3.26223527137242	3.26223527137242	3.0581652749900616	2.5901309782567727	2.5901309782567727	2.5901309782567727	2.5901309782567727	2.5470288913785417	2.513740674283461	2.513740674283461	2.513740674283461	2.513740674283461
1097925436.793905	1097925436.793905	1097925436.793905	1097925436.793905	1084894506.3008957	1084894506.3008957	1084894506.3008957	987317645.9131049	724346728.930806	724346728.930806	724346728.930806	724346728.930806	591278972.100311	491688437.3049895	491688437.3049895	491688437.3049895	357367711.3181152	357367711.3181152	357367711.3181152	357367711.3181152	302182781.24780786	301963110.10950077	301963110.10950077	203135386.82807428	203135386.82807428	203135386.82807428	203135386.82807428	202058177.94117695	196519775.29200774	196519775.29200774	196519775.29200774	193806397.26014528	193806397.26014528	193806397.26014528	188109535.28454	188109535.28454	188109535.28454	188109535.28454	187190785.7240787	170741144.90380707	170741144.90380707	170741144.90380707	170741144.90380707	170741144.90380707	170741144.90380707	170741144.90380707	170741144.90380707	170741144.90380707	170741144.90380707	170682461.27300233
1173398566.93012	861292221.0571369	462513320.83442044	194484390.8547328	63217284.96280229	15510725.340321619	8580803.849332048	1421731.7492054615	1375440.1151299558	995135.1404170542	769423.7020911294	578038.885996417	578038.885996417	474043.2650618743	381924.28492825467	381924.28492825467	381924.28492825467	217451.4133092771	43523.21493672463	43523.21493672463	29626.179849248107	29626.179849248107	9251.50100230066	5033.561030087448	5033.561030087448	5033.561030087448	1131.0488697657524	1131.0488697657524	1131.0488697657524	1131.0488697657524	1131.0488697657524	1131.0488697657524	1131.0488697657524	1131.0488697657524	1131.0488697657524	1131.0488697657524	1117.7117727246107	1117.7117727246107	1117.7117727246107	1117.7117727246107	1117.7117727246107	1117.7117727246107	1117.7117727246107	343.198436974846	343.198436974846	343.198436974846	343.198436974846	343.198436974846	343.198436974846	343.198436974846
0.0	115683235.6699396	41824986.0310587	15190929.452027896	10076569.423031667	8868895.15813659	8868895.15813659	8868895.15813659	8868895.15813659	8868895.15813659	8868895.15813659	8868895.15813659	8868895.15813659	8868895.15813659	8868895.15813659	8868895.15813659	8868895.15813659	8868895.15813659	8868895.15813659	8868895.15813659	8868895.15813659	8868895.15813659	8868895.15813659	8868895.15813659	8868895.15813659	8868895.15813659	8868895.15813659	8868895.15813659	8868895.15813659	8868895.15813659	8868895.15813659	8868895.15813659	8868895.15813659	8868895.15813659	8868895.15813659	8868895.15813659	8868895.15813659	8868895.15813659	8868895.15813659	8868895.15813659	8868895.15813659	8868895.15813659	8868895.15813659	8868895.15813659	8868895.15813659	8868895.15813659	8868895.15813659	8868895.15813659	8868895.15813659	8868895.15813659
1388606621.820588	1269419880.6991844	392481727.27533084	254966739.85052615	125426245.89195256	11435715.026876345	2996844.5450339513	2177762.02532003	1819886.500628874	1086809.7163200064	896414.4531052825	150582.88485404974	19812.181568535998	198.63843789901216	48.793664526564086	39.347718206747444	33.46529885782601	20.106661887616983	20.014347114638582	15.354293996164365	13.46764328229387	9.247781057893667	8.9560622607086	6.978896470096078	6.1147306524897616	6.1147306524897616	6.103169693418135	4.8486275508241965	4.8486275508241965	3.425261127734856	2.926762836265354	2.6028805953048653	2.6028805953048653	2.3855677214908453	1.7512247056179118	1.7512247056179118	1.6895534852379754	1.6834457606825701	1.6564485291016273	1.6564485291016273	1.607942468680565	1.5393014914025651	1.3866758484240953	1.3192223572549189	1.2424542637523064	1.0720646912170504	0.935344531033492	0.935344531033492	0.935344531033492	0.935344531033492
1506509836.2360857	1370182489.7422075	1316715747.390946	1254168049.9967594	972181540.5109451	964104278.2090427	856560730.4493518	845292240.6930053	770182822.8337144	658518583.3083415	502725110.0114888	451312159.24901295	386797016.50743914	266916487.76206553	189453427.24494106	145131463.35251188	140402152.72423512	94685354.34912676	91031543.23216927	80621681.08043645	50421875.647282615	50421875.647282615	39263921.45748642	39046172.09049741	11580299.832938235	11580299.832938235	9415785.476017075	9153839.157062905	4327505.981527978	4327505.981527978	921389.5098538111	812850.4438154019	794478.9675070661	426972.5455144802	37052.4409911721	19175.67213874004	14445.112454520855	14445.112454520855	12737.805638037555	11684.19610620614	6565.372152402035	6565.372152402035	6565.372152402035	6218.203593759126	5925.380886597864	1227.2366706230005	860.7774652500859	154.40817496878122	104.16690063177164	47.69972869151529
1137799246.0796273	920438892.5444489	465628647.3198395	203441581.07646477	202101730.6231884	84875679.3192435	84875679.3192435	32714802.166670114	32714802.166670114	25859673.366372116	10216136.089930974	4981693.888243783	909660.2901724958	909660.2901724958	610226.0386975723	610226.0386975723	501231.6248459569	306672.0487217406	62892.62681928863	62892.62681928863	48561.50036046846	35257.247429004005	13395.639822379579	2027.0436618394012	110.68433031807879	110.68433031807879	93.14294021280205	42.73664088509858	25.82127349063285	20.41454624035371	14.865400524595481	12.405338332990759	10.800101561993811	7.753146689212496	6.748330092147498	6.562389397461114	4.150271188270706	3.314315033323395	3.1900016804537406	2.690439476007988	2.690439476007988	2.3313179032588445	2.3313179032588445	2.3313179032588445	2.1153074311564284	2.1153074311564284	2.0166151382016406	1.830965375416022	1.830965375416022	1.830965375416022
1053923353.1805863	1053923353.1805863	1053923353.1805863	842795379.0287783	840018289.7999637	840018289.7999637	840018289.7999637	760559400.0459523	704118269.2339417	575421513.3987501	575421513.3987501	462233124.7097111	322588771.0044929	322588771.0044929	305861610.7842304	305861610.7842304	305861610.7842304	305861610.7842304	283785843.4684802	283785843.4684802	259323773.1041541	193449163.4430452	193449163.4430452	193449163.4430452	193449163.4430452	191640163.77201167	165782599.92565718	152963499.71488193	152963499.71488193	118450285.99925059	118450285.99925059	108814107.85469829	98827885.14830272	98827885.14830272	98827885.14830272	98827885.14830272	98827885.14830272	98827885.14830272	98827885.14830272	60005520.55445726	55592957.63208956	48940912.82679734	48869178.27892052	48869178.27892052	48821909.94388803	48821909.94388803	48821909.94388803	48821909.94388803	47096788.199062295	47096788.199062295
1181478383.9931319	610409234.8799844	334916862.0162011	140799586.84259495	62163357.24734646	13496555.889271349	3587394.8975769286	1267056.5175379058	553202.1190375213	142104.13260638958	120834.17664344644	25268.461924014548	19059.95278400938	18372.70770387639	17157.110079599486	15081.360122935941	15081.360122935941	5483.919336043731	5483.919336043731	5483.919336043731	3256.186930612259	3256.186930612259	3256.186930612259	1415.3670239034586	1415.3670239034586	1415.3670239034586	1415.3670239034586	1415.3670239034586	1415.3670239034586	1415.3670239034586	1415.3670239034586	774.6736477869571	774.6736477869571	774.6736477869571	187.60083688271112	187.60083688271112	187.60083688271112	187.60083688271112	187.60083688271112	187.60083688271112	187.60083688271112	187.60083688271112	187.60083688271112	187.60083688271112	71.79106382266151	71.79106382266151	71.79106382266151	71.79106382266151	71.79106382266151	71.79106382266151
0.0	91326290.52656361	23471007.72189879	20548063.223194074	16864884.455228895	12903433.561744818	10811445.814070107	9687306.437969988	9687306.437969988	9687306.437969988	9687306.437969988	9687306.437969988	9687306.437969988	9687306.437969988	9687306.437969988	9687306.437969988	9687306.437969988	9687306.437969988	9687306.437969988	9687306.437969988	9687306.437969988	9687306.437969988	9687306.437969988	9687306.437969988	9687306.437969988	9687306.437969988	9687306.437969988	9687306.437969988	9687306.437969988	9687306.437969988	9687306.437969988	9687306.437969988	9687306.437969988	9687306.437969988	9687306.437969988	9687306.437969988	9687306.437969988	9687306.437969988	9687306.437969988	9687306.437969988	9687306.437969988	9687306.437969988	9687306.437969988	9687306.437969988	9687306.437969988	9687306.437969988	9687306.437969988	9687306.437969988	9687306.437969988	9687306.437969988
1449878521.2695956	1269812892.4113827	979700998.5690703	342969356.7029481	201054022.6118841	115247441.90600845	107727790.09157737	65332783.476362385	39871780.182950504	19504393.515361227	5261696.170433462	3586391.0763328993	3197634.565027799	1421475.1713254477	1314464.5406174602	162833.68121062106	146609.4820253615	142529.48558947438	73730.12221417052	40850.29765157239	40403.06400210029	34266.92578694615	29808.685721528025	29808.685721528025	25812.32885937947	23653.764498640245	22286.79079768819	12975.982404648103	4362.450205642177	3214.51819174047	3214.51819174047	3054.5274423095657	2991.1172170909754	854.2524042352551	704.2667999355671	189.26709542063776	67.57554305074294	30.591418490449016	14.721303661939665	13.036209721713579	11.13160349502449	8.740901050262973	7.7925016669594545	4.756613166623465	4.756613166623465	4.368401864194222	3.575247677979773	3.168404542395539	2.8320557795229173	2.8320557795229173
1093739614.6691337	945480807.40186	909665198.24707	821982109.6971163	706170651.2367141	463286134.73470724	463286134.73470724	463286134.73470724	440623009.1859467	387202498.2291857	277700534.4591106	240843520.030155	207253897.6143721	167959119.51207155	139758414.56395093	95032240.62838504	77848892.29794213	62399617.65089345	12017682.317493482	8518564.184319004	2878728.018333051	2878728.018333051	2245996.9196016737	1977097.8200373566	1951118.4669633643	5810.946045128099	5810.946045128099	4527.834322625357	4527.834322625357	4345.512549484683	3547.608943087986	2786.078540545463	2786.078540545463	2079.4565283714874	2079.4565283714874	1921.4642782703606	268.5460909553661	179.7425640841586	147.02604602818667	63.22175584918574	61.17940284358791	51.08492536580831	47.58784337786119	47.58784337786119	43.87188524554405	39.94560877316074	12.755642675230295	12.578528566557083	10.144437343314925	8.204005159570405
1143527422.8411882	1032468447.3439473	699586237.3133483	367616463.6831269	240540816.5531136	233302098.30722326	67439531.31228422	53415502.84656547	40225842.07636431	25129363.992976356	18262643.286509372	8091319.82122601	6942052.1851268485	3208741.0748142926	821603.0529510645	524499.1430753854	192957.75184323647	185294.30437719193	20768.352419721046	12216.27826066592	1587.1501619530713	513.4600864776029	114.6634207488594	24.9584059803671	19.810741734492122	15.401335610561578	11.333094936825614	8.942198961514098	8.192119668775675	6.8416858607314985	5.693346063848384	4.882802932632105	4.882802932632105	4.126392568735915	3.693164953860191	2.92440483116778	2.626561647411428	2.3290708182060174	2.2346900657575492	2.030309670788126	1.675743791260391	1.675743791260391	1.464183584007276	1.464183584007276	1.464183584007276	1.3702778589093931	1.2241187538424032	1.1619891663133417	1.1619891663133417	1.1619891663133417
999821502.4433537	729686269.0775334	673815620.3889472	636954419.8648899	636954419.8648899	636954419.8648899	636954419.8648899	636954419.8648899	636954419.8648899	633191834.9588581	575902174.0034422	575902174.0034422	380503794.83104116	380503794.83104116	380503794.83104116	380503794.83104116	380503794.83104116	378031557.6476262	374760598.8310319	368133571.37644815	310508763.14429945	310508763.14429945	310508763.14429945	310508763.14429945	310508763.14429945	297281787.2426462	272520810.2336966	272520810.2336966	205253237.76508972	205253237.76508972	205253237.76508972	205253237.76508972	205253237.76508972	179108572.80959976	179108572.80959976	154203216.24622095	154203216.24622095	154203216.24622095	149585653.70722952	149585653.70722952	149585653.70722952	149585653.70722952	139613778.58686584	139613778.58686584	139613778.58686584	139613778.58686584	123894933.68957098	123894933.68957098	123894933.68957098	123894933.68957098
1117050694.300451	642165911.5022919	408644215.6875337	182459632.56401658	69128827.33779286	19007067.944233507	6251172.327856999	1587444.2466045946	1587444.2466045946	1373802.919680806	1054679.9461921556	909273.4626299543	709228.765082736	520598.9139020785	511927.5441659038	325343.7589099954	228312.50871192923	136962.50577481976	100400.05213424361	76085.29012167804	76085.29012167804	75610.973496021	50932.44972288199	50932.44972288199	50932.44972288199	50932.44972288199	50932.44972288199	50932.44972288199	20698.92501957223	20698.92501957223	16703.243274388136	16703.243274388136	16703.243274388136	16703.243274388136	13297.321645051681	2819.4652853739967	2819.4652853739967	2050.8308066351137	1367.7479867604268	623.4977302436648	623.4977302436648	268.19022287340044	268.19022287340044	268.19022287340044	268.19022287340044	268.19022287340044	268.19022287340044	268.19022287340044	268.19022287340044	268.19022287340044
0.0	135137653.94308373	43834959.75336656	25503796.917436715	14899406.67175609	10213054.864519497	9030769.663844919	7974631.129076436	7087978.361994635	7087978.361994635	7087978.361994635	7087978.361994635	7087978.361994635	7087978.361994635	7087978.361994635	7087978.361994635	7087978.361994635	7087978.361994635	7087978.361994635	7087978.361994635	7087978.361994635	7087978.361994635	7087978.361994635	7087978.361994635	7087978.361994635	7087978.361994635	7087978.361994635	7087978.361994635	7087978.361994635	7087978.361994635	7087978.361994635	7087978.361994635	7087978.361994635	7087978.361994635	7087978.361994635	7087978.361994635	7087978.361994635	7087978.361994635	7087978.361994635	7087978.361994635	7087978.361994635	7087978.361994635	7087978.361994635	7087978.361994635	7087978.361994635	7087978.361994635	7087978.361994635	7087978.361994635	7087978.361994635	7087978.361994635
942816849.8286885	942816849.8286885	665359655.3032117	392936376.4687622	331127735.5342188	330768903.6254014	25373303.719895355	8081695.578243153	4232742.821081492	1269898.702483327	801622.7042978803	585033.0845644161	485996.8428204312	449239.9885071326	397317.6927413777	271220.01126234373	174638.36843216815	73455.02345847471	45001.9593850456	32426.118766453565	31352.507297538927	31064.099423973126	30293.134274660573	29120.090976641855	19329.492956483136	15065.447845631477	13216.897035161313	11473.424718447353	8903.74717196897	7496.519720379952	6072.571292446337	1526.3414258230891	449.422195702056	449.422195702056	416.74465594398	374.9816312978171	263.0276724575702	99.45701793278494	85.46273478087869	68.99500921504169	60.672869107240736	60.672869107240736	60.67153673812817	60.67153673812817	60.67153673812817	60.67153673812817	60.66713866644317	46.343630934372335	38.58778749911009	21.809753113233587
1266049653.2749634	1249399959.4892619	1225779032.6192496	597874528.9812883	597459836.504502	588558083.4487424	400692705.8482669	373970568.7585308	368796952.8013989	187088856.37547213	183765801.07105476	32257678.4316357	32257678.4316357	32257678.4316357	19026635.574860204	8602578.44656182	7683263.29037553	6624720.730779196	5475622.803766669	4807585.842833303	4263715.039720922	3787953.1507164454	3265190.248876976	3187256.4056549873	3146565.5254490096	3087311.841400078	2996172.9703149633	1228267.1974283187	1228267.1974283187	1228267.1974283187	1228267.1974283187	1117661.4846998416	880011.0145122573	638829.091258979	467830.7984834855	456551.52723694354	290639.4557150408	288016.9704119791	18363.675751304763	18363.675751304763	11986.202793910083	6991.95233378547	96.40456666242723	37.0701103956207	28.283528015715866	26.232371121604555	25.579834721703037	13.010711701058952	9.391146240473168	5.007641057720214
1240154265.326926	834656182.4261976	565801650.9060656	497803994.4629295	119352888.84818374	119352888.84818374	33305057.561093204	29155190.09963151	13141078.77166874	13141078.77166874	8106631.512436293	8106631.512436293	5629868.109989884	1352403.3669270403	1218294.9905018648	470377.4573606332	147344.84155826297	62520.27215757472	40417.13610084881	2004.294841360976	2004.294841360976	2004.294841360976	514.7765637084419	77.64660929034866	37.313719722126535	30.343650323846862	30.343650323846862	23.566608105321023	15.363629842039366	11.217914158772611	10.198243750042657	10.198243750042657	8.416732128560495	5.544772052963939	5.544772052963939	5.259984824475628	3.5400803274178347	3.4378485143185076	2.567634332587597	2.533644011234256	2.474799337540814	2.3084185638721375	2.1833476218635024	2.0958062659824375	2.0958062659824375	2.0958062659824375	2.0958062659824375	1.933681871787438	1.933681871787438	1.933681871787438
1282405256.9772985	1282405256.9772985	1246326384.14322	1246326384.14322	1246326384.14322	1058716559.7161573	906002594.7252902	889727534.0871329	708346473.1473724	589513922.6848506	535497790.0179898	515664634.1633692	242221514.53258738	242221514.53258738	242221514.53258738	222229382.96688533	183693889.85457745	183693889.85457745	183693889.85457745	183693889.85457745	183693889.85457745	183693889.85457745	162029485.52980763	162029485.52980763	162029485.52980763	162029485.52980763	162029485.52980763	162029485.52980763	162029485.52980763	162029485.52980763	139670173.2354614	139670173.2354614	139670173.2354614	139670173.2354614	139670173.2354614	139670173.2354614	139539636.45436406	139539636.45436406	139539636.45436406	139539636.45436406	139539636.45436406	139539636.45436406	139539636.45436406	139539636.45436406	139539636.45436406	139539636.45436406	139539636.45436406	119197231.12359384	111111657.22626224	107356015.4989852
666091193.1690756	666091193.1690756	312611955.4722744	154200913.02027708	72996146.75463778	22106599.812242758	6880795.189075944	5886899.145801485	1966122.0585535888	1733462.965276004	1589330.7412628562	1242585.9353523024	1130028.2343050886	577206.243288374	271957.9467928313	271957.9467928313	263899.7290798953	263899.7290798953	202270.98253852443	139183.19215115657	129482.2118758719	129482.2118758719	93201.47652238562	93201.47652238562	20952.506289248908	7837.784505857441	7837.784505857441	2202.2365967455003	2202.2365967455003	2202.2365967455003	2202.2365967455003	2202.2365967455003	2202.2365967455003	773.7565497962573	773.7565497962573	148.37163073771856	148.37163073771856	148.37163073771856	148.37163073771856	148.37163073771856	148.37163073771856	148.37163073771856	98.73523669235968	98.73523669235968	98.73523669235968	85.0470652137023	85.0470652137023	85.0470652137023	85.0470652137023	85.0470652137023
0.0	153272063.89648545	36869499.97767898	16425458.236331295	9506982.024240265	9506982.024240265	9506982.024240265	7144289.0466760555	5255892.7961969795	4169212.0623831693	4169212.0623831693	4169212.0623831693	4169212.0623831693	4169212.0623831693	4169212.0623831693	4169212.0623831693	4169212.0623831693	4169212.0623831693	4169212.0623831693	4169212.0623831693	4169212.0623831693	4169212.0623831693	4169212.0623831693	4169212.0623831693	4169212.0623831693	4169212.0623831693	4169212.0623831693	4169212.0623831693	4169212.0623831693	4169212.0623831693	4169212.0623831693	4169212.0623831693	4169212.0623831693	4169212.0623831693	4169212.0623831693	4169212.0623831693	4169212.0623831693	4169212.0623831693	4169212.0623831693	4169212.0623831693	4169212.0623831693	4169212.0623831693	4169212.0623831693	4169212.0623831693	4169212.0623831693	4169212.0623831693	4169212.0623831693	4169212.0623831693	4169212.0623831693	4169212.0623831693
1391153180.403028	1391153180.403028	1166046667.166797	774626679.8636398	402434895.62180126	122350809.3948939	108717256.74298304	52659288.214298055	52659288.214298055	52659288.214298055	48197431.552276775	29186316.507281255	25000068.561573364	10919087.736992773	10738340.808842873	2483822.5634380435	2425866.965284453	2289024.194051519	1711807.4474780525	655791.938818593	515186.03234645806	515186.03234645806	402213.8310809746	148202.75146096208	81569.69680330408	13268.25993495372	8119.150679419585	4141.013938415975	2797.224182350559	2797.224182350559	2797.224182350559	2303.193835276346	872.5820871626427	847.0862337785799	847.0862337785799	761.1688616109298	761.1688616109298	296.23782999383405	100.21827603583415	96.10808694519643	95.90665201785936	86.75438299996429	77.75396550045707	77.75396550045707	64.43356572680933	45.23505674674463	41.84664758638925	36.77531064450331	34.53885962583738	30.886446587426725
1077923051.0883255	1038337277.1374452	924881966.9251962	820895491.6340301	785090796.7186443	749989323.507931	542551627.3941811	532574686.4243312	471150564.83901006	176408942.9499062	170238716.19851458	142514517.30594236	112350623.37124337	27120336.135664973	25460555.150131725	16604486.111641461	15381369.6482614	15381369.6482614	15381369.6482614	15296144.11980014	11973044.851615537	11023737.699569164	5584824.161372088	5584824.161372088	4203813.850729007	2298797.7055825647	687791.3233376592	520178.40752875834	435804.9210569568	435804.9210569568	340888.945814179	279494.8442861463	279494.8442861463	233216.05671426142	89010.85699251045	67664.76027775	67482.27789002577	50938.93171678642	3.9989574889871413	2.091859287712688	1.7373799826051581	1.7128072596398116	1.7128072596398116	1.5545948154267533	1.4421849617739169	1.4421849617739169	1.2551849927026857	1.2116387786880167	1.2116387786880167	1.2109365088556447
1042570093.6947373	912020044.3480948	912020044.3480948	399302245.6089926	385721515.51875436	385721515.51875436	385721515.51875436	229553440.6897439	229553440.6897439	158389078.79630733	51246957.81324358	18722521.889049888	18722521.889049888	13954589.085719889	13954589.085719889	5225627.700059778	1233257.5590871582	158168.76151254875	158168.76151254875	72036.5871388891	72036.5871388891	68576.12108437368	26886.516477985544	370.6344049572648	370.6344049572648	370.6344049572648	161.49200664671903	42.9645041211769	27.876993184362266	17.99102717224659	17.941938062859304	12.505311242939456	10.852171313579502	9.31233765832978	7.214582260513632	7.214582260513632	6.67773419958352	6.67773419958352	6.3283233797814695	3.9892615158154223	3.9892615158154223	3.9648289686229314	3.669263543344512	3.2360998213511167	2.345607345273919	2.316858933047375	2.2389349130221983	2.1044130376836074	2.1044130376836074	2.1044130376836074
1252481604.324981	1101626899.9538958	1101626899.9538958	1023873595.4170375	1023873595.4170375	976636465.1211717	899834319.2271004	869110321.3779905	869110321.3779905	869110321.3779905	696981969.5585268	696981969.5585268	669461072.2736282	669461072.2736282	578568149.2398281	578568149.2398281	578568149.2398281	501629901.44615847	501629901.44615847	501629901.44615847	501629901.44615847	501629901.44615847	484898251.1151782	350943450.2256494	350943450.2256494	350943450.2256494	350943450.2256494	272723061.06544966	272723061.06544966	272723061.06544966	272723061.06544966	272723061.06544966	272723061.06544966	272723061.06544966	272723061.06544966	272723061.06544966	263201735.42427623	205253838.61470005	205253838.61470005	205253838.61470005	205253838.61470005	205253838.61470005	187947984.54949737	187947984.54949737	187947984.54949737	187947984.54949737	187947984.54949737	187947984.54949737	187947984.54949737	174657705.84618008
1127664474.3150816	630735829.0211605	347758760.0037536	170946872.7429204	50080831.33222603	10768332.765877275	4679085.905952214	653357.7317635426	506782.7650448424	262570.6741535384	262570.6741535384	204098.20433025574	127627.58340729403	80313.25245759354	55414.83548632957	55414.83548632957	46073.73013763928	11013.56069286701	11013.56069286701	11013.56069286701	11013.56069286701	11013.56069286701	11013.56069286701	11013.56069286701	11013.56069286701	11013.56069286701	11013.56069286701	8073.2014695519665	8073.2014695519665	8073.2014695519665	8073.2014695519665	8073.2014695519665	8073.2014695519665	8073.2014695519665	8073.2014695519665	8073.2014695519665	8073.2014695519665	8073.2014695519665	8073.2014695519665	8073.2014695519665	5377.887417911673	3108.585881048746	3108.585881048746	3108.585881048746	3108.585881048746	325.43044680571563	325.43044680571563	325.43044680571563	325.43044680571563	325.43044680571563
0.0	97428542.15795283	27163907.312558055	9835180.870284509	4085759.089989543	2633943.623940016	1803420.6249256544	1575680.3684275278	1563313.8486313038	1563313.8486313038	1563313.8486313038	1563313.8486313038	1563313.8486313038	1563313.8486313038	1563313.8486313038	1563313.8486313038	1563313.8486313038	1563313.8486313038	1563313.8486313038	1563313.8486313038	1563313.8486313038	1563313.8486313038	1563313.8486313038	1563313.8486313038	1563313.8486313038	1563313.8486313038	1563313.8486313038	1563313.8486313038	1563313.8486313038	1563313.8486313038	1563313.8486313038	1563313.8486313038	1563313.8486313038	1563313.8486313038	1563313.8486313038	1563313.8486313038	1563313.8486313038	1563313.8486313038	1563313.8486313038	1563313.8486313038	1563313.8486313038	1563313.8486313038	1563313.8486313038	1563313.8486313038	1563313.8486313038	1563313.8486313038	1563313.8486313038	1563313.8486313038	1563313.8486313038	1563313.8486313038
1177873876.2631354	1132274185.6663897	893968019.7143198	354685523.1315563	287560273.74174666	79951166.0459218	79951166.0459218	60782955.9201365	55672855.365411185	13609534.797169087	826897.5018018314	541302.370899885	46733.86222475596	25.16034197858362	23.999610982613405	20.287604973354277	7.0064284322792405	5.091885600328771	4.992853738014874	4.252490727254325	3.1210207980412377	2.3776677541206968	2.1399067248992734	2.1399067248992734	1.774360672807335	1.197256513042957	1.1899420298856576	1.166058743231895	1.1427202233703102	1.1427202233703102	1.1427202233703102	1.1354959918100123	1.1019255366610303	1.0161998392353788	1.0161998392353788	1.0161998392353788	0.9120328818675549	0.9120328818675549	0.9120328818675549	0.8768019949124808	0.8768019949124808	0.863832280899778	0.863832280899778	0.863832280899778	0.863832280899778	0.8286878336156246	0.8286878336156246	0.8286878336156246	0.8286878336156246	0.8282958490541751
1230123976.9520032	1105851009.5287275	759575443.8641082	630285768.6867137	346306868.3116099	334058200.28208506	276320788.25669676	263964486.70010543	260702027.55014524	254105822.52696335	239962923.2023631	124074882.25801308	101716893.06788489	65659915.65375518	55947961.75576454	54783258.568840176	36166555.992042154	33150375.515167482	27917176.58888448	27450399.163552016	15591456.744801404	14142409.927955363	12979726.48106779	11852958.52748918	9383958.50270397	7893607.2232327135	6446679.750910922	3612784.627767815	2941055.8534400216	2404182.08932018	1823021.0550343744	1694300.1041580762	1694300.1041580762	1639431.5628711383	1452817.1826195319	1068401.40772497	1017522.13724855	888517.1060440829	781625.0631553608	715326.7659441994	596275.5559445076	397722.7328287511	397722.7328287511	338094.1885145037	291106.72154243255	291106.72154243255	244319.2311374772	96990.28040897592	80920.87295917972	74152.23296929954
1230470021.7974088	880918884.7124467	474138231.12554944	474138231.12554944	369984703.7364335	257103294.5823969	164641039.15284476	140381098.619547	55712213.2448055	21672751.98705692	13530427.645541698	5532878.395406373	3706260.902436455	935810.4657755301	935810.4657755301	663056.7325334615	522897.1895475538	200512.6575953398	78067.74671938142	46670.730717459795	40904.892610614	1840.3869628069147	1840.3869628069147	1840.3869628069147	1840.3869628069147	1840.3869628069147	442.0261008734781	169.91449479083653	169.91449479083653	145.91103925910355	145.91103925910355	59.26045122853177	23.195619342332915	23.195619342332915	20.01466825537815	14.891049418951992	10.98349378374552	10.98349378374552	8.846003892663722	6.831557515272493	6.31476938419549	5.9916871735539505	4.930667972105244	3.5207873239237113	2.8082800661322276	2.795925244770709	2.3117572280063166	1.8756643525460122	1.8756643525460122	1.8756643525460122
1139217447.6273313	1060878937.2698547	1020143759.2858286	768055357.8013498	768055357.8013498	663567214.0478244	663567214.0478244	473255070.68964815	457537462.11474663	457537462.11474663	316149503.230683	316149503.230683	316149503.230683	316149503.230683	251542952.18820575	177795367.9078904	175417051.38246635	175417051.38246635	175417051.38246635	175417051.38246635	175417051.38246635	175417051.38246635	175389637.77896827	174570033.91509107	174232026.846924	174232026.846924	152258339.22459552	152258339.22459552	152258339.22459552	139919093.56045648	139919093.56045648	139919093.56045648	139919093.56045648	139919093.56045648	139919093.56045648	139919093.56045648	139919093.56045648	139919093.56045648	139919093.56045648	139919093.56045648	138569853.29323214	138569853.29323214	127325172.8402198	125975932.57299542	125975932.57299542	103519914.06947653	103519914.06947653	103519914.06947653	103519914.06947653	103147130.20566693
1243525330.9293628	712015495.592502	385560649.1983013	153560526.5855664	61305698.421717525	17338461.191411734	5068778.689492696	1706519.1394224	776735.0539832026	611730.5300022421	476214.7459593281	140748.86143216287	140748.86143216287	140748.86143216287	140748.86143216287	140748.86143216287	91451.28235535893	91451.28235535893	91451.28235535893	91451.28235535893	91451.28235535893	58537.41934426867	58537.41934426867	34088.882386197525	22755.79744307642	21526.805980612393	21526.805980612393	5426.251141190881	5426.251141190881	5426.251141190881	3056.4876194886547	3056.4876194886547	2373.7632736110627	2373.7632736110627	1699.4739183333902	1699.4739183333902	1699.4739183333902	1699.4739183333902	1699.4739183333902	911.4111198774298	56.552042447795785	56.552042447795785	56.552042447795785	56.552042447795785	56.552042447795785	56.552042447795785	56.552042447795785	53.64489229935701	53.64489229935701	53.64489229935701
0.0	72171737.70667915	10956706.501192635	5809530.467813086	5483016.937971885	4572926.114446691	4060769.4068048405	3598164.007435638	3598164.007435638	3598164.007435638	3598164.007435638	3598164.007435638	3598164.007435638	3598164.007435638	3598164.007435638	3598164.007435638	3598164.007435638	3598164.007435638	3598164.007435638	3598164.007435638	3598164.007435638	3598164.007435638	3598164.007435638	3598164.007435638	3598164.007435638	3598164.007435638	3598164.007435638	3598164.007435638	3598164.007435638	3598164.007435638	3598164.007435638	3598164.007435638	3598164.007435638	3598164.007435638	3598164.007435638	3598164.007435638	3598164.007435638	3598164.007435638	3598164.007435638	3598164.007435638	3598164.007435638	3598164.007435638	3598164.007435638	3598164.007435638	3598164.007435638	3598164.007435638	3598164.007435638	3598164.007435638	3598164.007435638	3598164.007435638
1108201238.5464141	863437797.817414	685997717.7423775	327501994.05411273	266929747.6196489	69137374.29773101	10857026.447048279	8051574.135759561	4497940.997023038	651569.0404921785	424263.3157260139	237768.9616618158	217579.70535431546	7661.5562710425675	2251.279868162279	1554.7479046833455	407.94463416895996	39.16365621071868	22.599482455788944	10.73708768270901	8.247097499443099	6.6297041864727495	5.610728829301933	4.551289228374638	4.551289228374638	4.551289228374638	3.9184650850087075	2.7716348559641886	2.5049235070230225	2.2039818700634064	1.8666953741618493	1.8375651090047809	1.700258739782754	1.5000429633479992	1.4064503291897033	1.4064503291897033	1.2820759245144817	1.2627124703738903	1.2627124703738903	1.2061162523180173	1.0934572154837123	1.0934572154837123	1.038542258529726	1.038542258529726	1.038542258529726	1.038542258529726	1.038542258529726	1.0206552726888984	0.9713149518595436	0.9637266003351078
1129097805.545172	850389684.0340055	850389684.0340055	681999629.8567355	363040983.5824836	301026035.82976526	190551207.6704972	190551207.6704972	118474867.9310744	83356927.21339984	62961649.61047025	60881637.94115572	48144182.257455505	36291990.93898902	7702826.353573143	5648952.81004476	3761713.0419429825	1151748.8007136674	17333.34400555741	116.99226445858744	25.033372158287563	22.25953968424237	17.221067033064998	7.411274858565959	6.7251912649417225	4.975412953790322	2.9623090085673143	0.9411538871477447	0.9027326387711254	0.8533984878068068	0.8365623673133943	0.8348325298874576	0.8348325298874576	0.834555486700796	0.818389280113962	0.8167040548414306	0.8167040548414306	0.816611001001793	0.816611001001793	0.8163241148892082	0.8163241148892082	0.8163241148892082	0.8163241148892082	0.8163241148892082	0.8163241148892082	0.8061337084012522	0.8016490547970556	0.8016490547970556	0.8008680489563796	0.8008016618499694
1034401111.8281159	838373677.8856632	810401632.7489899	393770031.5499601	211705048.88583243	168954939.87007225	168954939.87007225	91159580.1204513	44156541.54597377	22869503.031677283	14282762.069285223	12068377.456386013	11679248.913105244	9089556.246727386	5004676.587867877	2333808.898416882	819040.2289970606	449499.5592052115	449499.5592052115	68779.40449273685	32240.08537343381	32240.08537343381	1773.9381787332295	1773.9381787332295	1773.9381787332295	1773.9381787332295	743.4776774333578	256.562722560711	256.562722560711	256.562722560711	54.1311510146975	22.53647109925608	13.231381129445317	13.231381129445317	11.703852932712863	9.976542209165912	7.41943955842706	7.41943955842706	6.2352147357588	5.226861857733758	3.825807237919798	3.529435765553007	3.2821969288029202	2.9802259374695037	2.7012826127241873	2.7012826127241873	2.4946853832373606	2.229019297433425	2.0631172382647636	2.0631172382647636
872846372.1302495	872846372.1302495	504987620.54758114	414956574.92631114	414956574.92631114	414956574.92631114	414956574.92631114	414956574.92631114	414956574.92631114	414956574.92631114	361108473.703489	361108473.703489	361108473.703489	361108473.703489	325081059.10513586	325081059.10513586	325081059.10513586	325081059.10513586	325081059.10513586	325081059.10513586	313972647.14319277	302062778.0881605	290954366.1262174	290954366.1262174	290954366.1262174	287669779.3406546	285642030.3013018	285642030.3013018	285642030.3013018	285642030.3013018	285642030.3013018	279896395.7259988	279896395.7259988	255542707.73329586	255542707.73329586	182725806.91544026	182725806.91544026	182725806.91544026	182725806.91544026	182725806.91544026	182725806.91544026	182725806.91544026	182725806.91544026	182725806.91544026	174863334.7018024	174863334.7018024	174863334.7018024	174863334.7018024	174863334.7018024	174863334.7018024
1078934253.8613517	548824077.1432645	255037770.5003323	107465089.61215982	39408248.44224032	14428173.051356802	5013340.927689972	971484.0211900943	744177.5926644241	327488.4518516051	199994.87846960488	157894.32050529553	137950.5158812165	69214.94498390192	20870.12687845779	15443.753726814048	15443.753726814048	12796.568128263287	12796.568128263287	12796.568128263287	11221.139159349063	1395.8489295168395	1395.8489295168395	1202.735873185505	1202.735873185505	257.8046227960535	257.8046227960535	257.8046227960535	117.37369036570693	117.37369036570693	117.37369036570693	117.37369036570693	117.37369036570693	117.37369036570693	117.37369036570693	117.37369036570693	117.37369036570693	117.37369036570693	117.37369036570693	54.6283830131316	54.6283830131316	50.107895552216135	44.595011525353556	44.595011525353556	44.595011525353556	44.595011525353556	44.595011525353556	44.595011525353556	44.595011525353556	44.595011525353556
0.0	64319598.39402003	19328726.573392686	5708389.747718195	2930019.702208753	1703794.8418553798	1133879.0740027567	1133879.0740027567	1133879.0740027567	1133879.0740027567	1133879.0740027567	1133879.0740027567	1133879.0740027567	1133879.0740027567	1133879.0740027567	1133879.0740027567	1133879.0740027567	1133879.0740027567	1133879.0740027567	1133879.0740027567	1133879.0740027567	1133879.0740027567	1133879.0740027567	1133879.0740027567	1133879.0740027567	1133879.0740027567	1133879.0740027567	1133879.0740027567	1133879.0740027567	1133879.0740027567	1133879.0740027567	1133879.0740027567	1133879.0740027567	1133879.0740027567	1133879.0740027567	1133879.0740027567	1133879.0740027567	1133879.0740027567	1133879.0740027567	1133879.0740027567	1133879.0740027567	1133879.0740027567	1133879.0740027567	1133879.0740027567	1133879.0740027567	1133879.0740027567	1133879.0740027567	1133879.0740027567	1133879.0740027567	1133879.0740027567
982568283.3834988	982568283.3834988	826562357.9954549	510993308.3021414	129230894.84780508	87022980.78316525	57844945.22308125	39911772.93774705	39143029.35953667	35403398.81262027	33223785.491314314	27163137.600098148	22558606.837637134	15112797.483498618	14133304.446417913	11765822.156719537	10455940.751699615	7030863.895409258	5902355.188054378	3687152.512242162	2780633.2095736684	1613751.264742987	1031030.2734323388	494320.0859033048	355395.0957026573	310199.8283561268	153141.66431845888	153141.66431845888	129820.14249532041	120674.35326176709	111478.6436028589	86809.25501165002	21602.31893683737	18548.792822396616	18167.18655732068	17027.413717612657	9415.190471294754	279.78806606286247	205.24718953079758	163.84087685869417	119.54467372994678	119.54467372994678	119.54467372994678	98.51747612123235	59.977272642238766	59.977272642238766	58.6552744911937	58.6552744911937	57.79670718276403	52.44867335269712
915805973.9472417	630779682.1297107	342439079.12053424	339586359.2169664	105840548.46628432	61627074.98875363	51007001.49752295	45753356.98615069	37717643.91647239	37192646.49133049	34467177.14713382	33958273.59559483	26596778.622020986	26596778.622020986	25524170.1217604	22668676.218328595	18376546.42852068	15750589.245750869	15594833.146182057	15574286.601747688	9113919.37606644	8324727.685770161	4140654.506894521	4126792.9688440384	3440656.2220287607	2945742.437526188	1658587.8799728183	1595329.6192474633	1393319.115997678	1255100.083407466	1188657.8679815768	1143641.4858491435	693616.1245096925	619148.3572817647	510585.56056310894	423415.9439633394	423398.59060873283	399285.3502718811	307215.2447483583	212042.06710624284	206522.8988413652	143395.8564588595	140132.61661863915	133088.67103496357	107733.47227507099	107733.47227507099	105561.48309181986	82410.1283672362	10670.152205328754	8294.656821072555
[truncated: 950 more columns]
