# Supplementary material for: A novel network security situation assessment model based on multiple strategies whale optimization algorithm and bidirectional GRU
Source: PeerJ Comput Sci. 2023 Dec 12;9:e1729. doi: 10.7717/peerj-cs.1729 (PMC10773833; doi:10.7717/peerj-cs.1729)
Supplement: Supplemental Information 1 [file peerj-cs-09-1729-s001.zip › code1/inteligent_algorithm_submit/Function12/bestscore_func12.csv]

0.0003074866375270787	0.020363339365923726	0.0003075104528426671	0.00030763653885038355	0.02036333947994779	0.00030749327379816046	0.00030749748468339433	0.00030753241624954314	0.0003074876055234703	0.00030749976541190246	0.0003074871293774823	0.0003074876544512782	0.00030748645253639745	0.00030749399300376997	0.0003079638306881293	0.0003075002968601268	0.00030751011449216427	0.0003074947792806376	0.0015946226137610652	0.020363340034860906	0.00030804920901110537	0.0003074988590938004	0.0003075026519726631	0.00030754484344547864	0.00030760251812243604	0.00030748746929854935	0.0003074900080819344	0.00030754742782913814	0.000307933396727999	0.00030766626406040023
0.0013871346848245742	0.0015701801836768919	0.0012275040916035582	0.0010852266361423399	0.002467233029253733	0.001708794431243108	0.001609804605905856	0.0015276308194028033	0.0006771400370274149	0.0008160458011806873	0.0012910304454301462	0.0010376281754082498	0.0012550771099667122	0.0008669165548784471	0.0007322175839839054	0.0022523521033326046	0.0019196250802664102	0.0006973629005611487	0.0008153917663873983	0.000789998785015129	0.0007341168169464079	0.00178749940567831	0.0008718222062097001	0.002050052918913296	0.0009197792753030627	0.0022034776495778933	0.0020506337036291593	0.0009471187406884142	0.0011115011034230405	0.0012069229785645732
0.0005220204207467331	0.020363339348068492	0.001655371334718707	0.020363339348068492	0.020363339348068495	0.020363339348068492	0.0014886592353638385	0.0007826553905064792	0.020363339348068495	0.020363339348068492	0.0016553713347187075	0.008333703114662368	0.0012231733771272994	0.020363339348068495	0.020363339348068495	0.001223173377127298	0.0016553713347187075	0.0016553713347187075	0.000782655390506479	0.0014886592353638385	0.0007826553905064791	0.00034325784320054863	0.0016553713347187075	0.0016553713347187075	0.0016553713347187073	0.0012231733771272985	0.0016553713347187073	0.0004870807592499255	0.008333703114662368	0.020363339348068492
0.0007675685168615235	0.0006829185392406669	0.000778639044733857	0.000723703795317069	0.0007782853144411199	0.001223186566996762	0.0007641423193498998	0.0007439910301160162	0.0007691514113731671	0.000775876423498143	0.0006987231241948043	0.0012242151820706496	0.0006319162612727594	0.0007198114452054623	0.0006759999129128603	0.02036333934808587	0.0012281775951444261	0.0007633789546609947	0.0012231733865257126	0.0005953116261591883	0.0012231733777604938	0.0012287115266177945	0.0007729946256660289	0.0003616831981572413	0.0012231852433308836	0.0012231759928520156	0.0007569866974500062	0.001228338883295785	0.0007754952920232414	0.0008276695975833819
0.0006028208682896751	0.0003287201884569463	0.0003285767510367201	0.0012541532708241208	0.00073900211431957	0.0005041589171051124	0.0006018961061938679	0.0004857502653954507	0.0003080660393673707	0.0003867149507703853	0.0004492330246605706	0.0004987922990896699	0.000751519428978762	0.0013057196294319797	0.0006470045938320887	0.0005625490397982253	0.000573848239512565	0.0022367566315515406	0.0013577297942026967	0.0005805048087058248	0.0005127513522248699	0.0005437933470864577	0.0003684877180337595	0.0006339528022426288	0.00077414797511978	0.00043352432221776686	0.0003760677579327025	0.001492969815411766	0.0005147246143929365	0.0014890662472954793
0.000736111790634395	0.0006601236855572635	0.00033474895331726687	0.000364319973517367	0.0006873340067953235	0.0007445036545974703	0.000648631220812228	0.00043089904318095046	0.0003211505008532091	0.00046358465012820064	0.001342053339312494	0.0006090789882541865	0.0006307185822562423	0.001542990261128296	0.0007363710750062249	0.0007720928562297329	0.0004232915964080811	0.0006598584964678725	0.0006145424310617494	0.000660525528725823	0.0005775986910336437	0.0006610243742307708	0.001366936975867256	0.00042207381176488385	0.0004839024472040888	0.00031013508365937236	0.00031133155411030075	0.0005491158020803815	0.0006838245170951906	0.0007417403170997883
