# Supplementary material for: A novel network security situation assessment model based on multiple strategies whale optimization algorithm and bidirectional GRU
Source: PeerJ Comput Sci. 2023 Dec 12;9:e1729. doi: 10.7717/peerj-cs.1729 (PMC10773833; doi:10.7717/peerj-cs.1729)
Supplement: Supplemental Information 1 [file peerj-cs-09-1729-s001.zip › code1/inteligent_algorithm_submit/Function12/best_ave_std_func12.csv]

0.000310135	0.002356051	0.006006857
0.00067714	0.001320574	0.000521072
0.000343258	0.00745092	0.008638505
0.000361683	0.001525097	0.003506681
0.000308066	0.000721433	0.000442932
0.000307535	0.000649687	0.000293951
