# Supplementary material for: A novel network security situation assessment model based on multiple strategies whale optimization algorithm and bidirectional GRU
Source: PeerJ Comput Sci. 2023 Dec 12;9:e1729. doi: 10.7717/peerj-cs.1729 (PMC10773833; doi:10.7717/peerj-cs.1729)
Supplement: Supplemental Information 1 [file peerj-cs-09-1729-s001.zip › code1/inteligent_algorithm_submit/Function12/data_func12.csv]

0.08997543348131289	0.05794474739201663	0.016789143672063588	0.007991359435954727	0.004380001488667139	0.004380001488667139	0.004380001488667139	0.0028756312147166963	0.0028756312147166963	0.0013247675171338589	0.0013247675171338589	0.0013247675171338589	0.0013247675171338589	0.0009512523856158915	0.0009512523856158915	0.0009512523856158915	0.0009512523856158915	0.0009512523856158915	0.0009512523856158915	0.0009512523856158915	0.0009512523856158915	0.0009512523856158915	0.0009512523856158915	0.0009512523856158915	0.0009512523856158915	0.0009512523856158915	0.0008097360711195288	0.0008097360711195288	0.0008097360711195288	0.0008097360711195288	0.0008097360711195288	0.0008097360711195288	0.0008097360711195288	0.0008097360711195288	0.0008097360711195288	0.0008097360711195288	0.0008097360711195288	0.0008097360711195288	0.0007544249564125589	0.0007272581290502782	0.0007272581290502782	0.0007247555514627691	0.0007247555514627691	0.0007247555514627691	0.0007247555514627691	0.0007247555514627691	0.0007247555514627691	0.0007247555514627691	0.0007247555514627691	0.0007247555514627691
0.6483215028688388	0.6483215028688388	0.6483215028688388	0.03614279349819651	0.018615045588739103	0.018615045588739103	0.018615045588739103	0.018615045588739103	0.018615045588739103	0.018615045588739103	0.018615045588739103	0.018615045588739103	0.018615045588739103	0.018615045588739103	0.018615045588739103	0.018615045588739103	0.004435221275464488	0.004435221275464488	0.004435221275464488	0.004435221275464488	0.004435221275464488	0.004435221275464488	0.004435221275464488	0.004435221275464488	0.004435221275464488	0.004435221275464488	0.004435221275464488	0.004435221275464488	0.004435221275464488	0.004435221275464488	0.004435221275464488	0.004435221275464488	0.004435221275464488	0.004435221275464488	0.004435221275464488	0.004435221275464488	0.004435221275464488	0.004435221275464488	0.004435221275464488	0.004435221275464488	0.004435221275464488	0.004435221275464488	0.004435221275464488	0.004435221275464488	0.004435221275464488	0.004435221275464488	0.004435221275464488	0.004435221275464488	0.004435221275464488	0.004432521433303687
0.06617807593531302	0.00391612667135255	0.00391612667135255	0.00391612667135255	0.00391612667135255	0.00391612667135255	0.00391612667135255	0.00391612667135255	0.00391612667135255	0.00391612667135255	0.00391612667135255	0.00391612667135255	0.00391612667135255	0.00391612667135255	0.00391612667135255	0.00391612667135255	0.00391612667135255	0.00391612667135255	0.00391612667135255	0.00391612667135255	0.00391612667135255	0.00391612667135255	0.00391612667135255	0.00391612667135255	0.00391612667135255	0.00391612667135255	0.00391612667135255	0.00391612667135255	0.00391612667135255	0.00391612667135255	0.00391612667135255	0.00391612667135255	0.00391612667135255	0.00391612667135255	0.00391612667135255	0.00391612667135255	0.00391612667135255	0.00391612667135255	0.00391612667135255	0.00391612667135255	0.00391612667135255	0.00391612667135255	0.00391612667135255	0.00391612667135255	0.00391612667135255	0.00391612667135255	0.00391612667135255	0.00391612667135255	0.00391612667135255	0.00391612667135255
0.0	0.3111428009456884	0.195555157797003	0.14836469166178956	0.14694988669589568	0.14694988669589568	0.14694988669589568	0.14694988669589568	0.14694988669589568	0.1418518291262434	0.14026500927475843	0.14026500927475843	0.032217359638051106	0.032217359638051106	0.032217359638051106	0.032217359638051106	0.032217359638051106	0.032217359638051106	0.032217359638051106	0.032217359638051106	0.032217359638051106	0.032217359638051106	0.032217359638051106	0.032217359638051106	0.032217359638051106	0.032217359638051106	0.032217359638051106	0.032217359638051106	0.032217359638051106	0.032217359638051106	0.032217359638051106	0.032217359638051106	0.015157943007243484	0.015157943007243484	0.015157943007243484	0.014891495993136645	0.014891495993136645	0.014891495993136645	0.014891495993136645	0.014891495993136645	0.014891495993136645	0.009055578359374214	0.009055578359374214	0.009055578359374214	0.009055578359374214	0.009055578359374214	0.009055578359374214	0.009055578359374214	0.009055578359374214	0.009055578359374214
1.7769876167763219	0.08331142444725806	0.08331142444725806	0.08331142444725806	0.0779668237604179	0.0719213878676473	0.07107284692776447	0.07107284692776447	0.0655887910409656	0.033737029617217675	0.019301699203236416	0.014720499041410418	0.014052926817382889	0.008966560930115837	0.0069010251392489915	0.005965498350052584	0.005639071940869466	0.005250490608672779	0.0025479333667821676	0.0019077375860500033	0.0017953067176775823	0.000899928116724023	0.0007490728701801112	0.0007490728701801112	0.0007439942434985186	0.0007080627732228872	0.0006925287283177414	0.0006804273323486549	0.0006804273323486549	0.000677246820886731	0.0006721988045336035	0.0006663276536024151	0.0006663276536024151	0.0006635573324888067	0.0006448670461827012	0.0006447786925920671	0.0006447786925920671	0.0006447786925920671	0.0006447786925920671	0.000644269264106392	0.0006425987356548818	0.000642343479725858	0.0006421272796804862	0.0006421272796804862	0.0006421272796804862	0.0006421272796804862	0.0006416912434997387	0.0006416912434997387	0.0006416912434997387	0.0006416912434997387
0.1426703598081078	0.0368292213557279	0.03212980487003655	0.02717903278881503	0.015578153937541576	0.00852197380219072	0.0036484399796573447	0.002184818575626041	0.002184818575626041	0.001478517286828508	0.0008845475427078041	0.0008845475427078041	0.0008218684497991287	0.0007770286225321612	0.0007770286225321612	0.0007770286225321612	0.0007698764419743397	0.0007684883193545391	0.0007667108073457111	0.0007667108073457111	0.0007667108073457111	0.0007667108073457111	0.0007667108073457111	0.0007667108073457111	0.0007667108073457111	0.0007667108073457111	0.0007667108073457111	0.0007667108073457111	0.0007667108073457111	0.0007667108073457111	0.0007667108073457111	0.0007667108073457111	0.0007667108073457111	0.0007667108073457111	0.0007667108073457111	0.0007667108073457111	0.0007667108073457111	0.0007667108073457111	0.0007667108073457111	0.0007667108073457111	0.0007667108073457111	0.0007667108073457111	0.0007667108073457111	0.0007667108073457111	0.0007667108073457111	0.0007667108073457111	0.0007667108073457111	0.0007667108073457111	0.0007667108073457111	0.0007667108073457111
0.1840808916995675	0.09267070074995098	0.06436467605790262	0.06436467605790262	0.06436467605790262	0.045717306183044086	0.02340578968814216	0.02329359594018642	0.021837883394769622	0.021837883394769622	0.021837883394769622	0.021837883394769622	0.020991150545430357	0.02083319298297463	0.02083319298297463	0.02081153766660067	0.02081153766660067	0.02081153766660067	0.020549701275970115	0.020549701275970115	0.020549701275970115	0.020549701275970115	0.020549701275970115	0.020549701275970115	0.0203984009456373	0.0203984009456373	0.0203984009456373	0.0203984009456373	0.0203984009456373	0.0203984009456373	0.0203984009456373	0.0203984009456373	0.0203984009456373	0.0203984009456373	0.0203984009456373	0.0203984009456373	0.0203984009456373	0.0203984009456373	0.0203984009456373	0.0203984009456373	0.0203984009456373	0.0203984009456373	0.0203984009456373	0.0203984009456373	0.0203984009456373	0.0203984009456373	0.0203984009456373	0.0203984009456373	0.0203984009456373	0.0203984009456373
0.10354753720120975	0.10354753720120975	0.10354753720120975	0.008129268975514302	0.008129268975514302	0.008129268975514302	0.008129268975514302	0.008129268975514302	0.008129268975514302	0.008129268975514302	0.008129268975514302	0.008129268975514302	0.008129268975514302	0.008129268975514302	0.008129268975514302	0.008129268975514302	0.008129268975514302	0.008129268975514302	0.008129268975514302	0.008129268975514302	0.008129268975514302	0.008129268975514302	0.008129268975514302	0.008129268975514302	0.008129268975514302	0.008129268975514302	0.002913436805011975	0.002913436805011975	0.002913436805011975	0.002913436805011975	0.002913436805011975	0.002913436805011975	0.002913436805011975	0.002913436805011975	0.002913436805011975	0.002913436805011975	0.002913436805011975	0.002913436805011975	0.002913436805011975	0.002913436805011975	0.002259475289718175	0.002259475289718175	0.002259475289718175	0.002259475289718175	0.002259475289718175	0.002259475289718175	0.0020440962895218817	0.0020440962895218817	0.0020440962895218817	0.0020440962895218817
0.20786735109139426	0.06348207856091159	0.04990935142470154	0.022994383931882148	0.022994383931882148	0.02256036245802364	0.02256036245802364	0.02256036245802364	0.02255338294609314	0.02255338294609314	0.02255338294609314	0.02255338294609314	0.02255338294609314	0.02255338294609314	0.02255338294609314	0.02255338294609314	0.02255338294609314	0.02255338294609314	0.02255338294609314	0.02255338294609314	0.02255338294609314	0.02255338294609314	0.02255338294609314	0.02255338294609314	0.02255338294609314	0.02255338294609314	0.02255338294609314	0.02255338294609314	0.02255338294609314	0.02255338294609314	0.02255338294609314	0.02255338294609314	0.02255338294609314	0.02255338294609314	0.02255338294609314	0.02255338294609314	0.02255338294609314	0.02255338294609314	0.02255338294609314	0.02255338294609314	0.02255338294609314	0.02255338294609314	0.02255338294609314	0.02255338294609314	0.02255338294609314	0.02255338294609314	0.02255338294609314	0.02255338294609314	0.02255338294609314	0.02255338294609314
0.0	0.11239635406024136	0.037297741337655586	0.037297741337655586	0.037297741337655586	0.037297741337655586	0.037297741337655586	0.037297741337655586	0.037297741337655586	0.037297741337655586	0.025389872747238137	0.015920336231952457	0.009324083560513148	0.008119002272698232	0.008119002272698232	0.006548115382199922	0.006082773024893527	0.0025290130249216967	0.0010401246110340182	0.0010401246110340182	0.0010401246110340182	0.0010401246110340182	0.0010401246110340182	0.0010401246110340182	0.0010401246110340182	0.0010401246110340182	0.0010401246110340182	0.0010401246110340182	0.0010401246110340182	0.0010401246110340182	0.0010401246110340182	0.0010401246110340182	0.0010401246110340182	0.0010401246110340182	0.0010401246110340182	0.0010401246110340182	0.0010401246110340182	0.0010401246110340182	0.0010401246110340182	0.0010401246110340182	0.0010401246110340182	0.0010401246110340182	0.0010401246110340182	0.0010401246110340182	0.0010401246110340182	0.0010401246110340182	0.0010401246110340182	0.0010401246110340182	0.0010401246110340182	0.0010401246110340182
0.14690848274370874	0.06334403741477931	0.05407119459746553	0.045431856350675294	0.045044648689417585	0.044382610670683616	0.04055109419326573	0.028638922724759264	0.028638922724759264	0.0048291760693976	0.004299253557533239	0.004170713719040426	0.003839483365732574	0.0022694202282780122	0.001887230501494143	0.0018438960706175934	0.0014166992813544985	0.0014166992813544985	0.0014093138630126396	0.0014093138630126396	0.0013980231284422605	0.0012445087245196245	0.0011430418425195227	0.0008889050018326577	0.0006503270145323704	0.00043754086669871024	0.00043754086669871024	0.0003843665165081232	0.0003843665165081232	0.0003843665165081232	0.0003843665165081232	0.0003841799686275013	0.00038337140662162664	0.00038337140662162664	0.00036379887895638996	0.00036379887895638996	0.00036379887895638996	0.0003597758162407018	0.0003597758162407018	0.0003597758162407018	0.0003597758162407018	0.00035702061473175746	0.00035702061473175746	0.00035556964208825704	0.00035556964208825704	0.00035556964208825704	0.00035556964208825704	0.00035556964208825704	0.00035556964208825704	0.00035556964208825704
0.1098920229109791	0.05415180307019719	0.042227150938242454	0.03259296556631542	0.028684815573209708	0.014465991446966532	0.014465991446966532	0.012542087279597245	0.010825098546166732	0.008513234192565354	0.008173279858866915	0.008173279858866915	0.008173279858866915	0.008173279858866915	0.00478578943604591	0.00478578943604591	0.00478578943604591	0.004479823943380024	0.002355681018592706	0.001946804214787325	0.0016532260495215683	0.0016525678422182537	0.0016525678422182537	0.0016525678422182537	0.0016525678422182537	0.0016436389721545808	0.001643154026547616	0.001638177064699155	0.001632197037293274	0.001632197037293274	0.001632197037293274	0.001632197037293274	0.0016300019544046977	0.0016259932642799214	0.0016245513731092144	0.0016245513731092144	0.0016245513731092144	0.001624510263526228	0.001624510263526228	0.0015868405061106139	0.0015841258481430582	0.001583246461499708	0.0014555990495335844	0.0014555990495335844	0.0014555990495335844	0.0014555990495335844	0.0014555990495335844	0.001418260102133156	0.001418260102133156	0.0013310632322347782
0.1189505240223481	0.08086195479707771	0.05854814430106771	0.013684276279307567	0.004309198905464412	0.004309198905464412	0.004309198905464412	0.0037166864212573145	0.0037166864212573145	0.0023641751353841015	0.0023641751353841015	0.0023641751353841015	0.0023641751353841015	0.0023641751353841015	0.00150725796371267	0.0013874881644929025	0.0013874881644929025	0.0013874881644929025	0.0010354936067825664	0.0009591224323920602	0.0009591224323920602	0.0009591224323920602	0.0009591224323920602	0.0009591224323920602	0.0009591224323920602	0.0009591224323920602	0.0009591224323920602	0.0009591224323920602	0.0009591224323920602	0.0009591224323920602	0.0009591224323920602	0.0009591224323920602	0.0009591224323920602	0.0009591224323920602	0.0009591224323920602	0.0008683008735453183	0.0008683008735453183	0.0008683008735453183	0.0008683008735453183	0.0008683008735453183	0.0008683008735453183	0.0008683008735453183	0.0008683008735453183	0.0008683008735453183	0.0008683008735453183	0.0008683008735453183	0.0008683008735453183	0.0008683008735453183	0.0008683008735453183	0.0008683008735453183
0.11512287062100425	0.11512287062100425	0.11512287062100425	0.11512287062100425	0.01802668413450399	0.010167271087802082	0.010167271087802082	0.010167271087802082	0.010167271087802082	0.0065739033897176	0.005297796402845697	0.005297796402845697	0.005297796402845697	0.005297796402845697	0.005297796402845697	0.005297796402845697	0.005297796402845697	0.005297796402845697	0.005297796402845697	0.005297796402845697	0.005297796402845697	0.005297796402845697	0.0034515330452166123	0.0034515330452166123	0.0034515330452166123	0.0034515330452166123	0.0034515330452166123	0.0034515330452166123	0.0034515330452166123	0.0034515330452166123	0.0034515330452166123	0.002692328970857805	0.002692328970857805	0.002692328970857805	0.002692328970857805	0.002692328970857805	0.002692328970857805	0.002692328970857805	0.002692328970857805	0.002692328970857805	0.002692328970857805	0.002692328970857805	0.002692328970857805	0.002692328970857805	0.0023276750985592146	0.0023276750985592146	0.0023276750985592146	0.0023276750985592146	0.0016689532999734024	0.0016689532999734024
0.15523683611435424	0.0668288246613307	0.010164750012426775	0.010164750012426775	0.010164750012426775	0.010164750012426775	0.010164750012426775	0.010164750012426775	0.009736692680860925	0.009736692680860925	0.009736692680860925	0.009736692680860925	0.006006040277145451	0.005415200546740113	0.0044117595784792666	0.0044117595784792666	0.0044117595784792666	0.0044117595784792666	0.0044117595784792666	0.0044117595784792666	0.0044117595784792666	0.0044117595784792666	0.0044117595784792666	0.0044117595784792666	0.0044117595784792666	0.0044117595784792666	0.0044117595784792666	0.0044117595784792666	0.0030725967506745116	0.0030725967506745116	0.00279294018577456	0.002201204432083455	0.002201204432083455	0.002201204432083455	0.002201204432083455	0.002201204432083455	0.002201204432083455	0.002201204432083455	0.002201204432083455	0.002201204432083455	0.002201204432083455	0.002201204432083455	0.002201204432083455	0.002201204432083455	0.002131031830281327	0.002131031830281327	0.002131031830281327	0.002131031830281327	0.002131031830281327	0.002131031830281327
0.0	0.4783376622191372	0.027153219248626008	0.027153219248626008	0.027153219248626008	0.027153219248626008	0.027153219248626008	0.027153219248626008	0.027153219248626008	0.024410616409807632	0.024410616409807632	0.024410616409807632	0.024410616409807632	0.024410616409807632	0.024410616409807632	0.024410616409807632	0.024410616409807632	0.024410616409807632	0.024410616409807632	0.024410616409807632	0.024410616409807632	0.024410616409807632	0.024410616409807632	0.024410616409807632	0.024410616409807632	0.024410616409807632	0.024410616409807632	0.024410616409807632	0.024410616409807632	0.024410616409807632	0.024410616409807632	0.024410616409807632	0.024410616409807632	0.024410616409807632	0.024410616409807632	0.024410616409807632	0.024410616409807632	0.024410616409807632	0.024410616409807632	0.024410616409807632	0.024410616409807632	0.024410616409807632	0.024410616409807632	0.024410616409807632	0.024410616409807632	0.024410616409807632	0.024410616409807632	0.024410616409807632	0.024410616409807632	0.024410616409807632
0.17347394984803674	0.0843508174415485	0.04411899944508307	0.04411899944508307	0.04404272949927083	0.04404272949927083	0.04404272949927083	0.04404272949927083	0.04378077415096178	0.041500869806949406	0.026692453200952728	0.026692453200952728	0.004474946084125011	0.004474946084125011	0.0023094510397938615	0.0007149150106777561	0.0007149150106777561	0.0006574024179464043	0.0006345214781492277	0.0006326370283320468	0.0006326370283320468	0.0006237882859653113	0.000617580935147718	0.0006160042521965087	0.0006160042521965087	0.0006160042521965087	0.0005652433549251854	0.0005619645888712476	0.000551132778190128	0.000551132778190128	0.000551132778190128	0.000550075990988159	0.0005477484177135214	0.0005477484177135214	0.0005477484177135214	0.0005477484177135214	0.0005370184266807183	0.0005370184266807183	0.0005370184266807183	0.0005328554100610067	0.0004976728774828387	0.000496830192021038	0.000496830192021038	0.00048737591404844464	0.0004865452245972139	0.0004865452245972139	0.0004865452245972139	0.00046344290399192125	0.00046344290399192125	0.00046344290399192125
0.17943759541283152	0.05619106490375036	0.03781342650053483	0.03255212952194804	0.025730636387391925	0.02526565447745722	0.02412981390301859	0.01580547270400879	0.011427109325269021	0.006941593393574973	0.006941593393574973	0.0027686031376349327	0.002482697583425085	0.0005552752070371592	0.0004571967468744981	0.0004571967468744981	0.0004571967468744981	0.0004571967468744981	0.0004571967468744981	0.00044730940341607296	0.00044730940341607296	0.0004462613838038788	0.0004462613838038788	0.0004462613838038788	0.0004462613838038788	0.0004462613838038788	0.0004462613838038788	0.0004462613838038788	0.0004462613838038788	0.0004462613838038788	0.0004462613838038788	0.0004462613838038788	0.0004462613838038788	0.0004462613838038788	0.0004462613838038788	0.0004462613838038788	0.0004462613838038788	0.0004462613838038788	0.0004462613838038788	0.00044417327116546244	0.00044417327116546244	0.00044417327116546244	0.00044417327116546244	0.00044417327116546244	0.00044417327116546244	0.00044417327116546244	0.00044417327116546244	0.00043677527084615863	0.00043677527084615863	0.00043677527084615863
0.14958481054472172	0.00446271282980622	0.00446271282980622	0.00446271282980622	0.00446271282980622	0.00446271282980622	0.00446271282980622	0.0009385760431384446	0.0009385760431384446	0.0009385760431384446	0.0009385760431384446	0.0009385760431384446	0.0009385760431384446	0.0009385760431384446	0.0009385760431384446	0.0009385760431384446	0.0009385760431384446	0.0009385760431384446	0.0008536950316481419	0.0008536950316481419	0.0008536950316481419	0.0008536950316481419	0.0008536950316481419	0.0008536950316481419	0.0008536950316481419	0.0008536950316481419	0.0008536950316481419	0.0008536950316481419	0.0008536950316481419	0.0008536950316481419	0.0008536950316481419	0.0008038761960887558	0.0008038761960887558	0.0008038761960887558	0.0008038761960887558	0.0008038761960887558	0.0008038761960887558	0.0008038761960887558	0.0008038761960887558	0.0008038761960887558	0.0008038761960887558	0.0008038761960887558	0.0008038761960887558	0.0008038761960887558	0.0008038761960887558	0.0008038761960887558	0.0008038761960887558	0.0008038761960887558	0.0008038761960887558	0.0008038761960887558
0.5201559979761001	0.024841440658736114	0.024841440658736114	0.007517670817209474	0.007517670817209474	0.007517670817209474	0.007517670817209474	0.007517670817209474	0.007517670817209474	0.007517670817209474	0.007517670817209474	0.007517670817209474	0.007509622342381123	0.007509622342381123	0.007509622342381123	0.007509622342381123	0.007509622342381123	0.007509622342381123	0.007509622342381123	0.007509622342381123	0.007509622342381123	0.007509622342381123	0.007509622342381123	0.007509622342381123	0.007509622342381123	0.007509622342381123	0.007509622342381123	0.007509622342381123	0.007509622342381123	0.007509622342381123	0.007509622342381123	0.007509622342381123	0.007509622342381123	0.007509622342381123	0.007509622342381123	0.007509622342381123	0.007509622342381123	0.005423290591570454	0.005423290591570454	0.005423290591570454	0.005423290591570454	0.005423290591570454	0.005423290591570454	0.005423290591570454	0.005423290591570454	0.004517881784036731	0.004517881784036731	0.004517881784036731	0.004517881784036731	0.004517881784036731
0.34736024795097376	0.05682873562981208	0.050576082968898206	0.022573755557613255	0.022573755557613255	0.02255380440702665	0.02237628927003454	0.02096134349413	0.02074624791771776	0.02074624791771776	0.02072365800751441	0.02072365800751441	0.02072365800751441	0.02072365800751441	0.02072365800751441	0.02072365800751441	0.02072365800751441	0.02072365800751441	0.02072365800751441	0.02072365800751441	0.020546848069262394	0.020546848069262394	0.020546848069262394	0.020546848069262394	0.020489535145855515	0.020489535145855515	0.020489535145855515	0.020489535145855515	0.02044950637686822	0.02044950637686822	0.02044950637686822	0.02044950637686822	0.02044950637686822	0.02044950637686822	0.02044950637686822	0.020371917823420883	0.020371917823420883	0.020371917823420883	0.020371917823420883	0.020371917823420883	0.020371917823420883	0.020371917823420883	0.020371917823420883	0.020371917823420883	0.020371917823420883	0.020371917823420883	0.020371917823420883	0.020371917823420883	0.020371917823420883	0.020371917823420883
0.0	0.2588455004115468	0.0730112330674105	0.034342366502865825	0.034342366502865825	0.034342366502865825	0.034342366502865825	0.034342366502865825	0.01574273482575759	0.01574273482575759	0.01574273482575759	0.013021890665116694	0.013021890665116694	0.013021890665116694	0.013021890665116694	0.01055814497387129	0.01055814497387129	0.01055814497387129	0.01055814497387129	0.01055814497387129	0.01055814497387129	0.01055814497387129	0.01055814497387129	0.01055814497387129	0.01055814497387129	0.01055814497387129	0.005668402594527061	0.005668402594527061	0.005493104354138602	0.005493104354138602	0.005493104354138602	0.005493104354138602	0.005493104354138602	0.005493104354138602	0.0016869122089216266	0.0016869122089216266	0.0016869122089216266	0.0016869122089216266	0.0016869122089216266	0.0016869122089216266	0.0016869122089216266	0.0016869122089216266	0.0016869122089216266	0.0016869122089216266	0.0016869122089216266	0.0009098663645354049	0.0009098663645354049	0.0009098663645354049	0.0009098663645354049	0.0009098663645354049
0.6822633028439982	0.12719590662536387	0.09721841739741349	0.09623517510942689	0.034208745927777916	0.02270667487591487	0.014927493829599972	0.0031989822730246744	0.0029407144286943973	0.0022530816833293615	0.0022530816833293615	0.0022530816833293615	0.0022530816833293615	0.002252315621946948	0.002252315621946948	0.002252315621946948	0.002252315621946948	0.002252315621946948	0.002252315621946948	0.002252315621946948	0.002252315621946948	0.002252315621946948	0.0022521574731453314	0.0022521574731453314	0.0022520796071217935	0.002251977433900899	0.002251977433900899	0.002251956420663693	0.002251956420663693	0.002251956420663693	0.002251956420663693	0.002251956420663693	0.002251956420663693	0.002251956420663693	0.002251956420663693	0.002251956420663693	0.002251956420663693	0.002251956420663693	0.002251956420663693	0.002251956420663693	0.002251956420663693	0.002251956420663693	0.002251956420663693	0.002251956420663693	0.002251956420663693	0.002251956420663693	0.002251956420663693	0.0022519540461029388	0.0022519540461029388	0.0022519540461029388
0.09976980567812851	0.009644891149619179	0.007049212604515206	0.007049212604515206	0.006800877645167197	0.006113550564954741	0.0033869962700268856	0.0033869962700268856	0.0033869962700268856	0.0014022938158100202	0.0013704191160436251	0.0013704191160436251	0.0013650949822805335	0.0013649208412928506	0.0013649208412928506	0.0013281665314215446	0.0013229184392187087	0.0013229184392187087	0.0013229184392187087	0.001306135406671082	0.001306135406671082	0.001251050143178871	0.001251050143178871	0.0011846473148500543	0.0009917514989353955	0.0009359010502465969	0.0009359010502465969	0.0009128711787945681	0.0009128711787945681	0.0009034787442238049	0.0008962890568602156	0.0008962890568602156	0.0008962890568602156	0.000894342035764056	0.000894342035764056	0.000544437422147817	0.0005238711243514438	0.0005238711243514438	0.0005007626341810615	0.00045615650833371777	0.0004558276714174789	0.00045528433088720433	0.00045528433088720433	0.00045528433088720433	0.00045528433088720433	0.00045528433088720433	0.00045528433088720433	0.00045528433088720433	0.00045528433088720433	0.00045528433088720433
0.06990162261909791	0.0634997761223982	0.05852557450841583	0.021487651267593173	0.021487651267593173	0.021487651267593173	0.021487651267593173	0.021487651267593173	0.020502839167419563	0.020502839167419563	0.020502839167419563	0.020502839167419563	0.020502839167419563	0.020502839167419563	0.020502839167419563	0.020502839167419563	0.020502839167419563	0.020502839167419563	0.020502839167419563	0.020502839167419563	0.020502839167419563	0.020502839167419563	0.020502839167419563	0.020502839167419563	0.020502839167419563	0.020502839167419563	0.020502839167419563	0.020502839167419563	0.020502839167419563	0.020502839167419563	0.020502839167419563	0.020502839167419563	0.020482638675672363	0.020482638675672363	0.020482638675672363	0.020482638675672363	0.020482638675672363	0.020482638675672363	0.020482638675672363	0.020482638675672363	0.02040410998359998	0.02040410998359998	0.02040410998359998	0.020383580718657382	0.020383580718657382	0.020383580718657382	0.020383580718657382	0.020383580718657382	0.020383580718657382	0.020383580718657382
0.1684658757638132	0.07832599236605697	0.07832599236605697	0.07832599236605697	0.07832599236605697	0.07832599236605697	0.07832599236605697	0.07832599236605697	0.07832599236605697	0.04503311084350402	0.04503311084350402	0.04503311084350402	0.04503311084350402	0.04503311084350402	0.04503311084350402	0.03469975047720592	0.032649970968379245	0.032649970968379245	0.012005510289677572	0.012005510289677572	0.012005510289677572	0.012005510289677572	0.007157299675049513	0.004866440908633516	0.004866440908633516	0.004866440908633516	0.004866440908633516	0.004866440908633516	0.004866440908633516	0.004866440908633516	0.004866440908633516	0.004866440908633516	0.004866440908633516	0.004866440908633516	0.004866440908633516	0.004866440908633516	0.004866440908633516	0.004866440908633516	0.004866440908633516	0.004866440908633516	0.004866440908633516	0.004866440908633516	0.0045468329527883055	0.0045468329527883055	0.0045468329527883055	0.0045468329527883055	0.0045468329527883055	0.0045468329527883055	0.0045468329527883055	0.0045468329527883055
0.10475849547477367	0.0677155870651253	0.0677155870651253	0.02806798119670952	0.02806798119670952	0.02806798119670952	0.02806798119670952	0.028054166060079447	0.028054166060079447	0.020895295381048812	0.020895295381048812	0.020895295381048812	0.020895295381048812	0.02068352837855562	0.02068352837855562	0.020590006408265603	0.020590006408265603	0.02039606532620742	0.02039606532620742	0.02039606532620742	0.02039606532620742	0.02039606532620742	0.02039606532620742	0.02039606532620742	0.02039606532620742	0.02039606532620742	0.02039606532620742	0.02039606532620742	0.02039606532620742	0.02039606532620742	0.02039606532620742	0.02039606532620742	0.02039606532620742	0.02039606532620742	0.02039606532620742	0.02039606532620742	0.02039606532620742	0.02039606532620742	0.02039606532620742	0.02039606532620742	0.02039606532620742	0.02039606532620742	0.02039606532620742	0.02039606532620742	0.02039606532620742	0.02039606532620742	0.02039606532620742	0.02039606532620742	0.02039606532620742	0.02039606532620742
0.0	1.0931164142658287	1.0931164142658287	0.11639129183150171	0.11639129183150171	0.019299795157418503	0.019299795157418503	0.019299795157418503	0.019299795157418503	0.019299795157418503	0.019299795157418503	0.019299795157418503	0.019299795157418503	0.019299795157418503	0.019299795157418503	0.019299795157418503	0.010891108106923937	0.010891108106923937	0.010891108106923937	0.010891108106923937	0.010891108106923937	0.010891108106923937	0.010891108106923937	0.010891108106923937	0.010891108106923937	0.010891108106923937	0.010891108106923937	0.010891108106923937	0.00449948312092446	0.00449948312092446	0.00449948312092446	0.00449948312092446	0.00449948312092446	0.00449948312092446	0.00449948312092446	0.00449948312092446	0.00449948312092446	0.00449948312092446	0.00449948312092446	0.00449948312092446	0.00449948312092446	0.00449948312092446	0.00449948312092446	0.00449948312092446	0.00449948312092446	0.00449948312092446	0.00449948312092446	0.00449948312092446	0.00449948312092446	0.00449948312092446
0.09601698267631613	0.059332462583754984	0.05678797786489632	0.05590865076641327	0.05555739732334889	0.01981869696323063	0.003361090190629696	0.003361090190629696	0.003361090190629696	0.0033601750465115906	0.0033601750465115906	0.0033601750465115906	0.0033601750465115906	0.0033601750465115906	0.0033601750465115906	0.0025768410296654848	0.0017320117811146058	0.0012372541786475854	0.0011289107629576989	0.0011184105742514648	0.0010658334446711209	0.0010658334446711209	0.0010508401271276556	0.0010508401271276556	0.0010508401271276556	0.0010435685719404986	0.0010435685719404986	0.0010435685719404986	0.0010413214195985605	0.0010413214195985605	0.0010413214195985605	0.0010413214195985605	0.0010328339519702213	0.0010321682201475898	0.0009864061857081607	0.0009469662010304756	0.0009352982261300213	0.0009352982261300213	0.0009219137368045105	0.0009150926402481726	0.0009093139456257435	0.0009051805963319628	0.0009051805963319628	0.0008995613218299498	0.0008995613218299498	0.0008995517668522315	0.0008636344487332459	0.0008431633924640995	0.0008345222022716306	0.0008345222022716306
0.12412990167787265	0.026348549586638202	0.019761650191284376	0.014914879207187958	0.012158697635577212	0.006332364566711135	0.004869193076530512	0.004852916829709034	0.0017369900019625912	0.0017369900019625912	0.0016185529782154556	0.0014824925438570414	0.001410885796948875	0.0012830441679485478	0.0012830441679485478	0.0012659916183433654	0.0012643290067549078	0.0012643290067549078	0.0012643290067549078	0.0012643290067549078	0.0012643290067549078	0.001248832383698965	0.001248832383698965	0.001248832383698965	0.001248832383698965	0.001248832383698965	0.001248832383698965	0.001248832383698965	0.0012170940347681859	0.0012170940347681859	0.001165408461526496	0.0011647797357669909	0.0011647797357669909	0.0011647453668728232	0.0011647453668728232	0.0011647453668728232	0.0011647453668728232	0.0011647453668728232	0.0011634934613121088	0.0011634934613121088	0.0011634934613121088	0.0011634934613121088	0.0011634934613121088	0.0011634934613121088	0.0011634934613121088	0.0011634934613121088	0.001008385100467914	0.001008385100467914	0.001008385100467914	0.0009663072033534771
0.05826444215550654	0.012266026554805604	0.012266026554805604	0.012266026554805604	0.012266026554805604	0.012266026554805604	0.012266026554805604	0.012266026554805604	0.009206545080103623	0.009206545080103623	0.004910486995267886	0.002396902337035993	0.002396902337035993	0.002396902337035993	0.0020276937899762638	0.0015609434624153577	0.0015609434624153577	0.0015609434624153577	0.0015609434624153577	0.0015609434624153577	0.0015609434624153577	0.0015609434624153577	0.0015609434624153577	0.0015609434624153577	0.001327547328026923	0.001327547328026923	0.001327547328026923	0.001327547328026923	0.0011259531004709172	0.0011259531004709172	0.0011259531004709172	0.0009618234786811329	0.0009618234786811329	0.0009618234786811329	0.0009618234786811329	0.0009618234786811329	0.0009618234786811329	0.0009618234786811329	0.0009618234786811329	0.0009618234786811329	0.0009618234786811329	0.0009618234786811329	0.0008926346983122902	0.0008926346983122902	0.0008926346983122902	0.0008926346983122902	0.0008926346983122902	0.0008926346983122902	0.0008926346983122902	0.0008926346983122902
0.15207440689074786	0.15207440689074786	0.15207440689074786	0.13910961462051868	0.07565709884645105	0.07565709884645105	0.05160993047595719	0.05160993047595719	0.05160993047595719	0.039900205939934284	0.039900205939934284	0.039900205939934284	0.039900205939934284	0.039900205939934284	0.039900205939934284	0.039900205939934284	0.039900205939934284	0.039900205939934284	0.03471181931698664	0.03471181931698664	0.03471181931698664	0.03471181931698664	0.03471181931698664	0.03471181931698664	0.03471181931698664	0.03471181931698664	0.03471181931698664	0.03471181931698664	0.03471181931698664	0.03471181931698664	0.03471181931698664	0.03471181931698664	0.03471181931698664	0.03471181931698664	0.03471181931698664	0.03471181931698664	0.03471181931698664	0.03471181931698664	0.03471181931698664	0.03471181931698664	0.03471181931698664	0.03471181931698664	0.03471181931698664	0.03471181931698664	0.03471181931698664	0.03471181931698664	0.03471181931698664	0.03471181931698664	0.03471181931698664	0.03471181931698664
0.46759591628247943	0.10025797585087777	0.04642388215481518	0.023354655395747236	0.023354655395747236	0.02142286132934833	0.020417871912412178	0.020417871912412178	0.020417871912412178	0.020417871912412178	0.020417871912412178	0.020417871912412178	0.020417871912412178	0.020417871912412178	0.020417871912412178	0.020417871912412178	0.020417871912412178	0.020417871912412178	0.020417871912412178	0.020417871912412178	0.020417871912412178	0.020417871912412178	0.020417871912412178	0.020417871912412178	0.020417871912412178	0.020417871912412178	0.020417871912412178	0.020417871912412178	0.020417871912412178	0.020417871912412178	0.020417871912412178	0.020417871912412178	0.020417871912412178	0.020417871912412178	0.020417871912412178	0.020417871912412178	0.02037582742660898	0.02037582742660898	0.02037582742660898	0.02037582742660898	0.02037582742660898	0.02037582742660898	0.02037582742660898	0.02037582742660898	0.02037582742660898	0.02037582742660898	0.02037582742660898	0.02037582742660898	0.02037582742660898	0.02037582742660898
0.0	0.15855936811139945	0.02349859369893846	0.02349859369893846	0.02349859369893846	0.02349859369893846	0.02349859369893846	0.02349859369893846	0.02349859369893846	0.02349859369893846	0.02349859369893846	0.02349859369893846	0.02349859369893846	0.02349859369893846	0.02349859369893846	0.02349859369893846	0.02349859369893846	0.02349859369893846	0.02349859369893846	0.014207562209681196	0.013404440238376955	0.013404440238376955	0.013404440238376955	0.013404440238376955	0.013404440238376955	0.013404440238376955	0.013404440238376955	0.013404440238376955	0.013404440238376955	0.013404440238376955	0.013404440238376955	0.013404440238376955	0.013404440238376955	0.013404440238376955	0.013404440238376955	0.013404440238376955	0.013404440238376955	0.013404440238376955	0.013404440238376955	0.013404440238376955	0.013404440238376955	0.013404440238376955	0.013404440238376955	0.013404440238376955	0.013404440238376955	0.013404440238376955	0.013404440238376955	0.013404440238376955	0.013404440238376955	0.013404440238376955
0.10355842346778903	0.09236579456647723	0.07774179352589611	0.0388515706577528	0.033185840782476904	0.031193314642037423	0.029683294652192223	0.017077540115874975	0.017077540115874975	0.017077540115874975	0.01129299104896374	0.006435728678125153	0.0036358333076461054	0.002269334372311239	0.002269334372311239	0.002269334372311239	0.0020852429191451217	0.001977380955302739	0.0019603218153740223	0.0019383114752470458	0.0019354175333565948	0.0019271397473989702	0.0019188746208791269	0.0019116215503441857	0.0018561752104791092	0.0018561752104791092	0.0018472733672905823	0.0018239380472601925	0.0018186780264999752	0.001818670243331437	0.001818670243331437	0.0017475771698934315	0.0009106889679366862	0.0008844683327638705	0.0008445261491444198	0.000661046345382226	0.0006086956957051394	0.0005596114377159015	0.0005450600186797549	0.0005450600186797549	0.0005450600186797549	0.0005450600186797549	0.0005450600186797549	0.0005449470179717675	0.0005449470179717675	0.0005442770951409094	0.0005442683260030266	0.0005442426997029926	0.0005442426997029926	0.0005442426997029926
0.3035751711729127	0.12512465006456092	0.015987163405083136	0.015987163405083136	0.0024740510024942163	0.0024740510024942163	0.002207061492121749	0.002174722930522713	0.002070376145281191	0.002070376145281191	0.0020227768616474444	0.0020227768616474444	0.0020227768616474444	0.0020217565740086856	0.0020217565740086856	0.0020124610025954097	0.0020124610025954097	0.002012345977031824	0.002012345977031824	0.002012345977031824	0.002012345977031824	0.002010238051735478	0.002009578536609195	0.002009578536609195	0.002009578536609195	0.002009578536609195	0.002009578536609195	0.002009578536609195	0.002009578536609195	0.0020063193282763665	0.002003487973125747	0.002003487973125747	0.002003487973125747	0.002003365818106804	0.002003365818106804	0.002003365818106804	0.002003365818106804	0.002003365818106804	0.001995557121870086	0.001995557121870086	0.001995557121870086	0.001995557121870086	0.001995557121870086	0.001995557121870086	0.001995557121870086	0.001995557121870086	0.001995557121870086	0.001995557121870086	0.0016229092922585761	0.0016134343128722623
0.09530484700924134	0.07717150365574026	0.02891483369762023	0.016603824877622853	0.016603824877622853	0.0070602829217746976	0.005650347840320666	0.005234142434780077	0.0017501017192922599	0.0015621295425512587	0.001038214977658124	0.001038214977658124	0.001038214977658124	0.0007994984190878185	0.0007994984190878185	0.0007994984190878185	0.0007994984190878185	0.0007994984190878185	0.0007994984190878185	0.0007994984190878185	0.0007994984190878185	0.0007994984190878185	0.0007994984190878185	0.0007994984190878185	0.0007994984190878185	0.0007994984190878185	0.0007994984190878185	0.0007994984190878185	0.0007994984190878185	0.0007994984190878185	0.0007994984190878185	0.0007994984190878185	0.0007994984190878185	0.0007994984190878185	0.0007994984190878185	0.0007994984190878185	0.0007994984190878185	0.0007994984190878185	0.0007994984190878185	0.0007994984190878185	0.0007994984190878185	0.0007994984190878185	0.0007994984190878185	0.0007994984190878185	0.0007994984190878185	0.0007994984190878185	0.0007994984190878185	0.0007994984190878185	0.0007994984190878185	0.0007994984190878185
0.1715603398029771	0.04607091687626866	0.04607091687626866	0.04607091687626866	0.04607091687626866	0.04607091687626866	0.027893606913144364	0.02659003923742329	0.02659003923742329	0.02659003923742329	0.02659003923742329	0.02659003923742329	0.02659003923742329	0.02659003923742329	0.02659003923742329	0.02659003923742329	0.004164105949686356	0.004164105949686356	0.004164105949686356	0.004164105949686356	0.004164105949686356	0.0035405238748593684	0.0035405238748593684	0.0035405238748593684	0.0023250351719268383	0.0023250351719268383	0.0023250351719268383	0.0023250351719268383	0.0023250351719268383	0.0023250351719268383	0.00175289579986118	0.00175289579986118	0.00175289579986118	0.00175289579986118	0.00175289579986118	0.00175289579986118	0.00175289579986118	0.00175289579986118	0.00175289579986118	0.00175289579986118	0.00175289579986118	0.00175289579986118	0.00175289579986118	0.00175289579986118	0.00175289579986118	0.00175289579986118	0.00175289579986118	0.00175289579986118	0.00175289579986118	0.00175289579986118
0.19920248630427864	0.03577553256369935	0.03577553256369935	0.03577553256369935	0.03577553256369935	0.03461621117328661	0.03461621117328661	0.013455611962611679	0.002145836665813757	0.002145836665813757	0.002145836665813757	0.002145836665813757	0.002145836665813757	0.002145836665813757	0.002145836665813757	0.002145836665813757	0.002145836665813757	0.002145836665813757	0.002145836665813757	0.002145836665813757	0.002145836665813757	0.002145836665813757	0.002145836665813757	0.002145836665813757	0.002145836665813757	0.002145836665813757	0.002145836665813757	0.002145836665813757	0.002145836665813757	0.0021457699005866544	0.0021457699005866544	0.002026330442154654	0.0016900163456076052	0.0016900163456076052	0.0016900163456076052	0.0016900163456076052	0.0016900163456076052	0.0016900163456076052	0.0016900163456076052	0.0015740311865918206	0.0015740311865918206	0.0015740311865918206	0.0015740311865918206	0.0015740311865918206	0.0015740311865918206	0.0015740311865918206	0.0015740311865918206	0.0015740311865918206	0.0015740311865918206	0.0015740311865918206
0.0	0.03471631324360055	0.027222994725685176	0.027222994725685176	0.027222994725685176	0.027222994725685176	0.027222994725685176	0.027222994725685176	0.027222994725685176	0.027222994725685176	0.027222994725685176	0.027222994725685176	0.022088360119540115	0.022088360119540115	0.022088360119540115	0.022088360119540115	0.022088360119540115	0.022088360119540115	0.022088360119540115	0.022088360119540115	0.022088360119540115	0.022088360119540115	0.022088360119540115	0.022088360119540115	0.022088360119540115	0.022088360119540115	0.022088360119540115	0.022088360119540115	0.022088360119540115	0.022088360119540115	0.022088360119540115	0.022088360119540115	0.022088360119540115	0.022088360119540115	0.022088360119540115	0.022088360119540115	0.022088360119540115	0.022088360119540115	0.022088360119540115	0.022088360119540115	0.022088360119540115	0.022088360119540115	0.022088360119540115	0.022088360119540115	0.022088360119540115	0.022088360119540115	0.022088360119540115	0.022088360119540115	0.022088360119540115	0.022088360119540115
0.05218403710978523	0.05218403710978523	0.007436058351972106	0.0024853096119173625	0.002188381527479752	0.0020774246460931326	0.0020774246460931326	0.0016250800939553549	0.001598738390747053	0.0012055127486253283	0.0012055127486253283	0.0012055127486253283	0.0011894407539039154	0.0011894407539039154	0.0011705821760352492	0.0011705821760352492	0.0011705821760352492	0.0011705821760352492	0.0011471893714876241	0.0011471893714876241	0.0011471893714876241	0.0011471893714876241	0.0011471893714876241	0.0011467300028979047	0.0011467300028979047	0.0011425145744001649	0.0011425145744001649	0.0011425145744001649	0.0011425145744001649	0.0011425145744001649	0.0011425145744001649	0.0011425145744001649	0.0011425145744001649	0.0011425145744001649	0.0011369572779827914	0.0011294425342139559	0.0011225177427065124	0.0011215498096914366	0.0011210246534825883	0.0011208678833337813	0.0011208678833337813	0.0011208678833337813	0.0011208678833337813	0.0011208678833337813	0.0011208678833337813	0.0011208678833337813	0.0011208678833337813	0.0011208678833337813	0.0011208678833337813	0.0011208678833337813
0.04523484606783273	0.04491501889390217	0.04491501889390217	0.04491501889390217	0.033574135223839514	0.027434778101722884	0.023637005002822384	0.011197968168437582	0.009987214755980085	0.008847187010699694	0.008702123845091019	0.0065890845418064125	0.004705072407536508	0.0041470197593131055	0.0041470197593131055	0.0041470197593131055	0.004027568810708046	0.0032199480897896417	0.0032199480897896417	0.0032199480897896417	0.0032199480897896417	0.0032199480897896417	0.0031965367768305854	0.002176669742676188	0.0019135080263934531	0.0013051160620063476	0.001005362519800619	0.001005362519800619	0.001005362519800619	0.001005362519800619	0.001005362519800619	0.0009900124223725492	0.00098344381999783	0.00098344381999783	0.0009797315802983178	0.0009797315802983178	0.0009797315802983178	0.0009797315802983178	0.0009708835429452388	0.0009651849048036189	0.0009651849048036189	0.0009651849048036189	0.0009623706378527053	0.0009617100745005104	0.0009617100745005104	0.0009617100745005104	0.0009613021388806446	0.0009549525865538531	0.0009377471723614435	0.0009377471723614435
0.5891001281737231	0.05661404145160476	0.011759168166422767	0.011759168166422767	0.006097411800893479	0.006097411800893479	0.006097411800893479	0.0036198390554145286	0.0016249872663846156	0.0016249872663846156	0.0016249872663846156	0.0016249872663846156	0.0016249872663846156	0.0016249872663846156	0.0016249872663846156	0.0016249872663846156	0.0016249872663846156	0.0016249872663846156	0.0016249872663846156	0.001509548526034989	0.0010478375329047167	0.0010478375329047167	0.0010478375329047167	0.0010478375329047167	0.0010478375329047167	0.0010478375329047167	0.0010478375329047167	0.0010478375329047167	0.0010478375329047167	0.0010478375329047167	0.0009770555033939545	0.0009770555033939545	0.0009770555033939545	0.0009770555033939545	0.0009770555033939545	0.0009770555033939545	0.0009770555033939545	0.0009770555033939545	0.0009770555033939545	0.0009770555033939545	0.0009770555033939545	0.0009770555033939545	0.0009770555033939545	0.0009770555033939545	0.0009770555033939545	0.0009770555033939545	0.0009770555033939545	0.0009770555033939545	0.0009770555033939545	0.0009770555033939545
0.8615256973740383	0.08083029089007333	0.08083029089007333	0.08083029089007333	0.08083029089007333	0.08083029089007333	0.07976876506128791	0.07976876506128791	0.07976876506128791	0.07976876506128791	0.07976876506128791	0.07976876506128791	0.07895595544631952	0.07895595544631952	0.07527735278833737	0.07527735278833737	0.03967504302074346	0.03945686288322992	0.03945686288322992	0.03945686288322992	0.03945686288322992	0.03945686288322992	0.03945686288322992	0.03945686288322992	0.03945686288322992	0.03945686288322992	0.03945686288322992	0.03945686288322992	0.03945686288322992	0.03945686288322992	0.03945686288322992	0.03945686288322992	0.03945686288322992	0.03945686288322992	0.03945686288322992	0.03945686288322992	0.03945686288322992	0.03945686288322992	0.03945686288322992	0.03945686288322992	0.03945686288322992	0.03945686288322992	0.03945686288322992	0.03945686288322992	0.03945686288322992	0.03945686288322992	0.03945686288322992	0.019768425441944997	0.019768425441944997	0.019768425441944997
0.17606924117413203	0.17606924117413203	0.055732634749858206	0.055732634749858206	0.055732634749858206	0.04677474191210846	0.030748035960026905	0.018638656309638672	0.018638656309638672	0.018638656309638672	0.018638656309638672	0.018638656309638672	0.006068184984524094	0.006068184984524094	0.003330215736208965	0.003330215736208965	0.003330215736208965	0.003330215736208965	0.003330215736208965	0.003330215736208965	0.003330215736208965	0.003330215736208965	0.003330215736208965	0.003330215736208965	0.003330215736208965	0.003330215736208965	0.0028344893555374813	0.0028344893555374813	0.0028344893555374813	0.0028344893555374813	0.0024804471989015838	0.0024804471989015838	0.0024804471989015838	0.0024804471989015838	0.0024804471989015838	0.0024804471989015838	0.00234316602804596	0.00234316602804596	0.00234316602804596	0.00234316602804596	0.00234316602804596	0.00234316602804596	0.00234316602804596	0.00234316602804596	0.001685706123591494	0.001685706123591494	0.001685706123591494	0.001685706123591494	0.001685706123591494	0.001685706123591494
0.0	0.045770476613416905	0.03057613276737223	0.03057613276737223	0.03057613276737223	0.03057613276737223	0.03057613276737223	0.03057613276737223	0.03057613276737223	0.03057613276737223	0.03057613276737223	0.03057613276737223	0.03057613276737223	0.03057613276737223	0.03057613276737223	0.03057613276737223	0.03057613276737223	0.03057613276737223	0.03057613276737223	0.03057613276737223	0.02584328236913683	0.02584328236913683	0.02584328236913683	0.02584328236913683	0.02584328236913683	0.02584328236913683	0.02584328236913683	0.02584328236913683	0.02584328236913683	0.02109407789869907	0.020576665521265088	0.020576665521265088	0.020576665521265088	0.020576665521265088	0.020576665521265088	0.020576665521265088	0.010191543914773579	0.010191543914773579	0.010191543914773579	0.010191543914773579	0.010191543914773579	0.010191543914773579	0.010191543914773579	0.010191543914773579	0.010191543914773579	0.010191543914773579	0.010191543914773579	0.010191543914773579	0.010191543914773579	0.010191543914773579
0.7423151007226277	0.6009070375357117	0.143411020015691	0.08122591627439733	0.0809879329103221	0.07840565971425772	0.06958914326792659	0.06342345060849255	0.05543627902498873	0.052046088534341194	0.04081265970119401	0.03861556521012639	0.036089720294546546	0.03328672466897789	0.03126157608833243	0.030690623889484743	0.028866748537615523	0.02841589719799171	0.02835778183667864	0.028285969945730367	0.028069083719071745	0.02725531401969629	0.024144320623637534	0.014663313944500966	0.013655809810150982	0.013622704555676862	0.01361786932982426	0.013434258974008984	0.013027948028461349	0.008543654787958268	0.008423525430361388	0.00809522200395388	0.00809522200395388	0.0067193979404233115	0.006675657712590762	0.006475814847196436	0.0064290902000285624	0.006291686967881968	0.006212806549417577	0.006212806549417577	0.006192391329532153	0.006192391329532153	0.006191983956175511	0.0011745860660129976	0.0011745860660129976	0.0011449167365091715	0.0008359540288535966	0.0008053118768806052	0.0006049340706708045	0.0005924598985303499
0.016717289851949996	0.014187366938625712	0.013227179070210331	0.012164739482521813	0.01090883616816273	0.01090883616816273	0.00943806693920446	0.00915698959662781	0.008745952642457073	0.007654888246129115	0.006885554423116429	0.006885554423116429	0.006865854037921863	0.006756466734029364	0.00646699853789618	0.006336414810979377	0.006234430128111134	0.006220310088686226	0.006137809811996088	0.004860839259194988	0.004860839259194988	0.004860839259194988	0.0035706313775002705	0.0035706313775002705	0.0022600575475438247	0.0022600575475438247	0.0020696710268014846	0.001972574936990832	0.0017535946844027947	0.0017535946844027947	0.0017535946844027947	0.0017535946844027947	0.001741998674134905	0.0017108049672243	0.0016008306627568237	0.0015595311755004792	0.0015595311755004792	0.0015595311755004792	0.0015595311755004792	0.0015573122947299426	0.0015573122947299426	0.0015573122947299426	0.0015573122947299426	0.0015573122947299426	0.0015573122947299426	0.0015573122947299426	0.0014792207295007778	0.0014755409915081933	0.0014755409915081933	0.0014755017694367694
0.08849754771524548	0.0575092170657795	0.02194993660573375	0.013015529356050812	0.008151892512293146	0.0035675207807742424	0.0020892202409109125	0.0020892202409109125	0.0011825248912546102	0.0011825248912546102	0.0011825248912546102	0.0011825248912546102	0.0011825248912546102	0.0011825248912546102	0.0011825248912546102	0.0007883998674784952	0.0007883998674784952	0.0007883998674784952	0.0007883998674784952	0.0007883998674784952	0.0007883998674784952	0.0007883998674784952	0.0007883998674784952	0.0007883998674784952	0.0007883998674784952	0.0007883998674784952	0.0007883998674784952	0.0007883998674784952	0.0007883998674784952	0.0007883998674784952	0.0007883998674784952	0.0007883998674784952	0.0007883998674784952	0.0007883998674784952	0.0007883998674784952	0.0007883998674784952	0.0007883998674784952	0.0007883998674784952	0.0007883998674784952	0.0007883998674784952	0.0007883998674784952	0.0007883998674784952	0.0007883998674784952	0.0007883998674784952	0.0007883998674784952	0.0007883998674784952	0.0007883998674784952	0.0007883998674784952	0.0007883998674784952	0.0007883998674784952
0.044824568905329334	0.044824568905329334	0.044824568905329334	0.043001806790563896	0.021930843442730365	0.021930843442730365	0.021930843442730365	0.021930843442730365	0.021930843442730365	0.021930843442730365	0.021930843442730365	0.021930843442730365	0.021930843442730365	0.011072855769174925	0.010075032575311218	0.010075032575311218	0.007219775002373636	0.007219775002373636	0.007219775002373636	0.007219775002373636	0.007219775002373636	0.005671189248890671	0.005671189248890671	0.005671189248890671	0.005671189248890671	0.005671189248890671	0.005671189248890671	0.005671189248890671	0.005671189248890671	0.005671189248890671	0.005671189248890671	0.005671189248890671	0.005671189248890671	0.005671189248890671	0.005671189248890671	0.005671189248890671	0.005671189248890671	0.005671189248890671	0.005671189248890671	0.005671189248890671	0.005671189248890671	0.0042760674627052835	0.0042760674627052835	0.0042760674627052835	0.0042760674627052835	0.0042760674627052835	0.0042760674627052835	0.0042760674627052835	0.0042760674627052835	0.0042760674627052835
0.03578090232810678	0.03578090232810678	0.03578090232810678	0.02943240105569579	0.02943240105569579	0.02943240105569579	0.02943240105569579	0.02898024060166771	0.02740534832373276	0.02494543573935285	0.022859842920778632	0.022289263450995717	0.022289263450995717	0.021912462380389883	0.02102783408698601	0.020551489975525656	0.020551489975525656	0.020551489975525656	0.020551489975525656	0.020551489975525656	0.020551489975525656	0.020551489975525656	0.020551489975525656	0.020519850895211814	0.020519850895211814	0.020519850895211814	0.020519850895211814	0.020519850895211814	0.020519850895211814	0.020519850895211814	0.02047638669611624	0.02047638669611624	0.02047638669611624	0.02047638669611624	0.02047638669611624	0.02047638669611624	0.02047638669611624	0.02047638669611624	0.02047638669611624	0.02047638669611624	0.02047638669611624	0.02047638669611624	0.02047638669611624	0.02047638669611624	0.02047638669611624	0.02047638669611624	0.02047638669611624	0.02047638669611624	0.02047638669611624	0.02047638669611624
0.0	2.5092193676936083	0.4988975207487481	0.48579003725353875	0.1285141188235823	0.1285141188235823	0.1285141188235823	0.1285141188235823	0.03665448535115974	0.022106814318032138	0.022106814318032138	0.022106814318032138	0.022106814318032138	0.022106814318032138	0.022106814318032138	0.022106814318032138	0.022106814318032138	0.022106814318032138	0.022106814318032138	0.022106814318032138	0.022106814318032138	0.022106814318032138	0.022106814318032138	0.022106814318032138	0.022106814318032138	0.022106814318032138	0.022106814318032138	0.022106814318032138	0.022106814318032138	0.022106814318032138	0.022106814318032138	0.022106814318032138	0.022106814318032138	0.022106814318032138	0.022106814318032138	0.022106814318032138	0.022106814318032138	0.022106814318032138	0.022106814318032138	0.022106814318032138	0.022106814318032138	0.022106814318032138	0.022106814318032138	0.022106814318032138	0.022106814318032138	0.022106814318032138	0.022106814318032138	0.022106814318032138	0.022106814318032138	0.022106814318032138
0.417009465724307	0.12585294610560321	0.008339512577553363	0.008259203805812935	0.007572129474114422	0.005945357509156243	0.005093017743421846	0.00035303362259485403	0.00035303362259485403	0.0003384520275541092	0.00032676211391814393	0.00032676211391814393	0.00032676211391814393	0.0003251977369500454	0.0003251977369500454	0.0003251977369500454	0.0003251977369500454	0.00032469743852531576	0.0003152005508384249	0.0003136774584228874	0.0003127865688864143	0.0003127865688864143	0.0003127865688864143	0.00031243599100473835	0.00031215812235186013	0.00031215812235186013	0.00031215812235186013	0.00031215812235186013	0.00031215812235186013	0.00031215812235186013	0.00031215812235186013	0.0003092186262172155	0.0003092186262172155	0.0003092186262172155	0.0003091351138354368	0.0003091351138354368	0.0003091351138354368	0.0003091351138354368	0.0003091351138354368	0.00030911936739198755	0.00030911936739198755	0.00030911936739198755	0.00030911936739198755	0.00030911936739198755	0.00030911936739198755	0.00030911936739198755	0.00030911936739198755	0.00030911936739198755	0.00030908685680610255	0.00030908685680610255
0.0663238867243909	0.06391586373443642	0.055810261992944685	0.02146468216308923	0.02132894238987592	0.021265581019531198	0.020744290845387155	0.017681805138668766	0.005018754753607804	0.005018754753607804	0.005018754753607804	0.005018754753607804	0.004109583745896326	0.0029149884984567224	0.0027244909723328635	0.0009230577852795069	0.0009230577852795069	0.0009230577852795069	0.0009230577852795069	0.0008900036811065391	0.0008900036811065391	0.0008900036811065391	0.0005851090509343282	0.0005774272566168994	0.0005774272566168994	0.0005774272566168994	0.0005651136364152015	0.0005651136364152015	0.0005488459653047152	0.0005488459653047152	0.0005488459653047152	0.0005488459653047152	0.0005488459653047152	0.0005488459653047152	0.0005488459653047152	0.0005488459653047152	0.0005488459653047152	0.0004916220217584417	0.0004916220217584417	0.0004916220217584417	0.0004916220217584417	0.0004916220217584417	0.0004812479618097031	0.0004812479618097031	0.00041348730512392524	0.00041348730512392524	0.00041348730512392524	0.00041348730512392524	0.00041348730512392524	0.00041348730512392524
0.2326159204806018	0.1768626206230004	0.011862185160483643	0.011862185160483643	0.011862185160483643	0.003247699742842222	0.0031740499779914604	0.0031740499779914604	0.0031740499779914604	0.002571357395970875	0.002571357395970875	0.0021924201816114286	0.0019752720846624833	0.0012489052870325252	0.0012489052870325252	0.0012489052870325252	0.0011691530281215206	0.0011691530281215206	0.0011691530281215206	0.0011691530281215206	0.0011691530281215206	0.0011691530281215206	0.0011691530281215206	0.0011691530281215206	0.0011691530281215206	0.0011691530281215206	0.0011691530281215206	0.0011691530281215206	0.0011691530281215206	0.000968816746275807	0.000968816746275807	0.000968816746275807	0.000968816746275807	0.000968816746275807	0.000968816746275807	0.000968816746275807	0.000968816746275807	0.000968816746275807	0.000968816746275807	0.000968816746275807	0.000968816746275807	0.000968816746275807	0.0009541906681417219	0.0009541906681417219	0.0009541906681417219	0.0009541906681417219	0.0009541906681417219	0.0009541906681417219	0.0009541906681417219	0.0009541906681417219
0.1098570284092279	0.1098570284092279	0.1098570284092279	0.08202538434542961	0.08202538434542961	0.08202538434542961	0.029756306149230558	0.022236481291725885	0.011560170530947773	0.011560170530947773	0.010594924538575225	0.010594924538575225	0.010594924538575225	0.010594924538575225	0.010594924538575225	0.010594924538575225	0.009160725367374665	0.009160725367374665	0.009160725367374665	0.009160725367374665	0.009160725367374665	0.009160725367374665	0.009160725367374665	0.009160725367374665	0.009160725367374665	0.009160725367374665	0.009160725367374665	0.009160725367374665	0.009160725367374665	0.009160725367374665	0.009160725367374665	0.009160725367374665	0.009160725367374665	0.009160725367374665	0.009160725367374665	0.009160725367374665	0.009160725367374665	0.009160725367374665	0.009160725367374665	0.008687555377955956	0.003316131147084287	0.003316131147084287	0.003316131147084287	0.003316131147084287	0.002386820414540506	0.002386820414540506	0.002386820414540506	0.002386820414540506	0.002386820414540506	0.002386820414540506
0.11635123493568846	0.05690232247816774	0.024390724153492273	0.024390724153492273	0.023398712166094612	0.023398712166094612	0.023398712166094612	0.023398712166094612	0.023398712166094612	0.023398712166094612	0.02262258770591334	0.02262258770591334	0.02262258770591334	0.02262258770591334	0.02262258770591334	0.02262258770591334	0.022071304007861784	0.02205894742824595	0.02205894742824595	0.02205894742824595	0.02205894742824595	0.02205894742824595	0.02205894742824595	0.02205894742824595	0.02205894742824595	0.02205894742824595	0.02205894742824595	0.02202410590446483	0.02202410590446483	0.02162663929677956	0.02162663929677956	0.02162663929677956	0.021081089828162754	0.021081089828162754	0.020815302469590975	0.020815302469590975	0.020663085134370634	0.020663085134370634	0.020663085134370634	0.020663085134370634	0.020663085134370634	0.020663085134370634	0.020663085134370634	0.020663085134370634	0.020663085134370634	0.020620507957306123	0.020620507957306123	0.020620507957306123	0.020620507957306123	0.020620507957306123
0.0	0.11892493605358573	0.11892493605358573	0.018007587263820596	0.018007587263820596	0.018007587263820596	0.009633870832472828	0.004546243959652215	0.0037751670342560883	0.0037110922084892897	0.0037110922084892897	0.0037110922084892897	0.0037110922084892897	0.0037110922084892897	0.0037110922084892897	0.0037110922084892897	0.0037110922084892897	0.0037110922084892897	0.0037110922084892897	0.0037110922084892897	0.002462299088096423	0.002462299088096423	0.002462299088096423	0.002462299088096423	0.002462299088096423	0.002462299088096423	0.002462299088096423	0.002462299088096423	0.002462299088096423	0.002462299088096423	0.002462299088096423	0.002462299088096423	0.002462299088096423	0.002462299088096423	0.002462299088096423	0.002462299088096423	0.002462299088096423	0.002462299088096423	0.002462299088096423	0.0009496397046557777	0.0009496397046557777	0.0009496397046557777	0.0009496397046557777	0.0009496397046557777	0.0009496397046557777	0.0009496397046557777	0.0009496397046557777	0.0009496397046557777	0.0009496397046557777	0.0009496397046557777
0.13889758308477598	0.02712756329160833	0.015990849334433333	0.005765388115175838	0.003499260468612328	0.003176369999067451	0.003176369999067451	0.0027612692808265905	0.0027612692808265905	0.0027612692808265905	0.0025651793593059148	0.0025651793593059148	0.002557761057600827	0.002557761057600827	0.0024999157865063645	0.002496892227708278	0.002496892227708278	0.002496892227708278	0.002449296589742	0.002365682536852651	0.0023625808360894546	0.0023625808360894546	0.0023625808360894546	0.0023584126836268026	0.0023545001335935774	0.0023060586350669835	0.0018769781175123638	0.000910286031665258	0.0006946531100295541	0.0006946531100295541	0.0006946531100295541	0.0006946468465427444	0.0006946468465427444	0.0006946468465427444	0.0006935443469435438	0.0006935443469435438	0.0006837744817302467	0.0006475906111588152	0.0006471516451348354	0.0006471516451348354	0.0006463451747482546	0.0006463451747482546	0.0006463451747482546	0.0006463451747482546	0.0006463451747482546	0.0006463451747482546	0.0006463451747482546	0.0005647187376368159	0.0005647187376368159	0.0005147789817263281
0.07843522761993849	0.05250909276403454	0.009094932848528725	0.008600791701312381	0.006531378897791405	0.006004124164633063	0.005745305379153069	0.003324494840148529	0.002150505234924585	0.002140211055407817	0.002140211055407817	0.002140211055407817	0.0020520474379019113	0.0020520474379019113	0.0019422083196194923	0.0019422083196194923	0.0019422083196194923	0.001936835475045374	0.001936835475045374	0.001936835475045374	0.001936835475045374	0.001936835475045374	0.0019073826570514287	0.0019073826570514287	0.00190530260827932	0.00190530260827932	0.00190530260827932	0.00190530260827932	0.00190530260827932	0.00190530260827932	0.0017447129602524167	0.0017447129602524167	0.001717504189960492	0.001717504189960492	0.0017029533637281386	0.0017029533637281386	0.001674226177376556	0.001297608317857098	0.001297608317857098	0.0011718485396190479	0.0011718485396190479	0.0011718485396190479	0.0011718485396190479	0.0011718485396190479	0.0011718485396190479	0.0011718485396190479	0.0011718485396190479	0.0006427022567285025	0.0006427022567285025	0.0006427022567285025
0.047559768464612254	0.047559768464612254	0.008735045658534838	0.0016163139887055845	0.0016163139887055845	0.0016163139887055845	0.0016163139887055845	0.0016163139887055845	0.0016163139887055845	0.0016163139887055845	0.001207670500688155	0.001207670500688155	0.001207670500688155	0.001207670500688155	0.001207670500688155	0.001207670500688155	0.001207670500688155	0.001207670500688155	0.001207670500688155	0.001207670500688155	0.001207670500688155	0.001207670500688155	0.001207670500688155	0.001207670500688155	0.001207670500688155	0.001207670500688155	0.001207670500688155	0.0010829871204833255	0.0010829871204833255	0.0010829871204833255	0.0010829871204833255	0.0010829871204833255	0.0010829871204833255	0.0010829871204833255	0.0010829871204833255	0.0010593495336747882	0.0010593495336747882	0.0010593495336747882	0.0010593495336747882	0.0010593495336747882	0.0010593495336747882	0.0010593495336747882	0.0010593495336747882	0.001058838021015962	0.001058838021015962	0.001058838021015962	0.001058838021015962	0.0009018029226083253	0.0009018029226083253	0.0009018029226083253
0.07578108454444724	0.07578108454444724	0.07578108454444724	0.025982066136440433	0.025982066136440433	0.025982066136440433	0.02020129275150781	0.01944987276237801	0.01944987276237801	0.01944987276237801	0.01944987276237801	0.01944987276237801	0.017068904900059752	0.017068904900059752	0.017068904900059752	0.017068904900059752	0.017068904900059752	0.017068904900059752	0.017068904900059752	0.015040773187459198	0.015040773187459198	0.015040773187459198	0.015040773187459198	0.015040773187459198	0.015040773187459198	0.015040773187459198	0.015040773187459198	0.008052018794626466	0.008052018794626466	0.008052018794626466	0.008052018794626466	0.008052018794626466	0.008052018794626466	0.008052018794626466	0.008052018794626466	0.00772511476152388	0.00772511476152388	0.00772511476152388	0.00772511476152388	0.00772511476152388	0.00772511476152388	0.00772511476152388	0.00772511476152388	0.007136429762663321	0.007136429762663321	0.007136429762663321	0.007136429762663321	0.007136429762663321	0.007136429762663321	0.007136429762663321
0.8051970292317973	0.34262828619350494	0.04751354938161422	0.04751354938161422	0.04751354938161422	0.03917383006059301	0.03917383006059301	0.02463372045686025	0.02463372045686025	0.024313110565689487	0.022555410867367707	0.022555410867367707	0.022555410867367707	0.022555410867367707	0.022555410867367707	0.022555410867367707	0.022555410867367707	0.022555410867367707	0.022555410867367707	0.022555410867367707	0.022555410867367707	0.022555410867367707	0.022555410867367707	0.022555410867367707	0.022555410867367707	0.02201530529216299	0.01957886777399741	0.01957886777399741	0.011936279836710695	0.00960328830434403	0.00960328830434403	0.009433423514353657	0.008334961376013274	0.008334961376013274	0.008334961376013274	0.008334961376013274	0.008334961376013274	0.008334961376013274	0.008334961376013274	0.008334961376013274	0.008334961376013274	0.008334961376013274	0.008334961376013274	0.008334961376013274	0.008334961376013274	0.008334961376013274	0.008334961376013274	0.008334961376013274	0.008334961376013274	0.008334961376013274
0.0	0.08106572787527011	0.01877702220778507	0.01877702220778507	0.01877702220778507	0.01877702220778507	0.01877702220778507	0.01877702220778507	0.01877702220778507	0.01877702220778507	0.01877702220778507	0.01663741466568769	0.01663741466568769	0.01663741466568769	0.01663741466568769	0.01663741466568769	0.015563739300038657	0.015563739300038657	0.01346988273310464	0.01346988273310464	0.01346988273310464	0.01346988273310464	0.01346988273310464	0.01346988273310464	0.01346988273310464	0.01346988273310464	0.01346988273310464	0.008400175840474014	0.008400175840474014	0.008400175840474014	0.008400175840474014	0.008400175840474014	0.008400175840474014	0.008400175840474014	0.008400175840474014	0.008400175840474014	0.008400175840474014	0.008400175840474014	0.008400175840474014	0.008400175840474014	0.008400175840474014	0.008400175840474014	0.008400175840474014	0.008400175840474014	0.008400175840474014	0.008400175840474014	0.008400175840474014	0.008400175840474014	0.008400175840474014	0.008400175840474014
0.5463216481585215	0.09855993883430925	0.014036515222137428	0.009989179369936513	0.0038590551523363242	0.0023497003523674518	0.002251964945505234	0.002251964945505234	0.002251964945505234	0.002251964945505234	0.002251964945505234	0.002251964945505234	0.002251964945505234	0.002251964945505234	0.002251964945505234	0.002251964945505234	0.002251964945505234	0.0022519504964116635	0.002251949557483508	0.002251949557483508	0.002251949557483508	0.002251949557483508	0.0022519493201854264	0.0022519493201854264	0.0022519493201854264	0.0022519493201854264	0.0022519493201854264	0.0022519493201854264	0.0022519493201854264	0.0022519493201854264	0.0022519493201854264	0.0022519493201854264	0.0022519493201854264	0.0022519493201854264	0.0022519493201854264	0.0022519493201854264	0.0022519493201854264	0.0022519493201854264	0.002251949319180773	0.002251949319180773	0.002251949319180773	0.002251949319180773	0.002251949319180773	0.002251949319180773	0.002251949319180773	0.002251949319180773	0.002251949319180773	0.002251949319180773	0.002251949319180773	0.002251949319180773
0.08900055088584606	0.005121104678780703	0.0029546713604244176	0.0029546713604244176	0.0029537292224267914	0.0029537292224267914	0.0029537292224267914	0.00288320090886254	0.00288320090886254	0.0024086426934145978	0.0024086426934145978	0.0023076074283087202	0.0023076074283087202	0.0023076074283087202	0.0023076074283087202	0.0023076074283087202	0.0023076074283087202	0.0023076074283087202	0.002298427140654515	0.002298427140654515	0.002287083624361854	0.002287083624361854	0.002287083624361854	0.002270978249556874	0.002270978249556874	0.002270978249556874	0.002270978249556874	0.002270978249556874	0.002270978249556874	0.002270978249556874	0.0022660960564659855	0.0022660960564659855	0.0022547196510369853	0.0022547196510369853	0.0022509936042406095	0.0022509936042406095	0.0022509936042406095	0.0022503325121859354	0.0022503325121859354	0.0022503325121859354	0.0022497055574667454	0.0022495454814954663	0.0022495454814954663	0.0022495454814954663	0.0022495454814954663	0.0022495454814954663	0.0022495454814954663	0.0022495454814954663	0.002240917123237613	0.002240917123237613
0.1493023268853287	0.02040861726041613	0.010526520506718177	0.0031473665691179047	0.001767635225718852	0.0013156851245543642	0.0011309413383883149	0.0009070368653238477	0.0009070368653238477	0.0009070368653238477	0.0009070368653238477	0.0009070368653238477	0.0009070368653238477	0.0009070368653238477	0.0009070368653238477	0.0009070368653238477	0.0009070368653238477	0.0009070368653238477	0.0009070368653238477	0.0009070368653238477	0.0009070368653238477	0.0009070368653238477	0.0009070368653238477	0.0009070368653238477	0.0009070368653238477	0.0009070368653238477	0.0009070368653238477	0.0009070368653238477	0.0009070368653238477	0.0008772598859634731	0.0008772598859634731	0.0008772598859634731	0.0008772598859634731	0.0008772598859634731	0.0008772598859634731	0.0008772598859634731	0.0008772598859634731	0.0008772598859634731	0.0008772598859634731	0.0008772598859634731	0.0008772598859634731	0.0008772598859634731	0.0008772598859634731	0.0008772598859634731	0.0008772598859634731	0.0008772598859634731	0.0008772598859634731	0.0008772598859634731	0.0008772598859634731	0.0008772598859634731
0.15220705526206163	0.15220705526206163	0.15220705526206163	0.12095431372164243	0.12095431372164243	0.12095431372164243	0.12095431372164243	0.12095431372164243	0.10949335487855122	0.10949335487855122	0.10554859322865436	0.08624254478455116	0.08624254478455116	0.07302727084049741	0.07302727084049741	0.07302727084049741	0.05405096736739151	0.05405096736739151	0.044129731659875264	0.03515525857183867	0.027036324810676787	0.027036324810676787	0.02179300987512389	0.02179300987512389	0.02179300987512389	0.02179300987512389	0.02179300987512389	0.02179300987512389	0.02179300987512389	0.02179300987512389	0.02179300987512389	0.02179300987512389	0.02179300987512389	0.02179300987512389	0.02179300987512389	0.02179300987512389	0.02179300987512389	0.02179300987512389	0.02179300987512389	0.02179300987512389	0.02179300987512389	0.02179300987512389	0.02179300987512389	0.02179300987512389	0.02179300987512389	0.02179300987512389	0.02179300987512389	0.02179300987512389	0.02179300987512389	0.02179300987512389
0.16442441647257483	0.04126490626994779	0.04126490626994779	0.03189255379861968	0.026585318799694783	0.026585318799694783	0.026585318799694783	0.026585318799694783	0.022785826494147305	0.022785826494147305	0.018586036098265025	0.008342890709185057	0.008342890709185057	0.008342890709185057	0.008342890709185057	0.008342890709185057	0.008342890709185057	0.008342890709185057	0.008342890709185057	0.008342890709185057	0.008342890709185057	0.008342890709185057	0.008342890709185057	0.008342890709185057	0.008342890709185057	0.008342890709185057	0.008342890709185057	0.008342890709185057	0.008342890709185057	0.008342890709185057	0.008342890709185057	0.008342890709185057	0.008342890709185057	0.008342890709185057	0.008342890709185057	0.008342890709185057	0.008342890709185057	0.008342890709185057	0.008342890709185057	0.008342890709185057	0.008342890709185057	0.008342890709185057	0.008342890709185057	0.008342890709185057	0.008342890709185057	0.008342890709185057	0.008342890709185057	0.008342890709185057	0.008342890709185057	0.008342890709185057
0.0	0.2467977242497052	0.14552381076243368	0.14552381076243368	0.14552381076243368	0.14552381076243368	0.14552381076243368	0.14552381076243368	0.14552381076243368	0.13556708314401977	0.13556708314401977	0.0709878413698195	0.06782429958741168	0.06782429958741168	0.04725211092005805	0.04725211092005805	0.04725211092005805	0.04537892201983529	0.04537892201983529	0.02675923769455161	0.02675923769455161	0.02675923769455161	0.02675923769455161	0.02675923769455161	0.02675923769455161	0.02675923769455161	0.02675923769455161	0.02675923769455161	0.02675923769455161	0.015943324741465627	0.015943324741465627	0.015943324741465627	0.015943324741465627	0.015943324741465627	0.015943324741465627	0.015943324741465627	0.015943324741465627	0.015943324741465627	0.015943324741465627	0.015943324741465627	0.015943324741465627	0.015943324741465627	0.015943324741465627	0.015943324741465627	0.015943324741465627	0.015943324741465627	0.0027743520976386176	0.0027743520976386176	0.0027743520976386176	0.0027743520976386176
0.08870186853487658	0.035907348096319396	0.03575846897954056	0.03264655941178939	0.0259773690585772	0.022677860993099156	0.0221303165625054	0.020428198589717256	0.015182944478899441	0.009625662658021731	0.00819014093091847	0.007513328120949988	0.006406036773431167	0.001943330239485259	0.0017684715164010497	0.0016912802013283289	0.0011531772226291653	0.0007309316480533257	0.0007309316480533257	0.0007309316480533257	0.000653817129082437	0.0006535990010940477	0.0006535990010940477	0.0006535990010940477	0.0006535604413484875	0.0006535604413484875	0.0006535604413484875	0.0006535604413484875	0.0006535604413484875	0.0006522262127714386	0.0006522262127714386	0.0006522262127714386	0.000649270603179855	0.000649270603179855	0.000649270603179855	0.0006492519105363864	0.0006492519105363864	0.0006491906855207618	0.0006489437057724896	0.0006489437057724896	0.0006489437057724896	0.0006489437057724896	0.0006464058834700894	0.0006464058834700894	0.000640985142080138	0.0006404567856273841	0.0006404567856273841	0.0006404567856273841	0.0006404567856273841	0.0006404567856273841
0.18545844552334473	0.17703522595409898	0.04778548720558812	0.043083468811127915	0.03959385946673465	0.03826112770529273	0.03634758175906509	0.034424868354068244	0.0337128943046626	0.013068798393488752	0.004762364751070688	0.004614286189051785	0.004614286189051785	0.004539349669818728	0.004539349669818728	0.004539349669818728	0.004396620876053415	0.004394796802664909	0.004247777850768436	0.004247777850768436	0.004247777850768436	0.00424704751699442	0.004029723849995396	0.003960940787713533	0.0036778730097218825	0.0029620301030706194	0.0028655145579684215	0.002345435649652709	0.002345435649652709	0.002345435649652709	0.002097609136478348	0.002097609136478348	0.0020717819948818496	0.0020107285704163	0.0019768592755194684	0.001971155144738389	0.001962989874378887	0.001962989874378887	0.001962989874378887	0.001962989874378887	0.0017968261765364054	0.0017968261765364054	0.0017968261765364054	0.0017968261765364054	0.0017968261765364054	0.0017968261765364054	0.0017968261765364054	0.0017968261765364054	0.0017968261765364054	0.0017968261765364054
0.195933184485021	0.012932952417830424	0.012932952417830424	0.012932952417830424	0.012932952417830424	0.012932952417830424	0.012932952417830424	0.005376526937316621	0.005376526937316621	0.005313763432865427	0.001645366413297818	0.001645366413297818	0.001645366413297818	0.001645366413297818	0.0012893044284387801	0.0007586291587150239	0.0007586291587150239	0.0007586291587150239	0.0007586291587150239	0.0007376448022956399	0.0007376448022956399	0.0007376448022956399	0.0007376448022956399	0.0007376448022956399	0.0007376448022956399	0.0007376448022956399	0.0007376448022956399	0.0007376448022956399	0.0007376448022956399	0.0006615188734758214	0.0006615188734758214	0.0006318175678328252	0.0006318175678328252	0.0006318175678328252	0.0006318175678328252	0.0006318175678328252	0.0006318175678328252	0.0006318175678328252	0.0006318175678328252	0.0006318175678328252	0.0006318175678328252	0.0006318175678328252	0.0006318175678328252	0.0006318175678328252	0.0006318175678328252	0.0006318175678328252	0.0006318175678328252	0.0006318175678328252	0.0006318175678328252	0.0006318175678328252
0.16133882347759138	0.07254530090012375	0.07237499227530797	0.05867403098895619	0.05867403098895619	0.05867403098895619	0.04523296395984895	0.04523296395984895	0.04523296395984895	0.04523296395984895	0.04523296395984895	0.04523296395984895	0.04523296395984895	0.018358921056814657	0.018358921056814657	0.0021489548853409132	0.0021489548853409132	0.0017964006154274027	0.0017964006154274027	0.0017964006154274027	0.0017964006154274027	0.0017964006154274027	0.0017964006154274027	0.0017964006154274027	0.0017964006154274027	0.0017964006154274027	0.0017964006154274027	0.0017964006154274027	0.0017964006154274027	0.0017964006154274027	0.0017964006154274027	0.0017964006154274027	0.0017964006154274027	0.0017964006154274027	0.0017964006154274027	0.0017964006154274027	0.0017964006154274027	0.0017964006154274027	0.0017964006154274027	0.0017964006154274027	0.0017964006154274027	0.0017964006154274027	0.0017964006154274027	0.0017964006154274027	0.0017964006154274027	0.0017964006154274027	0.0017964006154274027	0.0017964006154274027	0.0017964006154274027	0.0017964006154274027
0.3805107410160613	0.10985545829493117	0.03997315763001059	0.03997315763001059	0.03997315763001059	0.017008350728043506	0.017008350728043506	0.017008350728043506	0.017008350728043506	0.017008350728043506	0.010196706822191823	0.005988204633482341	0.005988204633482341	0.002313288571472221	0.002171107243035306	0.002171107243035306	0.002171107243035306	0.002171107243035306	0.002171107243035306	0.002171107243035306	0.002171107243035306	0.001543092251352448	0.001543092251352448	0.001543092251352448	0.001543092251352448	0.001543092251352448	0.001543092251352448	0.001543092251352448	0.001543092251352448	0.001543092251352448	0.001543092251352448	0.001543092251352448	0.001543092251352448	0.001543092251352448	0.001543092251352448	0.001543092251352448	0.001543092251352448	0.001543092251352448	0.001543092251352448	0.001543092251352448	0.001543092251352448	0.001543092251352448	0.001543092251352448	0.001543092251352448	0.001543092251352448	0.001543092251352448	0.001543092251352448	0.001543092251352448	0.001543092251352448	0.001543092251352448
0.0	0.02219548886764937	0.02219548886764937	0.02219548886764937	0.02219548886764937	0.02219548886764937	0.02219548886764937	0.02219548886764937	0.02219548886764937	0.02219548886764937	0.02219548886764937	0.019769279078336834	0.019769279078336834	0.019769279078336834	0.019769279078336834	0.019769279078336834	0.019769279078336834	0.012092691689309272	0.012092691689309272	0.012092691689309272	0.012092691689309272	0.012092691689309272	0.012092691689309272	0.012092691689309272	0.012092691689309272	0.012092691689309272	0.012092691689309272	0.012092691689309272	0.012092691689309272	0.012092691689309272	0.012092691689309272	0.012092691689309272	0.012092691689309272	0.012092691689309272	0.012092691689309272	0.012092691689309272	0.012092691689309272	0.012092691689309272	0.012092691689309272	0.012092691689309272	0.012092691689309272	0.012092691689309272	0.012092691689309272	0.012092691689309272	0.012092691689309272	0.012092691689309272	0.012092691689309272	0.012092691689309272	0.012092691689309272	0.012092691689309272
0.062073016220424666	0.0523155270821898	0.0523155270821898	0.05204445486982761	0.05204445486982761	0.015324885347428903	0.007941064643651454	0.007761991654266032	0.007703819447908707	0.006781271677530927	0.0060574533429829415	0.0060574533429829415	0.005865695343887993	0.005828477458698948	0.005645048419944203	0.004752438585515992	0.0044369350237032324	0.0027698628946169457	0.0027698628946169457	0.002402207635736562	0.002032630589190797	0.0016271395498670578	0.0010584195166638815	0.0010584195166638815	0.0010584195166638815	0.001056741225722359	0.001056741225722359	0.0010233272376027546	0.0010056021684305852	0.0009977592962509701	0.0008986084950361341	0.0007885161133773289	0.0007885161133773289	0.000785101114351227	0.000785101114351227	0.0007847185580955286	0.0007847185580955286	0.0007836100393240958	0.0007836100393240958	0.0007836100393240958	0.0007836100393240958	0.0007836100393240958	0.0007836100393240958	0.0007836100393240958	0.0007836100393240958	0.0007836100393240958	0.0007836100393240958	0.0007836100393240958	0.0007836100393240958	0.0007836100393240958
0.1556062547714299	0.12543877961788147	0.12390107584766279	0.05987139997931948	0.008350482619382305	0.0016961634530324751	0.0014189652250734342	0.0012972875991760595	0.0008381849016588711	0.0007956346084054405	0.0007949824325507656	0.0006770273137521882	0.0006770273137521882	0.0006770273137521882	0.0006770273137521882	0.0006770273137521882	0.0006685138149501898	0.0006664438163851976	0.0006664438163851976	0.0006664438163851976	0.0006664438163851976	0.0006664438163851976	0.0006664438163851976	0.0006628069456677154	0.0006628069456677154	0.0006628069456677154	0.0006628069456677154	0.0006628069456677154	0.0006628069456677154	0.0006624522565613731	0.0006624522565613731	0.0006624522565613731	0.0006624522565613731	0.0006624522565613731	0.0006624522565613731	0.0006624522565613731	0.0006624522565613731	0.000661657798018076	0.000661657798018076	0.000661657798018076	0.000661657798018076	0.000661657798018076	0.000661657798018076	0.000661657798018076	0.000661657798018076	0.000661657798018076	0.000661657798018076	0.000661657798018076	0.000661657798018076	0.0006615696952361371
0.17175564813830668	0.1053838355837889	0.0328300172931403	0.0029832353718274806	0.0029832353718274806	0.0029832353718274806	0.0010744367816968414	0.0010744367816968414	0.0010744367816968414	0.0010744367816968414	0.0010744367816968414	0.0009044797911857746	0.0009044797911857746	0.0009044797911857746	0.0009044797911857746	0.0009044797911857746	0.0009044797911857746	0.0008555107356427869	0.0008555107356427869	0.0008555107356427869	0.0008555107356427869	0.0008555107356427869	0.0008555107356427869	0.0008555107356427869	0.0008555107356427869	0.0008555107356427869	0.0008555107356427869	0.0008555107356427869	0.0008555107356427869	0.0008555107356427869	0.0008555107356427869	0.0008555107356427869	0.0008555107356427869	0.0008555107356427869	0.0008555107356427869	0.0008555107356427869	0.0008555107356427869	0.0008555107356427869	0.0008555107356427869	0.0008555107356427869	0.0008555107356427869	0.0008555107356427869	0.0008555107356427869	0.0008555107356427869	0.0008555107356427869	0.0008555107356427869	0.0008555107356427869	0.0008555107356427869	0.0008555107356427869	0.0008555107356427869
0.1054777096621834	0.1054777096621834	0.1054777096621834	0.1054777096621834	0.1054777096621834	0.1054777096621834	0.0806587780152324	0.0806587780152324	0.0806587780152324	0.0806587780152324	0.05400604476024884	0.04986531187115029	0.04986531187115029	0.04986531187115029	0.04986531187115029	0.035243857973667005	0.035243857973667005	0.035243857973667005	0.035243857973667005	0.019125660781706244	0.013970029988699388	0.013970029988699388	0.013970029988699388	0.013970029988699388	0.013970029988699388	0.013970029988699388	0.013970029988699388	0.013970029988699388	0.013970029988699388	0.013970029988699388	0.013970029988699388	0.013970029988699388	0.010984630367966274	0.010984630367966274	0.010984630367966274	0.010984630367966274	0.010984630367966274	0.010984630367966274	0.010984630367966274	0.010984630367966274	0.010984630367966274	0.010984630367966274	0.010984630367966274	0.010984630367966274	0.010984630367966274	0.010984630367966274	0.010384244024786297	0.010384244024786297	0.010384244024786297	0.010384244024786297
0.1431736018935437	0.04257088995652671	0.02393820760654606	0.02324051358677088	0.02255421511365399	0.02255421511365399	0.02255421511365399	0.02255421511365399	0.02255421511365399	0.02255421511365399	0.02255421511365399	0.02255421511365399	0.02255421511365399	0.022553803650843682	0.022553803650843682	0.022553654740504567	0.022553654740504567	0.022553654740504567	0.022553654740504567	0.02255362942740266	0.02255362942740266	0.02255362942740266	0.02255362942740266	0.02255362942740266	0.02255362942740266	0.02255362942740266	0.02255362942740266	0.02255362942740266	0.02255362942740266	0.02255362942740266	0.02255362942740266	0.02255362942740266	0.02255362942740266	0.02255362942740266	0.02255362942740266	0.02255362942740266	0.02255362942740266	0.022538068689837053	0.022538068689837053	0.022538068689837053	0.022538068689837053	0.022538068689837053	0.022538068689837053	0.022538068689837053	0.022538068689837053	0.022538068689837053	0.022538068689837053	0.022538068689837053	0.02253158052422951	0.02253158052422951
0.0	0.1135061209501183	0.042000462356412326	0.042000462356412326	0.042000462356412326	0.042000462356412326	0.042000462356412326	0.042000462356412326	0.042000462356412326	0.02854809781021137	0.02854809781021137	0.02854809781021137	0.02854809781021137	0.02854809781021137	0.02854809781021137	0.02854809781021137	0.02854809781021137	0.02854809781021137	0.02854809781021137	0.02854809781021137	0.02854809781021137	0.02854809781021137	0.02854809781021137	0.02854809781021137	0.02854809781021137	0.02854809781021137	0.02854809781021137	0.02854809781021137	0.02854809781021137	0.018579039047659368	0.018579039047659368	0.018579039047659368	0.018579039047659368	0.018579039047659368	0.018579039047659368	0.018579039047659368	0.018579039047659368	0.018579039047659368	0.018579039047659368	0.018579039047659368	0.018579039047659368	0.018579039047659368	0.018579039047659368	0.018579039047659368	0.018579039047659368	0.018579039047659368	0.018579039047659368	0.018579039047659368	0.018579039047659368	0.018579039047659368
0.8107525958391224	0.12391900518099136	0.0026158464590790875	0.0026158464590790875	0.0022916316644342716	0.0022916316644342716	0.0022916316644342716	0.0022916316644342716	0.0022521075852428153	0.0016952431835068097	0.0016952431835068097	0.0016952431835068097	0.0016747373195308446	0.0016747373195308446	0.0016692491570925643	0.0016692491570925643	0.0016692491570925643	0.0016692491570925643	0.0016544470459443454	0.0016544470459443454	0.0016513920570948124	0.0016478782862588968	0.001646664150261516	0.001646664150261516	0.001646664150261516	0.001646664150261516	0.001646664150261516	0.001646664150261516	0.001640958983810492	0.001640881334433299	0.0016403409353189715	0.0016403409353189715	0.001640040200848051	0.0016382598668177176	0.0016382598668177176	0.0016382598668177176	0.0016382598668177176	0.0016382598668177176	0.0016382598668177176	0.0016382598668177176	0.0016376985165045016	0.0016376985165045016	0.0016376985165045016	0.0016376985165045016	0.0016376985165045016	0.0016376985165045016	0.0016376985165045016	0.0016376985165045016	0.0016376985165045016	0.0016376985165045016
0.06351915128181575	0.028329331272956115	0.020958763873269306	0.020958763873269306	0.019303793545435415	0.018261021281292093	0.018261021281292093	0.008997466877974635	0.004672780312713526	0.004672780312713526	0.002296168647870032	0.002296168647870032	0.002296168647870032	0.002296168647870032	0.002296168647870032	0.002296168647870032	0.002296168647870032	0.002296168647870032	0.002296168647870032	0.002296168647870032	0.002296168647870032	0.0022646640234487143	0.0022646640234487143	0.002243966539994451	0.002243966539994451	0.002243966539994451	0.002221443041738192	0.0021703093383042367	0.0021703093383042367	0.0021703093383042367	0.002161509788981966	0.002161509788981966	0.002161509788981966	0.002144371793381984	0.002144371793381984	0.002144371793381984	0.0021303681710608227	0.0021303681710608227	0.0021303681710608227	0.0021303681710608227	0.0021303681710608227	0.0021303681710608227	0.0021303681710608227	0.0021303681710608227	0.0021303681710608227	0.0021303681710608227	0.0021303681710608227	0.0021303681710608227	0.0021303681710608227	0.0021303681710608227
0.4720875375671825	0.04663805527553228	0.03358758384097046	0.02659955605620421	0.02659955605620421	0.011123388436199564	0.00723004736186055	0.0035500780776878166	0.0030688715342157957	0.0013496371232539321	0.0013496371232539321	0.0013496371232539321	0.0013496371232539321	0.0013496371232539321	0.0013496371232539321	0.0013496371232539321	0.0013496371232539321	0.0013496371232539321	0.0013496371232539321	0.0013496371232539321	0.0013496371232539321	0.001235171269460152	0.0011159459704360455	0.0011159459704360455	0.0011159459704360455	0.0009573592646900427	0.0009573592646900427	0.0009573592646900427	0.0009573592646900427	0.0009573592646900427	0.0009573592646900427	0.0009573592646900427	0.0008992929144226113	0.0008992929144226113	0.0008992929144226113	0.0008992929144226113	0.0008992929144226113	0.0008992929144226113	0.0008992929144226113	0.0008992929144226113	0.0008992929144226113	0.0008992929144226113	0.0008992929144226113	0.0008992929144226113	0.0008992929144226113	0.0008992929144226113	0.0008992929144226113	0.0008992929144226113	0.0008992929144226113	0.0008992929144226113
0.43916307355915596	0.20953499528459307	0.20953499528459307	0.002461416458425007	0.002289629651203072	0.002289629651203072	0.002289629651203072	0.002289629651203072	0.002289629651203072	0.002289629651203072	0.002289629651203072	0.002289629651203072	0.002289629651203072	0.002289629651203072	0.002289629651203072	0.002289629651203072	0.002289629651203072	0.002289629651203072	0.002289629651203072	0.002289629651203072	0.002289629651203072	0.002289629651203072	0.002289629651203072	0.002289629651203072	0.002289629651203072	0.002289629651203072	0.002289629651203072	0.002289629651203072	0.002289629651203072	0.002289629651203072	0.002289629651203072	0.002289629651203072	0.002289629651203072	0.002289629651203072	0.002289629651203072	0.002289629651203072	0.002289629651203072	0.002289629651203072	0.002289629651203072	0.002289629651203072	0.002289629651203072	0.002289629651203072	0.002289629651203072	0.002289629651203072	0.002289629651203072	0.002055742621111055	0.002055742621111055	0.002055742621111055	0.002055742621111055	0.002055742621111055
0.13916690438462415	0.09113444029835427	0.023799357326612487	0.023799357326612487	0.023799357326612487	0.023799357326612487	0.023799357326612487	0.021776052238933374	0.021776052238933374	0.021776052238933374	0.021776052238933374	0.021776052238933374	0.021776052238933374	0.021776052238933374	0.021776052238933374	0.021776052238933374	0.021776052238933374	0.021776052238933374	0.021776052238933374	0.021776052238933374	0.021776052238933374	0.021776052238933374	0.021776052238933374	0.021776052238933374	0.021776052238933374	0.021776052238933374	0.021776052238933374	0.021776052238933374	0.021776052238933374	0.021776052238933374	0.021776052238933374	0.021776052238933374	0.021776052238933374	0.021776052238933374	0.021776052238933374	0.021776052238933374	0.021776052238933374	0.02097219994773772	0.02097219994773772	0.02097219994773772	0.02097219994773772	0.02097219994773772	0.02097219994773772	0.020599542051873934	0.020599542051873934	0.020599542051873934	0.02048186121530103	0.02048186121530103	0.02048186121530103	0.02048186121530103
0.0	0.014399048013821556	0.014399048013821556	0.014399048013821556	0.014399048013821556	0.007831898607996447	0.007831898607996447	0.007831898607996447	0.007831898607996447	0.007831898607996447	0.007831898607996447	0.007831898607996447	0.007831898607996447	0.007831898607996447	0.007771396687757948	0.006013521682682768	0.006013521682682768	0.006013521682682768	0.006013521682682768	0.006013521682682768	0.006013521682682768	0.006013521682682768	0.006013521682682768	0.006013521682682768	0.006013521682682768	0.006013521682682768	0.006013521682682768	0.006013521682682768	0.006013521682682768	0.006013521682682768	0.006013521682682768	0.006013521682682768	0.006013521682682768	0.006013521682682768	0.006013521682682768	0.006013521682682768	0.006013521682682768	0.006013521682682768	0.006013521682682768	0.006013521682682768	0.006013521682682768	0.006013521682682768	0.006013521682682768	0.004204618984497316	0.004204618984497316	0.004204618984497316	0.004204618984497316	0.004204618984497316	0.003885352500914712	0.003885352500914712
0.23265432838869823	0.02039219303370718	0.011465526659425395	0.011084499634907142	0.011084499634907142	0.004997368211487511	0.004977651267490389	0.0036960630633645426	0.003573280692439811	0.002123691946551123	0.001834550293507378	0.0017907980626185992	0.0017853616920518148	0.0017509516084930178	0.0016632030647492522	0.0016475556356666515	0.0016475556356666515	0.0016475556356666515	0.0016475556356666515	0.0016475556356666515	0.0016475556356666515	0.0016475556356666515	0.0016471079596864077	0.001646949845379022	0.00164435088761656	0.001643148487221803	0.001643148487221803	0.001643148487221803	0.001643148487221803	0.001643148487221803	0.001643148487221803	0.001643148487221803	0.0016429272207929542	0.0016427321580374647	0.0016409963297822543	0.0016409963297822543	0.0016376019766973714	0.0016376019766973714	0.0016376019766973714	0.0016363459314982275	0.0016363459314982275	0.0016291392242830896	0.001620677876018025	0.0016186091838884013	0.0016173462890168458	0.0015913023460048272	0.001587429907818993	0.0015868956861162084	0.0015868956861162084	0.0015868956861162084
0.3167964887289772	0.037471950014823716	0.024109256820423374	0.021158668610054908	0.008690294367029873	0.008349073230404172	0.008329413475061045	0.008329413475061045	0.0038993788506973418	0.0038993788506973418	0.0029904159760838866	0.0023108819191878776	0.0023108819191878776	0.002023616715032831	0.002023616715032831	0.002023616715032831	0.002023616715032831	0.002023616715032831	0.002023616715032831	0.001966756479948286	0.0018498642190060053	0.0018367317782618444	0.0018169717763760883	0.0018169717763760883	0.0018169717763760883	0.0018147320851739054	0.0018132993033172942	0.0018132993033172942	0.0018132993033172942	0.0018132993033172942	0.0018131747092022326	0.0017896184951736293	0.0017896184951736293	0.0014649423217118424	0.001454917872498824	0.001454917872498824	0.0014338404703416847	0.0014338404703416847	0.0014338404703416847	0.0014338404703416847	0.0014338404703416847	0.0014338404703416847	0.0014338404703416847	0.0014338404703416847	0.0014338404703416847	0.0014337306655244982	0.0014337306655244982	0.0014337306655244982	0.0014335903168275221	0.0014335903168275221
0.2992694826719499	0.1342357796424435	0.038291779749393885	0.018797240236811553	0.010827633923991106	0.006297822595200903	0.002749854200108653	0.0017052006772552081	0.0013901423878823367	0.0013901423878823367	0.0013901423878823367	0.0013901423878823367	0.0013901423878823367	0.0013901423878823367	0.0013901423878823367	0.0013901423878823367	0.000807164835899399	0.000807164835899399	0.000807164835899399	0.000807164835899399	0.000807164835899399	0.000807164835899399	0.000807164835899399	0.000807164835899399	0.000807164835899399	0.000807164835899399	0.000807164835899399	0.000807164835899399	0.000807164835899399	0.000807164835899399	0.000807164835899399	0.000807164835899399	0.000807164835899399	0.000807164835899399	0.000807164835899399	0.000807164835899399	0.000807164835899399	0.000807164835899399	0.000807164835899399	0.000807164835899399	0.000807164835899399	0.000807164835899399	0.000807164835899399	0.000807164835899399	0.000807164835899399	0.000807164835899399	0.000807164835899399	0.000807164835899399	0.000807164835899399	0.000807164835899399
1.1816197280466392	0.11904047017306696	0.011457542327774578	0.011457542327774578	0.011457542327774578	0.011457542327774578	0.011457542327774578	0.011457542327774578	0.011457542327774578	0.011457542327774578	0.011457542327774578	0.011457542327774578	0.011457542327774578	0.011457542327774578	0.004848331944775075	0.004848331944775075	0.004848331944775075	0.004848331944775075	0.004848331944775075	0.004848331944775075	0.004848331944775075	0.004848331944775075	0.004848331944775075	0.004848331944775075	0.004848331944775075	0.004848331944775075	0.004848331944775075	0.004848331944775075	0.004848331944775075	0.004848331944775075	0.004848331944775075	0.004848331944775075	0.004848331944775075	0.004580102255338072	0.004580102255338072	0.004580102255338072	0.004580102255338072	0.004580102255338072	0.004580102255338072	0.004580102255338072	0.004580102255338072	0.004580102255338072	0.004580102255338072	0.004580102255338072	0.004580102255338072	0.004580102255338072	0.004580102255338072	0.002965873375748262	0.002965873375748262	0.002965873375748262
0.09761924532800723	0.0586421463693921	0.0586421463693921	0.03921412074601463	0.03921412074601463	0.004063265698460494	0.004063265698460494	0.004063265698460494	0.004063265698460494	0.004063265698460494	0.004063265698460494	0.004063265698460494	0.004063265698460494	0.00401501080173752	0.00401501080173752	0.0033426107438063934	0.0033426107438063934	0.0033426107438063934	0.0033426107438063934	0.0033426107438063934	0.0033426107438063934	0.003266286000504078	0.003266286000504078	0.003266286000504078	0.003266286000504078	0.003266286000504078	0.00270916824583065	0.00270916824583065	0.00270916824583065	0.00270916824583065	0.00270916824583065	0.00270916824583065	0.00270916824583065	0.00270916824583065	0.00270916824583065	0.00270916824583065	0.00270916824583065	0.00270916824583065	0.00270916824583065	0.00270916824583065	0.00270916824583065	0.00270916824583065	0.00270916824583065	0.0016034296901046878	0.0016034296901046878	0.0016034296901046878	0.0016034296901046878	0.0016034296901046878	0.0016034296901046878	0.0016034296901046878
0.0	0.11455363829851016	0.11455363829851016	0.11455363829851016	0.04354083593980825	0.04354083593980825	0.04354083593980825	0.04354083593980825	0.04354083593980825	0.04354083593980825	0.04120083057655388	0.04120083057655388	0.04120083057655388	0.04120083057655388	0.04120083057655388	0.04120083057655388	0.04120083057655388	0.04120083057655388	0.04120083057655388	0.04120083057655388	0.04120083057655388	0.04120083057655388	0.04120083057655388	0.04120083057655388	0.027633231771843677	0.027633231771843677	0.027633231771843677	0.027633231771843677	0.027633231771843677	0.027633231771843677	0.027633231771843677	0.027633231771843677	0.027633231771843677	0.027633231771843677	0.027633231771843677	0.027633231771843677	0.027633231771843677	0.027633231771843677	0.023533552517022098	0.022786223874761775	0.022786223874761775	0.022786223874761775	0.022786223874761775	0.022786223874761775	0.022786223874761775	0.022786223874761775	0.022786223874761775	0.022786223874761775	0.022786223874761775	0.022786223874761775
0.562315496191945	0.24374855658140923	0.0342085652630324	0.010007365629841097	0.010007365629841097	0.008294981894382774	0.006394285328582675	0.006394285328582675	0.005917280255553065	0.005917280255553065	0.005773899838686825	0.005773899838686825	0.004489285480348724	0.0028309028654689068	0.0021588145658103324	0.0019117249013142256	0.0014621054815200636	0.0014255433097996827	0.0014065941352638773	0.0014065941352638773	0.0014065941352638773	0.0014065941352638773	0.001388497961467075	0.001388497961467075	0.001388497961467075	0.0013881105043991053	0.0013840713566695946	0.0013749988100317842	0.001334462313863204	0.0012809361454879098	0.0011857876371190814	0.0011857876371190814	0.0011857876371190814	0.0011857876371190814	0.0011857876371190814	0.0011857876371190814	0.0011857876371190814	0.0011857876371190814	0.0011857876371190814	0.0011822060198284706	0.0011781730317947116	0.0011781730317947116	0.0011781730317947116	0.0011781730317947116	0.0011781730317947116	0.0011781730317947116	0.0011781730317947116	0.0011781730317947116	0.0011757025472721675	0.0011757025472721675
0.13643881377400346	0.12066365804077667	0.04099743806002882	0.04099743806002882	0.03934205846655556	0.030834774788345135	0.021389378838520143	0.021389378838520143	0.016269704299738466	0.007359223251348072	0.00621690507017075	0.00621690507017075	0.00621690507017075	0.0011905972458347177	0.0007811076224418251	0.0007811076224418251	0.0007811076224418251	0.0007811076224418251	0.0007811076224418251	0.0007811076224418251	0.0007811076224418251	0.0007811076224418251	0.0007811076224418251	0.0007811076224418251	0.0007811076224418251	0.0007811076224418251	0.0007811076224418251	0.0007811076224418251	0.0007811076224418251	0.0007811076224418251	0.0007811076224418251	0.0007811076224418251	0.0007811076224418251	0.0007811076224418251	0.0007811076224418251	0.0007811076224418251	0.0007811076224418251	0.0007811076224418251	0.0007811076224418251	0.0007811076224418251	0.0007811076224418251	0.0007811076224418251	0.0007811076224418251	0.0007811076224418251	0.0007811076224418251	0.0007811076224418251	0.0007811076224418251	0.0007811076224418251	0.0007811076224418251	0.0007811076224418251
0.19535393310273064	0.03913525989394104	0.03913525989394104	0.03913525989394104	0.03884366097034238	0.03884366097034238	0.020315008290710933	0.009612972278984342	0.003613445569627018	0.003613445569627018	0.003613445569627018	0.0035215216352684083	0.0023015380316759606	0.0023015380316759606	0.0015620544242832678	0.0015620544242832678	0.0014072895456958548	0.0014072895456958548	0.0014072895456958548	0.0014072895456958548	0.0014072895456958548	0.0014072895456958548	0.0010864109276630105	0.0010864109276630105	0.0010864109276630105	0.0010864109276630105	0.0010864109276630105	0.000891261054418094	0.000891261054418094	0.000891261054418094	0.000891261054418094	0.000891261054418094	0.000891261054418094	0.000891261054418094	0.0008031198222137669	0.0008031198222137669	0.0008031198222137669	0.0008031198222137669	0.0008031198222137669	0.0008031198222137669	0.0008031198222137669	0.0008031198222137669	0.0008031198222137669	0.0008031198222137669	0.0008031198222137669	0.0008031198222137669	0.0008031198222137669	0.0008031198222137669	0.0008031198222137669	0.0008031198222137669
0.2578122074218269	0.2578122074218269	0.08600010618756891	0.08600010618756891	0.04327201085886585	0.04327201085886585	0.04327201085886585	0.04327201085886585	0.04327201085886585	0.04327201085886585	0.04327201085886585	0.04327201085886585	0.04327201085886585	0.04327201085886585	0.04327201085886585	0.04327201085886585	0.04327201085886585	0.04327201085886585	0.04327201085886585	0.04327201085886585	0.04327201085886585	0.04327201085886585	0.027178431646402545	0.027178431646402545	0.027178431646402545	0.027178431646402545	0.027178431646402545	0.027178431646402545	0.027178431646402545	0.027178431646402545	0.027178431646402545	0.027178431646402545	0.027178431646402545	0.027178431646402545	0.027178431646402545	0.027178431646402545	0.027178431646402545	0.027178431646402545	0.027178431646402545	0.027178431646402545	0.027178431646402545	0.027178431646402545	0.027178431646402545	0.027178431646402545	0.027178431646402545	0.027178431646402545	0.027178431646402545	0.027178431646402545	0.027178431646402545	0.024463338754892705
0.06664509343206561	0.03758323368995695	0.027120843875841728	0.027120843875841728	0.020296294623802533	0.016556462787910318	0.016556462787910318	0.016556462787910318	0.01531956554705758	0.01531956554705758	0.01531956554705758	0.01531956554705758	0.01531956554705758	0.01531956554705758	0.01116400786494771	0.009396418558533516	0.009396418558533516	0.009396418558533516	0.009396418558533516	0.009396418558533516	0.00882608998362735	0.00882608998362735	0.00882608998362735	0.00882608998362735	0.008789562578850644	0.008789562578850644	0.008789562578850644	0.008789562578850644	0.008697710007990826	0.008400023006151785	0.008400023006151785	0.008400023006151785	0.008400023006151785	0.008400023006151785	0.008366980488833567	0.008366980488833567	0.008366980488833567	0.008366980488833567	0.008366980488833567	0.008366980488833567	0.008366980488833567	0.008366980488833567	0.008366980488833567	0.007874204128482375	0.007874204128482375	0.007231454113711374	0.007231454113711374	0.007231454113711374	0.007231454113711374	0.007231454113711374
0.0	0.05701735308269145	0.0476875995964545	0.028283895300521663	0.028283895300521663	0.028283895300521663	0.028283895300521663	0.028283895300521663	0.028283895300521663	0.028283895300521663	0.028283895300521663	0.028283895300521663	0.028283895300521663	0.028283895300521663	0.026928717955022767	0.026928717955022767	0.026928717955022767	0.026928717955022767	0.026928717955022767	0.026928717955022767	0.026928717955022767	0.026928717955022767	0.026928717955022767	0.026928717955022767	0.026928717955022767	0.026928717955022767	0.026928717955022767	0.026928717955022767	0.026928717955022767	0.026112817772833148	0.026112817772833148	0.02481087132161443	0.02481087132161443	0.02481087132161443	0.02481087132161443	0.02481087132161443	0.02481087132161443	0.02481087132161443	0.02481087132161443	0.02481087132161443	0.02481087132161443	0.02481087132161443	0.02481087132161443	0.02481087132161443	0.02481087132161443	0.02481087132161443	0.02481087132161443	0.02481087132161443	0.02481087132161443	0.02481087132161443
0.046074722539543776	0.013181755528647972	0.01202193380296637	0.011315188684968237	0.008450662288259215	0.00506843729970603	0.001626670513391465	0.001626670513391465	0.0014703822408137506	0.0014581905021002766	0.0014581905021002766	0.0014328697302764704	0.0014219217405489794	0.001421832213154769	0.001421832213154769	0.0014129381301557446	0.0013624852985621696	0.0012074596397955726	0.001163538776458015	0.001163538776458015	0.0011550419658067305	0.0011550419658067305	0.0011550419658067305	0.0011544557820593276	0.0011530889973912562	0.0011530889973912562	0.0011530889973912562	0.0010264992667872157	0.0010264992667872157	0.0010264992667872157	0.0010019871703878748	0.0009962065259277197	0.0009934595050882311	0.0009340849650925373	0.0008763431999649012	0.0008763431999649012	0.0008763431999649012	0.0007914050885858396	0.0007914050885858396	0.0007914050885858396	0.0007914050885858396	0.0007914050885858396	0.0007914050885858396	0.0007914050885858396	0.0007910874304976602	0.0007793997355058977	0.0007762391667818857	0.0007762391667818857	0.0007762391667818857	0.0007762391667818857
0.0776337604157992	0.0776337604157992	0.04148548807616474	0.022572653249216066	0.010819722221052977	0.010264133798255736	0.00588319087571324	0.00588319087571324	0.0018484703387696274	0.0012413076187319909	0.0008457215799811929	0.0008457215799811929	0.0008457215799811929	0.0007141232560581229	0.0007141232560581229	0.0007141232560581229	0.0006624494087258806	0.0005949806724780487	0.0005949806724780487	0.0005758944870859072	0.0005758944870859072	0.0005758944870859072	0.0005758944870859072	0.0005758944870859072	0.0005758944870859072	0.0005758944870859072	0.0005758944870859072	0.0005758944870859072	0.0005758944870859072	0.0005599639216469855	0.0005599639216469855	0.0005599639216469855	0.0005599639216469855	0.0005599639216469855	0.0005599630049241075	0.0005599630049241075	0.0005599630049241075	0.0005599630049241075	0.0005599630049241075	0.0005599630049241075	0.0005599212121517395	0.0005599212121517395	0.0005587211548045573	0.0005587211548045573	0.0005587211548045573	0.0005552444731081015	0.0005552444731081015	0.0005552444731081015	0.0005169488208475598	0.0005169488208475598
0.230469876345532	0.11516875124648862	0.06175381449872705	0.05411866435303301	0.010163045480523106	0.007573530568692067	0.0025325341243655503	0.0025325341243655503	0.001012945237218478	0.001012945237218478	0.001012945237218478	0.001012945237218478	0.001012945237218478	0.001012945237218478	0.001012945237218478	0.001012945237218478	0.001012945237218478	0.001012945237218478	0.001012945237218478	0.001012945237218478	0.001012945237218478	0.001012945237218478	0.001012945237218478	0.001012945237218478	0.001012945237218478	0.001012945237218478	0.001012945237218478	0.001012945237218478	0.001012945237218478	0.001012945237218478	0.0008258526602272877	0.0008258526602272877	0.0008258526602272877	0.0008258526602272877	0.0008258526602272877	0.0008258526602272877	0.0008258526602272877	0.0008258526602272877	0.0008258526602272877	0.0008258526602272877	0.0008258526602272877	0.0008258526602272877	0.0008258526602272877	0.0008258526602272877	0.0008258526602272877	0.0008258526602272877	0.0008258526602272877	0.0008258526602272877	0.0008258526602272877	0.0008258526602272877
0.40564076258319176	0.10997808916936314	0.09181733361505497	0.07252144842597387	0.07252144842597387	0.06618406222891435	0.06618406222891435	0.04180097067492587	0.04180097067492587	0.04180097067492587	0.006747005885280692	0.006747005885280692	0.006747005885280692	0.006747005885280692	0.006747005885280692	0.006747005885280692	0.006747005885280692	0.006747005885280692	0.006747005885280692	0.006747005885280692	0.006747005885280692	0.006747005885280692	0.006747005885280692	0.006747005885280692	0.006747005885280692	0.006747005885280692	0.006515652941866883	0.006515652941866883	0.006515652941866883	0.006515652941866883	0.006515652941866883	0.006515652941866883	0.006515652941866883	0.006515652941866883	0.006515652941866883	0.006515652941866883	0.006515652941866883	0.006515652941866883	0.006515652941866883	0.006515652941866883	0.006515652941866883	0.006515652941866883	0.006515652941866883	0.006515652941866883	0.006515652941866883	0.006515652941866883	0.006515652941866883	0.006515652941866883	0.006515652941866883	0.006515652941866883
0.1130404111771724	0.04899644343989021	0.04899644343989021	0.04029350572894118	0.022187858726075538	0.007827645465750831	0.007827645465750831	0.007690878277788285	0.007673206492810162	0.007673206492810162	0.007673206492810162	0.007673206492810162	0.007673206492810162	0.007673206492810162	0.007673206492810162	0.007673206492810162	0.007673206492810162	0.007673206492810162	0.007673206492810162	0.0074731863243198875	0.001952947902580129	0.001952947902580129	0.001952947902580129	0.001952947902580129	0.001952947902580129	0.001952947902580129	0.001952947902580129	0.001952947902580129	0.001952947902580129	0.001952947902580129	0.001952947902580129	0.001952947902580129	0.0018378104136055062	0.0018378104136055062	0.0018378104136055062	0.0018378104136055062	0.0018378104136055062	0.0018378104136055062	0.0018378104136055062	0.0018378104136055062	0.0018378104136055062	0.0018378104136055062	0.0018378104136055062	0.0018378104136055062	0.0018378104136055062	0.0018378104136055062	0.0018378104136055062	0.0018378104136055062	0.0018378104136055062	0.0018378104136055062
0.0	1.5626184019190734	0.21129164560386818	0.047211767033613024	0.04202572690750567	0.04202572690750567	0.04202572690750567	0.04202572690750567	0.04202572690750567	0.04202572690750567	0.04202572690750567	0.04202572690750567	0.04202572690750567	0.0360192163230064	0.0340684875258494	0.0340684875258494	0.0340684875258494	0.0340684875258494	0.03309449019036803	0.03309449019036803	0.03309449019036803	0.03309449019036803	0.03309449019036803	0.03309449019036803	0.01996395684972876	0.01996395684972876	0.01996395684972876	0.01996395684972876	0.01996395684972876	0.01996395684972876	0.01996395684972876	0.018487402074205864	0.018487402074205864	0.018487402074205864	0.018487402074205864	0.018487402074205864	0.018487402074205864	0.018487402074205864	0.018487402074205864	0.018487402074205864	0.018487402074205864	0.018487402074205864	0.011010805280096642	0.011010805280096642	0.011010805280096642	0.011010805280096642	0.011010805280096642	0.011010805280096642	0.011010805280096642	0.011010805280096642
0.12821380911055094	0.03328673244982266	0.032897487228374545	0.027495742727860237	0.013852394383170468	0.01242751649082093	0.0022548579885025687	0.0022548579885025687	0.002250963458178484	0.002250963458178484	0.002250963458178484	0.002250963458178484	0.0022502787844872994	0.0022502787844872994	0.0022502787844872994	0.0022502787844872994	0.0022502787844872994	0.002250274050692607	0.002250274050692607	0.002250274050692607	0.002250274050692607	0.0022502592148929794	0.0022502592148929794	0.0022502592148929794	0.0022502592148929794	0.0022502592148929794	0.0022502592148929794	0.0022502592148929794	0.0022502592148929794	0.0022502592148929794	0.0022502592148929794	0.0022502592148929794	0.0022502592148929794	0.0022502592148929794	0.0022502592148929794	0.0022502592148929794	0.0022502592148929794	0.0022502592148929794	0.0022502592148929794	0.0022502592148929794	0.0022502592148929794	0.0022502592148929794	0.0022502592148929794	0.0022502592148929794	0.0022502592148929794	0.0022502592148929794	0.0022502592148929794	0.0022502592148929794	0.0022502592148929794	0.0022502592148929794
0.018068541978664403	0.013505281913693882	0.013505281913693882	0.012162245532010093	0.010323238663236638	0.010323238663236638	0.010309590329782462	0.01025539636259376	0.01025539636259376	0.01025539636259376	0.01025539636259376	0.01025539636259376	0.01025539636259376	0.01025539636259376	0.01025539636259376	0.010238670208299864	0.010238670208299864	0.010180791734186718	0.010180791734186718	0.010180791734186718	0.009539397993231601	0.004506745448186203	0.0031729234523556697	0.0031729234523556697	0.002284377330506983	0.002284377330506983	0.002284377330506983	0.002284377330506983	0.0017755791290297394	0.0017755791290297394	0.0017755791290297394	0.0017755791290297394	0.0012750238082067306	0.0008568966326736792	0.0007743162570946228	0.0007743162570946228	0.0007743162570946228	0.0007691336127668756	0.0007691336127668756	0.0007476907055102623	0.0007427048679597989	0.0007427048679597989	0.0007427048679597989	0.0007427048679597989	0.0007427048679597989	0.0007427048679597989	0.0007427048679597989	0.0007427048679597989	0.0007427048679597989	0.0007310657038494371
0.08514306139786555	0.07139071871207466	0.033125879748108975	0.021538340643623047	0.005378155967603159	0.005378155967603159	0.005378155967603159	0.005378155967603159	0.005378155967603159	0.005378155967603159	0.005378155967603159	0.005378155967603159	0.004606463812728801	0.004606463812728801	0.004606463812728801	0.003042230384381859	0.003042230384381859	0.003042230384381859	0.003042230384381859	0.001959074593643218	0.001959074593643218	0.001959074593643218	0.001959074593643218	0.001959074593643218	0.001959074593643218	0.001959074593643218	0.001959074593643218	0.001959074593643218	0.001959074593643218	0.001959074593643218	0.001959074593643218	0.001959074593643218	0.001959074593643218	0.001959074593643218	0.001959074593643218	0.001959074593643218	0.001959074593643218	0.001959074593643218	0.001959074593643218	0.001959074593643218	0.001959074593643218	0.001959074593643218	0.001959074593643218	0.001959074593643218	0.001959074593643218	0.001959074593643218	0.001959074593643218	0.001959074593643218	0.001959074593643218	0.001959074593643218
0.30690626053987446	0.16268518650243036	0.02319172908225416	0.015042628887313742	0.015042628887313742	0.015042628887313742	0.009964571236846622	0.007544981463675533	0.007544981463675533	0.007544981463675533	0.007544981463675533	0.007544981463675533	0.007544981463675533	0.007544981463675533	0.007544981463675533	0.007544981463675533	0.007544981463675533	0.007544981463675533	0.007544981463675533	0.007544981463675533	0.007544981463675533	0.007544981463675533	0.0029396235719894182	0.0029396235719894182	0.0029396235719894182	0.0018493869858486063	0.0018493869858486063	0.0018493869858486063	0.0018493869858486063	0.0018493869858486063	0.0018493869858486063	0.0018493869858486063	0.0018493869858486063	0.0018493869858486063	0.0018493869858486063	0.0018493869858486063	0.0018493869858486063	0.001689725306749426	0.001689725306749426	0.001689725306749426	0.001689725306749426	0.001689725306749426	0.001689725306749426	0.001689725306749426	0.001689725306749426	0.001689725306749426	0.001689725306749426	0.001689725306749426	0.001689725306749426	0.001689725306749426
0.01077122237250818	0.0097900861132005	0.004200684553303879	0.004200684553303879	0.0012667013894197077	0.0012667013894197077	0.0012667013894197077	0.0012174349744815715	0.0012174349744815715	0.0012174349744815715	0.0012174349744815715	0.0012174349744815715	0.0012174349744815715	0.0012174349744815715	0.0012174349744815715	0.0012174349744815715	0.0012174349744815715	0.0012174349744815715	0.0012174349744815715	0.0012174349744815715	0.0012174349744815715	0.0012174349744815715	0.0012174349744815715	0.0012174349744815715	0.0012174349744815715	0.0012174349744815715	0.0012174349744815715	0.0012174349744815715	0.0012174349744815715	0.0012174349744815715	0.0012174349744815715	0.0012174349744815715	0.0012174349744815715	0.0012174349744815715	0.0012174349744815715	0.0012174349744815715	0.0012174349744815715	0.0012174349744815715	0.0012174349744815715	0.0010761859694236587	0.0010761859694236587	0.0010761859694236587	0.0010761859694236587	0.0010761859694236587	0.0010761859694236587	0.0010761859694236587	0.0010761859694236587	0.0010761859694236587	0.0010761859694236587	0.0010761859694236587
0.0	0.018333947192539564	0.018333947192539564	0.018333947192539564	0.018333947192539564	0.017896259277366943	0.014180878799980593	0.014180878799980593	0.014180878799980593	0.013755312801792936	0.013755312801792936	0.013755312801792936	0.013755312801792936	0.013755312801792936	0.013755312801792936	0.013755312801792936	0.013755312801792936	0.013755312801792936	0.013755312801792936	0.013755312801792936	0.013755312801792936	0.013755312801792936	0.013755312801792936	0.013755312801792936	0.013755312801792936	0.013755312801792936	0.013755312801792936	0.013755312801792936	0.013755312801792936	0.013755312801792936	0.013755312801792936	0.013755312801792936	0.013755312801792936	0.013755312801792936	0.013755312801792936	0.013755312801792936	0.013755312801792936	0.013755312801792936	0.013755312801792936	0.013755312801792936	0.013755312801792936	0.013755312801792936	0.013755312801792936	0.013755312801792936	0.013755312801792936	0.013755312801792936	0.013755312801792936	0.013755312801792936	0.013755312801792936	0.013755312801792936
0.10628063769817171	0.014243496744855168	0.00228814577954081	0.0022765138551071773	0.0022765138551071773	0.0022765138551071773	0.0022765138551071773	0.002275707203457068	0.0022565040061211005	0.0022565040061211005	0.0022565040061211005	0.0022565040061211005	0.0022540142122144356	0.0022540142122144356	0.0022540142122144356	0.0022540142122144356	0.0022520079495124915	0.0022520079495124915	0.0022520079495124915	0.0022520079495124915	0.0022520079495124915	0.0022520079495124915	0.002251949831757747	0.002251949831757747	0.002251949831757747	0.002251949831757747	0.002251949831757747	0.002251949831757747	0.002251949831757747	0.002251949831757747	0.002251949831757747	0.002251949831757747	0.002251949831757747	0.002251949601383294	0.002251949601383294	0.002251949601383294	0.002251949601383294	0.00225194938968476	0.00225194938968476	0.00225194938968476	0.00225194938968476	0.00225194938968476	0.002251949362501439	0.002251949362501439	0.002251949362501439	0.002251949362501439	0.002251949362501439	0.002251949362501439	0.002251949362501439	0.002251949362501439
0.14298665406728087	0.06738853109793008	0.04761568306016259	0.03248777765154597	0.02804619506235865	0.027845625532508463	0.026541085877294587	0.02452529166862599	0.023648500695685918	0.023648500695685918	0.022411051718644315	0.022411051718644315	0.022105020784403875	0.021392561719963864	0.021354635478167114	0.021347818778743716	0.020692168748301838	0.02066337446292831	0.02066337446292831	0.01977675322488108	0.009379602455983425	0.003650651316524482	0.0024727821369676622	0.002053926720709946	0.0020367288994556304	0.0020367288994556304	0.0020367288994556304	0.0020367288994556304	0.0020367288994556304	0.0019969613008757464	0.0019969613008757464	0.0019969613008757464	0.0019969613008757464	0.0019969613008757464	0.0019969613008757464	0.0019969613008757464	0.0019204560061328903	0.0019082060920857663	0.0019030454517652336	0.0018785216117472702	0.0018785216117472702	0.0018785216117472702	0.0018785216117472702	0.0016242218692114445	0.0016242218692114445	0.0015933423283233093	0.0014845024266740697	0.0014845024266740697	0.00134373923821458	0.00134373923821458
1.9893788248874542	0.13653958613614406	0.04868088819786407	0.04868088819786407	0.033350973405044886	0.024581588834549896	0.020368377526928726	0.020368377526928726	0.020368377526928726	0.020368377526928726	0.020368377526928726	0.020368377526928726	0.020368377526928726	0.020368377526928726	0.020368377526928726	0.020368377526928726	0.020368377526928726	0.020368377526928726	0.020368377526928726	0.020368377526928726	0.020368377526928726	0.020368377526928726	0.020368377526928726	0.020368377526928726	0.020368377526928726	0.020368377526928726	0.020368377526928726	0.020368377526928726	0.020368377526928726	0.020368377526928726	0.020368377526928726	0.020368377526928726	0.020368377526928726	0.020368377526928726	0.020368377526928726	0.020368377526928726	0.020368377526928726	0.020368377526928726	0.020368377526928726	0.020368377526928726	0.020368377526928726	0.020368377526928726	0.020368377526928726	0.020368377526928726	0.020368377526928726	0.020368377526928726	0.020368377526928726	0.020368377526928726	0.020368377526928726	0.020368377526928726
1.813919251986289	1.813919251986289	1.1972012108973016	0.13805527483001526	0.13805527483001526	0.13805527483001526	0.13805527483001526	0.13805527483001526	0.13805527483001526	0.047274256323097064	0.047274256323097064	0.046484478483896884	0.046484478483896884	0.046484478483896884	0.04088556600727228	0.04088556600727228	0.04088556600727228	0.012595996832086941	0.012595996832086941	0.012595996832086941	0.012595996832086941	0.012595996832086941	0.012595996832086941	0.012595996832086941	0.012595996832086941	0.012595996832086941	0.012595996832086941	0.012595996832086941	0.012595996832086941	0.012595996832086941	0.012595996832086941	0.012595996832086941	0.012595996832086941	0.012595996832086941	0.012595996832086941	0.012595996832086941	0.012595996832086941	0.012595996832086941	0.012595996832086941	0.004310804242916142	0.004310804242916142	0.004310804242916142	0.004310804242916142	0.004310804242916142	0.004310804242916142	0.0035347201523004703	0.0035347201523004703	0.0035347201523004703	0.0035347201523004703	0.001962970209228793
0.07750639829031225	0.07750639829031225	0.04266069347083027	0.04266069347083027	0.04266069347083027	0.017915323954624432	0.017915323954624432	0.017915323954624432	0.017915323954624432	0.017915323954624432	0.017915323954624432	0.017915323954624432	0.017915323954624432	0.017915323954624432	0.017915323954624432	0.017915323954624432	0.017915323954624432	0.017915323954624432	0.017915323954624432	0.017915323954624432	0.017915323954624432	0.017915323954624432	0.017915323954624432	0.017915323954624432	0.017915323954624432	0.017915323954624432	0.017915323954624432	0.017915323954624432	0.017915323954624432	0.017915323954624432	0.017915323954624432	0.017915323954624432	0.017915323954624432	0.017915323954624432	0.017915323954624432	0.017915323954624432	0.017915323954624432	0.017915323954624432	0.017915323954624432	0.017915323954624432	0.017915323954624432	0.017915323954624432	0.017915323954624432	0.017915323954624432	0.017915323954624432	0.017915323954624432	0.017915323954624432	0.017915323954624432	0.017915323954624432	0.017915323954624432
0.0	0.13305349350710372	0.10864722020897281	0.10864722020897281	0.044710444590769206	0.044710444590769206	0.044710444590769206	0.018982306466261395	0.018982306466261395	0.018982306466261395	0.018982306466261395	0.0073786184265555565	0.00631670643745952	0.00631670643745952	0.00631670643745952	0.00631670643745952	0.00631670643745952	0.00631670643745952	0.00631670643745952	0.00631670643745952	0.00631670643745952	0.00631670643745952	0.00631670643745952	0.00631670643745952	0.00631670643745952	0.00631670643745952	0.00631670643745952	0.00631670643745952	0.00631670643745952	0.00631670643745952	0.00631670643745952	0.00631670643745952	0.00631670643745952	0.00631670643745952	0.00631670643745952	0.00631670643745952	0.00631670643745952	0.00631670643745952	0.00631670643745952	0.00631670643745952	0.00631670643745952	0.00631670643745952	0.00631670643745952	0.00631670643745952	0.00631670643745952	0.00631670643745952	0.00631670643745952	0.00631670643745952	0.00631670643745952	0.00631670643745952
0.02341279350554968	0.02341279350554968	0.022537162681215427	0.022245697251441987	0.006333651731711491	0.006333651731711491	0.0053622239749561715	0.003056418854808843	0.0017731404105270068	0.0013716004894190634	0.001176119974508825	0.0009755987217786396	0.0009466001031686604	0.0009187730612217792	0.0009187730612217792	0.0009168155210907272	0.0009121394801977162	0.000910167441048378	0.000910167441048378	0.0009048418875675305	0.0008149016267696513	0.0008105200538125747	0.0008105200538125747	0.0008105200538125747	0.0008098572681002484	0.0008098572681002484	0.0008098572681002484	0.0008098572681002484	0.0008098572681002484	0.0008088725969697298	0.0008088725969697298	0.0008088725969697298	0.0008024853286547212	0.0008024853286547212	0.0008024853286547212	0.0008024853286547212	0.0008024853286547212	0.0008021486766309722	0.0008021486766309722	0.0007883975323661628	0.0007475668747566154	0.0007475668747566154	0.0007475668747566154	0.0007338304314486625	0.0007338304314486625	0.0007338304314486625	0.0007338304314486625	0.0007338304314486625	0.0007338304314486625	0.0007338304314486625
0.07565662145567424	0.050484736973179824	0.049214516501491355	0.04177181118443546	0.035695429986410177	0.014668899064061028	0.014004539999918684	0.011113563119956382	0.009450894292755207	0.007928250698484574	0.0040912106673547995	0.0023355017755004007	0.002240695078283985	0.0022352241010721364	0.002185703773298185	0.002185703773298185	0.0021713627877447176	0.0020558757177004654	0.0020202983647694935	0.0020202983647694935	0.0019947471098662128	0.0019947471098662128	0.001982001886657792	0.001982001886657792	0.001982001886657792	0.001972882398050058	0.0019523583988994369	0.0019523583988994369	0.0019523583988994369	0.0019523583988994369	0.0019523583988994369	0.0019523583988994369	0.0017708962903212335	0.0017708962903212335	0.001678149327204511	0.0016549480416526562	0.0016549480416526562	0.0016549480416526562	0.001645289667796643	0.001645289667796643	0.001645289667796643	0.001645289667796643	0.0016411473892402261	0.0015145995747121326	0.0015145995747121326	0.001507106750132402	0.001507106750132402	0.001507106750132402	0.001487369389575056	0.001487369389575056
0.022868366533589236	0.022868366533589236	0.006240396307865088	0.0027828632182232585	0.0027828632182232585	0.0027828632182232585	0.0018330578998200018	0.0018330578998200018	0.0018330578998200018	0.0018330578998200018	0.0018330578998200018	0.0016068324974102537	0.0016068324974102537	0.0016068324974102537	0.001344451997121686	0.001344451997121686	0.001344451997121686	0.001344451997121686	0.001344451997121686	0.001344451997121686	0.001344451997121686	0.0010806757916822683	0.0010806757916822683	0.0010623855878455725	0.0010623855878455725	0.0010623855878455725	0.0009857127966611007	0.0009857127966611007	0.0009857127966611007	0.0009586871807628303	0.0009586871807628303	0.0009249948145532993	0.0009249948145532993	0.0009249948145532993	0.0008469105232924866	0.0008469105232924866	0.0008469105232924866	0.0008469105232924866	0.0008469105232924866	0.0008469105232924866	0.0008469105232924866	0.0008469105232924866	0.000830060016180605	0.000830060016180605	0.000830060016180605	0.000830060016180605	0.000830060016180605	0.000830060016180605	0.000830060016180605	0.000830060016180605
0.18629809648184265	0.06533599526976148	0.03556391801311199	0.03556391801311199	0.03556391801311199	0.03556391801311199	0.03556391801311199	0.03556391801311199	0.03365236494874131	0.013076730919579725	0.013076730919579725	0.013076730919579725	0.013076730919579725	0.013076730919579725	0.0040035053666595995	0.0040035053666595995	0.0040035053666595995	0.0032732773118883973	0.0030225741620821963	0.0030225741620821963	0.0030225741620821963	0.0030225741620821963	0.0030225741620821963	0.0030225741620821963	0.0030225741620821963	0.0030225741620821963	0.0030225741620821963	0.0030225741620821963	0.0030225741620821963	0.0030225741620821963	0.0030225741620821963	0.0030225741620821963	0.0030225741620821963	0.0030225741620821963	0.0030225741620821963	0.0030225741620821963	0.0030225741620821963	0.0030225741620821963	0.0030225741620821963	0.0030225741620821963	0.0030225741620821963	0.0030225741620821963	0.0030225741620821963	0.0030225741620821963	0.0030225741620821963	0.0030225741620821963	0.0030225741620821963	0.0030225741620821963	0.0030225741620821963	0.0030225741620821963
0.09395015497351879	0.09395015497351879	0.07137230034159148	0.07137230034159148	0.07137230034159148	0.07137230034159148	0.07042394344120782	0.06523424265842083	0.06523424265842083	0.0640033310447978	0.0640033310447978	0.06341252130074383	0.06341252130074383	0.06341252130074383	0.06341252130074383	0.06341252130074383	0.06341252130074383	0.06341252130074383	0.06341252130074383	0.06341252130074383	0.06341252130074383	0.06341252130074383	0.06341252130074383	0.06341252130074383	0.06341252130074383	0.06341252130074383	0.06341252130074383	0.06341252130074383	0.06337736278218312	0.06337736278218312	0.06337736278218312	0.06337736278218312	0.06337736278218312	0.06337736278218312	0.06337736278218312	0.06337736278218312	0.06337736278218312	0.06337736278218312	0.06337736278218312	0.06337736278218312	0.06337736278218312	0.06337736278218312	0.06337736278218312	0.06337736278218312	0.06337736278218312	0.06337736278218312	0.06337736278218312	0.06337736278218312	0.06337736278218312	0.06337736278218312
0.0	0.24605619128146242	0.12982243825443512	0.12982243825443512	0.05352383414641482	0.05352383414641482	0.01121455889092968	0.01121455889092968	0.01121455889092968	0.01121455889092968	0.01121455889092968	0.01121455889092968	0.01121455889092968	0.01121455889092968	0.01121455889092968	0.01121455889092968	0.01121455889092968	0.01121455889092968	0.01121455889092968	0.01121455889092968	0.006725944175787903	0.006725944175787903	0.006725944175787903	0.006725944175787903	0.006725944175787903	0.006725944175787903	0.006725944175787903	0.006725944175787903	0.006725944175787903	0.006725944175787903	0.006725944175787903	0.0027321583165972134	0.0027321583165972134	0.0027321583165972134	0.0027321583165972134	0.0027321583165972134	0.0027321583165972134	0.0027321583165972134	0.0027321583165972134	0.0027321583165972134	0.0027321583165972134	0.0027321583165972134	0.0027321583165972134	0.0027321583165972134	0.0027321583165972134	0.0027321583165972134	0.0027321583165972134	0.0027321583165972134	0.0027321583165972134	0.0027321583165972134
0.037988858019974675	0.00481123727502011	0.00481123727502011	0.0027650142015925093	0.0025675488024092057	0.0018099160242990337	0.0010568027445536485	0.000986639603413075	0.000986639603413075	0.000986639603413075	0.0009381779551923869	0.0009381779551923869	0.0009381779551923869	0.0009381779551923869	0.0009354931832952768	0.0009354931832952768	0.0009354931832952768	0.0009293362067057177	0.0009293362067057177	0.0009095972194648248	0.0009095972194648248	0.0009095362544801004	0.0009095362544801004	0.0009095362544801004	0.0009095362544801004	0.0009093071412393945	0.0009093071412393945	0.0009093071412393945	0.0009069781009810821	0.000877972694481179	0.000835429325388668	0.000835429325388668	0.000835429325388668	0.0008241825805258133	0.0008241825805258133	0.0008164214789858741	0.0008164214789858741	0.0008164214789858741	0.0008027784183652369	0.0007951581173843118	0.0007917008221028844	0.0007917008221028844	0.0007917008221028844	0.000791626892530937	0.0007849221715376891	0.0007645606907173321	0.0007536349443227349	0.0007471455485002073	0.0007471455485002073	0.0007431248799495993
0.3034945625037576	0.10529629999975212	0.03600282508334966	0.03197081282592484	0.02720699834413849	0.024212606465793252	0.022706883809046396	0.022706883809046396	0.022628804027701472	0.022628804027701472	0.014089420665636737	0.013739995690185509	0.012784843109100618	0.012614632673938113	0.011818560649753352	0.010877909129459289	0.010877909129459289	0.01070905547182196	0.01070905547182196	0.010548508317895505	0.010537675798475568	0.008328581010020144	0.008328581010020144	0.008328581010020144	0.007403207582672159	0.005945192584994301	0.005945192584994301	0.005945192584994301	0.005939788733349053	0.00589988814489394	0.004086399507529194	0.0037587107698791367	0.0037587107698791367	0.0037149728660207893	0.0037149728660207893	0.0035709661134239613	0.0032157756575813836	0.0028561565973575964	0.0028386199532144446	0.0028386199532144446	0.0028386199532144446	0.0028349630519302117	0.002546421297540296	0.0022898197937551903	0.0017319004408597116	0.0011032830607412606	0.0010487129435482322	0.0007924882165601031	0.0007924882165601031	0.0007487907579611323
0.6030585554662871	0.09562321466165191	0.04905746193286372	0.008669772582388026	0.008669772582388026	0.004374505288227773	0.004374505288227773	0.004374505288227773	0.003965764347295862	0.002418850809338905	0.0012973338383884135	0.0012973338383884135	0.0012973338383884135	0.0012973338383884135	0.0012973338383884135	0.0012973338383884135	0.0012973338383884135	0.0012973338383884135	0.0012973338383884135	0.0008543119283831975	0.0008543119283831975	0.0008543119283831975	0.0008543119283831975	0.0008543119283831975	0.0008543119283831975	0.0008543119283831975	0.0008543119283831975	0.0008543119283831975	0.0008196122257585205	0.0008196122257585205	0.0008196122257585205	0.0008196122257585205	0.0008196122257585205	0.0008196122257585205	0.0008196122257585205	0.0008196122257585205	0.0008196122257585205	0.0008196122257585205	0.0008196122257585205	0.0008196122257585205	0.0008196122257585205	0.0008196122257585205	0.0008196122257585205	0.0008196122257585205	0.0008196122257585205	0.0008196122257585205	0.0008196122257585205	0.0008196122257585205	0.0008196122257585205	0.0008196122257585205
0.11132150459339472	0.11132150459339472	0.11132150459339472	0.056877680381573634	0.056877680381573634	0.056877680381573634	0.056877680381573634	0.03884753695355934	0.03884753695355934	0.03884753695355934	0.0360854324672954	0.0360854324672954	0.02599652457999398	0.02599652457999398	0.02599652457999398	0.02599652457999398	0.02599652457999398	0.02599652457999398	0.020920680084301393	0.01078710424366717	0.01078710424366717	0.01078710424366717	0.01078710424366717	0.01078710424366717	0.01078710424366717	0.01078710424366717	0.01078710424366717	0.01078710424366717	0.004071152423718812	0.004071152423718812	0.004071152423718812	0.004071152423718812	0.004071152423718812	0.004071152423718812	0.004071152423718812	0.004071152423718812	0.0037497537963420012	0.0037497537963420012	0.0037497537963420012	0.0037497537963420012	0.0037497537963420012	0.0037497537963420012	0.0037497537963420012	0.0037497537963420012	0.0037497537963420012	0.0037497537963420012	0.0037497537963420012	0.0037497537963420012	0.0037497537963420012	0.0037497537963420012
0.02284104323121787	0.012596961577278652	0.012596961577278652	0.012596961577278652	0.0017007844557352199	0.0017007844557352199	0.0017007844557352199	0.0017007844557352199	0.0017007844557352199	0.001627308307161385	0.001627308307161385	0.001627308307161385	0.001627308307161385	0.001627308307161385	0.001627308307161385	0.001627308307161385	0.001627308307161385	0.001627308307161385	0.001627308307161385	0.001627308307161385	0.001627308307161385	0.001627308307161385	0.001627308307161385	0.001627308307161385	0.001627308307161385	0.001627308307161385	0.001627308307161385	0.001627308307161385	0.001627308307161385	0.001627308307161385	0.001627308307161385	0.001627308307161385	0.001627308307161385	0.001627308307161385	0.001627308307161385	0.001627308307161385	0.001627308307161385	0.001627308307161385	0.001627308307161385	0.0008933420042853105	0.0008933420042853105	0.0008933420042853105	0.0008933420042853105	0.0008933420042853105	0.0008933420042853105	0.0008933420042853105	0.0008933420042853105	0.0008584857742976894	0.0008584857742976894	0.0008584857742976894
0.0	0.9026161982409137	0.10844437704125158	0.10844437704125158	0.07512586705532288	0.07512586705532288	0.07512586705532288	0.07512586705532288	0.07512586705532288	0.07512586705532288	0.07512586705532288	0.07512586705532288	0.07512586705532288	0.07512586705532288	0.07512586705532288	0.07512586705532288	0.02600974279887668	0.02600974279887668	0.02600974279887668	0.02600974279887668	0.02600974279887668	0.02600974279887668	0.02600974279887668	0.02600974279887668	0.02600974279887668	0.02600974279887668	0.02600974279887668	0.017492650966624116	0.017492650966624116	0.017492650966624116	0.017492650966624116	0.017492650966624116	0.017492650966624116	0.017492650966624116	0.017492650966624116	0.017492650966624116	0.017492650966624116	0.017492650966624116	0.017492650966624116	0.017492650966624116	0.017492650966624116	0.017492650966624116	0.017492650966624116	0.017492650966624116	0.017492650966624116	0.017492650966624116	0.017492650966624116	0.017492650966624116	0.017492650966624116	0.017492650966624116
0.1318696078208097	0.013481488592884614	0.009494252949812123	0.009015271247535274	0.008441716469366879	0.008334873499910559	0.008334873499910559	0.008334446026885293	0.008334446026885293	0.008333765284582835	0.008333765284582835	0.008333740998686718	0.008333740998686718	0.008333740998686718	0.008333740998686718	0.008333711312437429	0.008333711312437429	0.008333711312437429	0.008333711312437429	0.00833370779013886	0.00833370779013886	0.00833370779013886	0.00833370779013886	0.00833370779013886	0.00833370779013886	0.00833370779013886	0.00833370779013886	0.00833370779013886	0.00833370779013886	0.00833370779013886	0.00833370779013886	0.00833370779013886	0.00833370779013886	0.007478920139126652	0.00707975016678838	0.007024529146573547	0.007024529146573547	0.007023736476104835	0.006984823818529058	0.006984823818529058	0.006984823818529058	0.004200508667056002	0.0027609243783495276	0.0023463170846846075	0.002113413925457403	0.0020891199229405182	0.0020852091087370894	0.0019950733805929825	0.0019950733805929825	0.0019790695177751673
0.008445150147433127	0.008346527964925297	0.008126243723036592	0.008126243723036592	0.007667035715938774	0.005065917458311254	0.003381963999494452	0.0033769935401403452	0.0033494134209355866	0.0032088594603625164	0.002677726883941755	0.0017528550426628756	0.0017471270938654868	0.0017471270938654868	0.0017471270938654868	0.0017471270938654868	0.0017471270938654868	0.0017458166884821392	0.00174434668653944	0.00174434668653944	0.00174434668653944	0.00174434668653944	0.00174434668653944	0.00174434668653944	0.00174434668653944	0.0011218072760890829	0.0009182581652395688	0.0009182581652395688	0.0009182581652395688	0.0009182581652395688	0.0009182581652395688	0.0009182581652395688	0.0008562331309606206	0.0008562331309606206	0.0008231425260872906	0.0008231425260872906	0.0008231425260872906	0.0008231425260872906	0.0008231425260872906	0.0008231425260872906	0.0008231425260872906	0.0008231425260872906	0.0008231425260872906	0.0008231425260872906	0.0007824674792985802	0.0007824674792985802	0.0007824674792985802	0.0007824674792985802	0.0007824674792985802	0.0007824674792985802
0.03839016989216318	0.03839016989216318	0.03839016989216318	0.025437290536841354	0.002850204532188422	0.002850204532188422	0.002850204532188422	0.0016389509227185013	0.0016389509227185013	0.0016389509227185013	0.0013648762248817726	0.0013648762248817726	0.0012934160606839055	0.0012934160606839055	0.0012934160606839055	0.001134705357309189	0.001134705357309189	0.001134705357309189	0.001134705357309189	0.0011310079631188716	0.0011310079631188716	0.0011310079631188716	0.0011310079631188716	0.0011310079631188716	0.0011310079631188716	0.0011310079631188716	0.0011310079631188716	0.0009632130792364016	0.0009632130792364016	0.0009632130792364016	0.0009632130792364016	0.0009632130792364016	0.0009632130792364016	0.0009632130792364016	0.0009632130792364016	0.0009632130792364016	0.0009632130792364016	0.0009632130792364016	0.0009632130792364016	0.0009632130792364016	0.0009632130792364016	0.0009632130792364016	0.0009632130792364016	0.0009632130792364016	0.0009632130792364016	0.0009632130792364016	0.0009632130792364016	0.000961398349580124	0.000961398349580124	0.0008704543810333581
0.7392151508530674	0.3434868046503809	0.08429942066507268	0.03528363063875336	0.03528363063875336	0.03528363063875336	0.03528363063875336	0.03528363063875336	0.03528363063875336	0.03528363063875336	0.03528363063875336	0.03528363063875336	0.03528363063875336	0.031248333385604527	0.031248333385604527	0.031248333385604527	0.031248333385604527	0.031248333385604527	0.031248333385604527	0.031248333385604527	0.02780540300988263	0.02780540300988263	0.02780540300988263	0.02780540300988263	0.02780540300988263	0.00960003056680969	0.00960003056680969	0.009521982606670311	0.009521982606670311	0.009521982606670311	0.009521982606670311	0.009521982606670311	0.009521982606670311	0.009521982606670311	0.009521982606670311	0.009521982606670311	0.009521982606670311	0.009521982606670311	0.009521982606670311	0.009521982606670311	0.009521982606670311	0.009521982606670311	0.009521982606670311	0.009521982606670311	0.009521982606670311	0.009521982606670311	0.009521982606670311	0.009521982606670311	0.009521982606670311	0.009521982606670311
0.16693634250622758	0.10636772712108764	0.02679569898468167	0.02679569898468167	0.017964831859886555	0.017964831859886555	0.017964831859886555	0.017964831859886555	0.017964831859886555	0.017964831859886555	0.017964831859886555	0.017964831859886555	0.015817361544901157	0.01278060138066173	0.01278060138066173	0.01278060138066173	0.01278060138066173	0.01278060138066173	0.01278060138066173	0.01278060138066173	0.01278060138066173	0.01278060138066173	0.01278060138066173	0.01278060138066173	0.01278060138066173	0.01278060138066173	0.01278060138066173	0.01278060138066173	0.01278060138066173	0.01278060138066173	0.0023427948385697102	0.0023427948385697102	0.0023427948385697102	0.0023427948385697102	0.0023427948385697102	0.0023427948385697102	0.0023427948385697102	0.0023427948385697102	0.0023427948385697102	0.0023427948385697102	0.0023427948385697102	0.0023427948385697102	0.0023427948385697102	0.0023427948385697102	0.0023427948385697102	0.0023427948385697102	0.0023427948385697102	0.0023427948385697102	0.0023427948385697102	0.0023427948385697102
0.0	0.12732568473360298	0.02653697186645024	0.02653697186645024	0.02653697186645024	0.007920927072748081	0.007920927072748081	0.007920927072748081	0.007920927072748081	0.007920927072748081	0.007920927072748081	0.007920927072748081	0.007920927072748081	0.007920927072748081	0.007920927072748081	0.007920927072748081	0.007920927072748081	0.007920927072748081	0.007920927072748081	0.007920927072748081	0.007920927072748081	0.007920927072748081	0.007920927072748081	0.007920927072748081	0.007920927072748081	0.007920927072748081	0.007920927072748081	0.007920927072748081	0.007920927072748081	0.007920927072748081	0.007920927072748081	0.007920927072748081	0.007920927072748081	0.007920927072748081	0.005200314671915388	0.005200314671915388	0.005200314671915388	0.005200314671915388	0.005200314671915388	0.005200314671915388	0.005200314671915388	0.005200314671915388	0.005200314671915388	0.005200314671915388	0.005200314671915388	0.005200314671915388	0.005200314671915388	0.005200314671915388	0.005200314671915388	0.005200314671915388
0.05114578355162463	0.03346033579352552	0.014182349370411629	0.011085484849293899	0.004364675051728174	0.004095604817063014	0.0036387740991294278	0.0036387740991294278	0.0036386503538548753	0.003045919962186081	0.0029537828278388837	0.0029276465363983644	0.0028252076222186275	0.0027762830078894977	0.0017381015954063385	0.0017381015954063385	0.0016839313405668896	0.0016839313405668896	0.0016839313405668896	0.0016839313405668896	0.0016839313405668896	0.0016839313405668896	0.0016839313405668896	0.0016825621599004998	0.001663806833734144	0.001656675601313991	0.001656675601313991	0.001656675601313991	0.001656675601313991	0.0016565476389360154	0.0016565476389360154	0.0016560685368093677	0.0016560685368093677	0.0016560685368093677	0.001656066670712173	0.001656066670712173	0.001656066670712173	0.001656066670712173	0.001656066670712173	0.001656066670712173	0.001656066670712173	0.001656066670712173	0.001656066670712173	0.001656066670712173	0.001655964802987563	0.001655964802987563	0.001655964802987563	0.001655964802987563	0.001655964802987563	0.001655203849108769
0.06400212395478706	0.06303160005508261	0.045944257348787966	0.017505981455982235	0.016211791674782188	0.0060597273700599445	0.0029580865685435035	0.0029580865685435035	0.0025316897073815654	0.0025316897073815654	0.0025316897073815654	0.0025316897073815654	0.0025316897073815654	0.0025316897073815654	0.0025316897073815654	0.0025316897073815654	0.0025316897073815654	0.0025316897073815654	0.002440021408998606	0.002440021408998606	0.002440021408998606	0.00233439132261533	0.002191084897884535	0.002191084897884535	0.002191084897884535	0.002191084897884535	0.002191084897884535	0.002191084897884535	0.0021830641280054727	0.0021830641280054727	0.0021830641280054727	0.0021830641280054727	0.0021830641280054727	0.0021830641280054727	0.0021830641280054727	0.0021830641280054727	0.0021830641280054727	0.0021830641280054727	0.0021830641280054727	0.0021830641280054727	0.0021827507945409276	0.0021827507945409276	0.0021827507945409276	0.0021827507945409276	0.0021827507945409276	0.0021827507945409276	0.0021827507945409276	0.0021827507945409276	0.0021827507945409276	0.0021827507945409276
0.15007809102147718	0.0224238022115831	0.0224238022115831	0.0224238022115831	0.0224238022115831	0.0046099333225655915	0.0046099333225655915	0.0046099333225655915	0.0010077819273535027	0.0010077819273535027	0.0010077819273535027	0.0010077819273535027	0.0010077819273535027	0.0009448890543101297	0.0009448890543101297	0.0009448890543101297	0.0009448890543101297	0.0009448890543101297	0.0009448890543101297	0.0009448890543101297	0.0009448890543101297	0.0009448890543101297	0.0009448890543101297	0.0009448890543101297	0.0006507800746331886	0.0006507800746331886	0.0006507800746331886	0.0006507800746331886	0.0006507800746331886	0.0006507800746331886	0.0006507800746331886	0.0006507800746331886	0.0006507800746331886	0.0006507800746331886	0.0005975464886807657	0.0005975464886807657	0.0005975464886807657	0.0005975464886807657	0.0005975464886807657	0.0005975464886807657	0.0005975464886807657	0.0005975464886807657	0.0005975464886807657	0.0005975464886807657	0.0005975464886807657	0.0005975464886807657	0.0005975464886807657	0.0005975464886807657	0.0005975464886807657	0.0005975464886807657
0.04491303265354293	0.04491303265354293	0.04491303265354293	0.04491303265354293	0.04491303265354293	0.04491303265354293	0.04225833046097165	0.04225833046097165	0.04225833046097165	0.04225833046097165	0.041103794545730134	0.041103794545730134	0.041103794545730134	0.041103794545730134	0.041103794545730134	0.041103794545730134	0.041103794545730134	0.041103794545730134	0.041103794545730134	0.041103794545730134	0.041103794545730134	0.041103794545730134	0.04043080702540932	0.03188427041841758	0.03188427041841758	0.03188427041841758	0.028800806300636556	0.028800806300636556	0.013286256030639092	0.013286256030639092	0.013286256030639092	0.013286256030639092	0.013286256030639092	0.013286256030639092	0.013286256030639092	0.011543831661493118	0.011543831661493118	0.011543831661493118	0.01027860438761793	0.007167066015599664	0.007167066015599664	0.007167066015599664	0.007167066015599664	0.007167066015599664	0.007167066015599664	0.007167066015599664	0.007167066015599664	0.007167066015599664	0.007167066015599664	0.007167066015599664
0.39709837510034424	0.03731215540818212	0.03205145099919723	0.01728186702407098	0.01728186702407098	0.011121021583305697	0.011121021583305697	0.011121021583305697	0.009956140770339822	0.009956140770339822	0.009956140770339822	0.009956140770339822	0.009956140770339822	0.009956140770339822	0.009956140770339822	0.00834343406393365	0.00834343406393365	0.00834343406393365	0.00834343406393365	0.00834343406393365	0.00834343406393365	0.00834343406393365	0.00834343406393365	0.00834343406393365	0.00834343406393365	0.00834343406393365	0.00834343406393365	0.00834343406393365	0.00834343406393365	0.00834343406393365	0.00834343406393365	0.00834343406393365	0.00834343406393365	0.00834343406393365	0.00834343406393365	0.00834343406393365	0.00834343406393365	0.00834343406393365	0.00834343406393365	0.00834343406393365	0.00834343406393365	0.00834343406393365	0.00834343406393365	0.00834343406393365	0.00834343406393365	0.00834343406393365	0.00834343406393365	0.00834343406393365	0.00834343406393365	0.00834343406393365
0.0	0.3087722653005862	0.02869410509738445	0.02869410509738445	0.02869410509738445	0.02298331015288693	0.02298331015288693	0.0010281713145332283	0.0010281713145332283	0.0010281713145332283	0.0010281713145332283	0.0010281713145332283	0.0010281713145332283	0.0010281713145332283	0.0010281713145332283	0.0010281713145332283	0.0010281713145332283	0.0010281713145332283	0.0010281713145332283	0.0010281713145332283	0.0010281713145332283	0.0010281713145332283	0.0010281713145332283	0.0010281713145332283	0.0010281713145332283	0.0010281713145332283	0.0010281713145332283	0.0010281713145332283	0.0010281713145332283	0.0010281713145332283	0.0010281713145332283	0.0010281713145332283	0.0010281713145332283	0.0010281713145332283	0.0010281713145332283	0.0010281713145332283	0.0010281713145332283	0.0010281713145332283	0.0010281713145332283	0.0010281713145332283	0.0010281713145332283	0.0010281713145332283	0.0010281713145332283	0.0010281713145332283	0.0010281713145332283	0.0010281713145332283	0.0010281713145332283	0.0010281713145332283	0.0010281713145332283	0.0010281713145332283
0.007591758970538754	0.004433200460208606	0.0030103500369379837	0.0030103500369379837	0.0016369079831263058	0.0013204247377141718	0.0013057913236840493	0.001304227779349949	0.0009778684716900215	0.0009778684716900215	0.0009778684716900215	0.0009605943461143668	0.0009271723375755232	0.0008701227528161998	0.000807607833688934	0.0007912297209677676	0.0007779608719863297	0.000732607097330871	0.000732607097330871	0.0007325937406774498	0.0007325693303401407	0.0007325693303401407	0.0007325693303401407	0.0007325693303401407	0.0007251294853127602	0.0006984938684404344	0.0006984938684404344	0.0006984938684404344	0.0006984938684404344	0.0006746361064690678	0.0006746361064690678	0.0006746361064690678	0.0006745742829055781	0.0006745742829055781	0.00067092487550158	0.00067092487550158	0.0006704017512380316	0.0006704017512380316	0.0006704017512380316	0.0006704017512380316	0.0006704017512380316	0.0006704017512380316	0.0006702553007049619	0.0006695603345823781	0.0006695603345823781	0.000669553386601451	0.000669553386601451	0.000669553386601451	0.000669553386601451	0.000669553386601451
0.13821096922896076	0.05286286243929697	0.05286286243929697	0.03094281749342339	0.0063917544132227186	0.0063917544132227186	0.0063917544132227186	0.005946564816117284	0.005279139130819827	0.0010204548944236231	0.0008137909137088971	0.0005811026703436039	0.0005512876735036903	0.0005512876735036903	0.0005512876735036903	0.0005512876735036903	0.0005278261988019929	0.0005278261988019929	0.000522737310677617	0.0005173600299291135	0.0004933132870689691	0.0004921415348981184	0.0004921415348981184	0.000479333569588396	0.000479333569588396	0.000479333569588396	0.000479333569588396	0.0004780392813663435	0.0004780392813663435	0.0004631595139266862	0.0004631595139266862	0.000461830773920419	0.000461830773920419	0.000461830773920419	0.000461830773920419	0.00046009478259853635	0.00046009478259853635	0.00045917624406719765	0.00045917624406719765	0.00045917624406719765	0.00045917624406719765	0.00045917624406719765	0.00045914108481444295	0.00045914108481444295	0.00045914108481444295	0.00045914108481444295	0.00045914108481444295	0.00045914108481444295	0.00045914108481444295	0.00045914108481444295
0.2694381024102069	0.04836731224165538	0.03317816736529607	0.03317816736529607	0.009677958547221796	0.009677958547221796	0.009677958547221796	0.009677958547221796	0.0061970674167417476	0.0058050339411146725	0.002597438843706111	0.002597438843706111	0.0008290089671039694	0.0008290089671039694	0.0008290089671039694	0.0008290089671039694	0.0008183163716132971	0.0008183163716132971	0.0008183163716132971	0.0008183163716132971	0.0008183163716132971	0.0008183163716132971	0.0008183163716132971	0.0008183163716132971	0.0008183163716132971	0.0008183163716132971	0.0008183163716132971	0.0008183163716132971	0.0008183163716132971	0.0008183163716132971	0.0008183163716132971	0.0008183163716132971	0.0008183163716132971	0.0008183163716132971	0.0008183163716132971	0.0008183163716132971	0.0008183163716132971	0.0008183163716132971	0.0008183163716132971	0.0008183163716132971	0.0008183163716132971	0.0008183163716132971	0.0008183163716132971	0.0008183163716132971	0.0008183163716132971	0.0008183163716132971	0.0008183163716132971	0.0008183163716132971	0.0008183163716132971	0.0008060979993748935
0.4550936045488651	0.4550936045488651	0.04224979021867557	0.04224979021867557	0.031518055971869297	0.031518055971869297	0.031518055971869297	0.031518055971869297	0.031518055971869297	0.0258952079381874	0.006525929627364279	0.006525929627364279	0.006525929627364279	0.006525929627364279	0.006525929627364279	0.006525929627364279	0.006525929627364279	0.006525929627364279	0.006525929627364279	0.006525929627364279	0.006525929627364279	0.006525929627364279	0.006525929627364279	0.006525929627364279	0.006525929627364279	0.006525929627364279	0.006525929627364279	0.006525929627364279	0.003123107202727728	0.003123107202727728	0.003123107202727728	0.003123107202727728	0.003123107202727728	0.003123107202727728	0.003123107202727728	0.003123107202727728	0.003123107202727728	0.003123107202727728	0.003123107202727728	0.003123107202727728	0.003123107202727728	0.003123107202727728	0.003123107202727728	0.003123107202727728	0.003123107202727728	0.003123107202727728	0.003123107202727728	0.003123107202727728	0.003123107202727728	0.003123107202727728
0.0841301433290668	0.018845223208780227	0.018845223208780227	0.018845223208780227	0.014632756864285926	0.013028414575832576	0.013028414575832576	0.009717547952990842	0.009717547952990842	0.009717547952990842	0.009717547952990842	0.009079442966270942	0.009079442966270942	0.009079442966270942	0.009079442966270942	0.009079442966270942	0.009079442966270942	0.009079442966270942	0.009079442966270942	0.009079442966270942	0.009079442966270942	0.009079442966270942	0.008398547617265753	0.00761222126158625	0.00761222126158625	0.00761222126158625	0.00761222126158625	0.0022320382586888416	0.0022320382586888416	0.0022320382586888416	0.0022320382586888416	0.0022320382586888416	0.0022320382586888416	0.0022320382586888416	0.0022320382586888416	0.0022320382586888416	0.0022320382586888416	0.0022320382586888416	0.0022320382586888416	0.0022320382586888416	0.0022320382586888416	0.0022320382586888416	0.0022320382586888416	0.0022320382586888416	0.0022320382586888416	0.0022320382586888416	0.001900330205027828	0.0018831208745264066	0.0018831208745264066	0.0018831208745264066
0.0	1.729046886945087	0.31423781306495274	0.31423781306495274	0.31423781306495274	0.31423781306495274	0.10347706508584789	0.07214652503861736	0.029324326837123972	0.004701981342817819	0.004701981342817819	0.004701981342817819	0.004701981342817819	0.004701981342817819	0.004701981342817819	0.004701981342817819	0.004701981342817819	0.004701981342817819	0.004701981342817819	0.004701981342817819	0.004701981342817819	0.004701981342817819	0.004701981342817819	0.004701981342817819	0.004701981342817819	0.004701981342817819	0.004701981342817819	0.004701981342817819	0.004701981342817819	0.004701981342817819	0.004701981342817819	0.004701981342817819	0.004701981342817819	0.004701981342817819	0.004701981342817819	0.004701981342817819	0.004701981342817819	0.004701981342817819	0.004701981342817819	0.004701981342817819	0.004701981342817819	0.004701981342817819	0.004701981342817819	0.004701981342817819	0.004701981342817819	0.004701981342817819	0.004701981342817819	0.004701981342817819	0.004701981342817819	0.004701981342817819
0.3816950082810454	0.09334490059461358	0.08774156845895459	0.047128407812444935	0.042166252681839156	0.02880339507166468	0.02880339507166468	0.014806815416456374	0.010369060332411983	0.0022183516170200313	0.0022183516170200313	0.00168830723051511	0.00168830723051511	0.001467678736051574	0.001467678736051574	0.001467678736051574	0.0014413411552919642	0.0014413411552919642	0.0014413411552919642	0.0014413411552919642	0.0014413411552919642	0.0014413411552919642	0.0014413411552919642	0.0014245278448201649	0.001419378420160386	0.001405942965226786	0.0013967915942333664	0.0013916917095064794	0.0013397333282176606	0.0012165623933539434	0.0010980350350145768	0.000977762920993631	0.0009700433179105884	0.0009700433179105884	0.0009700433179105884	0.0009700433179105884	0.0009700433179105884	0.0009650241999859164	0.0009650241999859164	0.0009650241999859164	0.0009559494367952814	0.0009559494367952814	0.0009538661362382553	0.0009415498048009356	0.0008873686117923822	0.0008418039926357833	0.0008404315931760446	0.0008403089019432462	0.0008403089019432462	0.0008403089019432462
0.09803050794468111	0.08678133375494046	0.009890148538336571	0.009890148538336571	0.009890148538336571	0.00649700816197577	0.004026786219820276	0.002573272707104729	0.002573272707104729	0.002482218531481596	0.0024637666494655083	0.0024637666494655083	0.0024546562719545326	0.0024512123469137403	0.0024512123469137403	0.0024512123469137403	0.0024419276420250065	0.0024419276420250065	0.0024419276420250065	0.0024409718091780138	0.0024409718091780138	0.002440790781931165	0.002440790781931165	0.002440790781931165	0.002440790781931165	0.002440790781931165	0.002440790781931165	0.002440790781931165	0.002440790781931165	0.002440790781931165	0.002440790781931165	0.002440790781931165	0.002440790781931165	0.002420122433876682	0.002420122433876682	0.002420122433876682	0.0022506271258217634	0.0022506271258217634	0.0022506271258217634	0.0022506271258217634	0.0022506271258217634	0.0021783133292428837	0.0021716820473274595	0.0021716820473274595	0.002061146264090925	0.0019528059891744827	0.0019528059891744827	0.0019520180317577419	0.0014938010648757034	0.0012939802895825993
0.3929095488244792	0.04673276441342501	0.028987335180226666	0.005214875701276551	0.005214875701276551	0.005214875701276551	0.0038127581415122874	0.0038127581415122874	0.0038127581415122874	0.0011304846226621622	0.0011304846226621622	0.0011304846226621622	0.0011304846226621622	0.0011304846226621622	0.0011304846226621622	0.0011304846226621622	0.0011304846226621622	0.0011304846226621622	0.0011304846226621622	0.0011304846226621622	0.0011304846226621622	0.0011304846226621622	0.0010688527017867946	0.0010688527017867946	0.000990943258735632	0.000990943258735632	0.000990943258735632	0.0009660592255805687	0.0009660592255805687	0.0008921521351864702	0.0008921521351864702	0.0008921521351864702	0.0008899695251642127	0.0008899695251642127	0.0008899695251642127	0.0008899695251642127	0.0008769196470908192	0.0008769196470908192	0.0008769196470908192	0.0008769196470908192	0.0008769196470908192	0.0008769196470908192	0.0008769196470908192	0.0008769196470908192	0.0008769196470908192	0.0008769196470908192	0.0008769196470908192	0.0008769196470908192	0.0008769196470908192	0.0008769196470908192
0.03499601255307856	0.03499601255307856	0.03499601255307856	0.03499601255307856	0.03499601255307856	0.03499601255307856	0.03499601255307856	0.03499601255307856	0.03499601255307856	0.03499601255307856	0.02267619054443195	0.02267619054443195	0.02267619054443195	0.02267619054443195	0.02267619054443195	0.02267619054443195	0.014742823215663949	0.004924762026521962	0.004924762026521962	0.004924762026521962	0.003055390680759882	0.003055390680759882	0.003055390680759882	0.003055390680759882	0.003055390680759882	0.003055390680759882	0.003055390680759882	0.003055390680759882	0.003055390680759882	0.003055390680759882	0.003055390680759882	0.003055390680759882	0.003055390680759882	0.003055390680759882	0.003055390680759882	0.003055390680759882	0.003055390680759882	0.003055390680759882	0.0022865431743491677	0.0022865431743491677	0.0022865431743491677	0.0022865431743491677	0.0022865431743491677	0.0022865431743491677	0.0022865431743491677	0.0022865431743491677	0.0022865431743491677	0.0022865431743491677	0.0022865431743491677	0.0022865431743491677
0.17673711965233246	0.17673711965233246	0.07920396910741251	0.07920396910741251	0.07920396910741251	0.07854720493900098	0.07854720493900098	0.07854720493900098	0.07609233684156747	0.07592875312045422	0.06384961312580534	0.06384961312580534	0.06384961312580534	0.06348509505750333	0.06342202301117549	0.06338056610460058	0.06335531776850058	0.0633420662641821	0.025695814068140522	0.025695814068140522	0.0035589974757551704	0.0035589974757551704	0.0029706088708525927	0.0029706088708525927	0.0029706088708525927	0.002386858987176718	0.002386858987176718	0.0023859448349747552	0.0023859448349747552	0.0023859448349747552	0.0023859448349747552	0.0023859448349747552	0.0023859448349747552	0.0023859448349747552	0.0023859448349747552	0.0023859448349747552	0.0023859448349747552	0.0023859448349747552	0.0023859448349747552	0.0022830779657111383	0.0022830779657111383	0.0022830779657111383	0.0022830779657111383	0.0022830779657111383	0.0022830779657111383	0.0022830779657111383	0.0022830779657111383	0.0022830779657111383	0.0022830779657111383	0.0022830779657111383
0.0	0.06513272705122237	0.06513272705122237	0.06513272705122237	0.06513272705122237	0.021477812119876573	0.021477812119876573	0.021477812119876573	0.021477812119876573	0.021477812119876573	0.021477812119876573	0.021477812119876573	0.021477812119876573	0.021477812119876573	0.021477812119876573	0.016859813180522307	0.016859813180522307	0.016859813180522307	0.016859813180522307	0.016859813180522307	0.016859813180522307	0.016859813180522307	0.016859813180522307	0.010309702496639242	0.010309702496639242	0.010309702496639242	0.010309702496639242	0.005415469751391092	0.005415469751391092	0.005415469751391092	0.005415469751391092	0.005415469751391092	0.005415469751391092	0.005415469751391092	0.005415469751391092	0.005415469751391092	0.005415469751391092	0.005415469751391092	0.005415469751391092	0.005415469751391092	0.005415469751391092	0.005415469751391092	0.005415469751391092	0.005415469751391092	0.005415469751391092	0.005415469751391092	0.005415469751391092	0.005415469751391092	0.005415469751391092	0.005415469751391092
1.701213503331301	0.0037711678418776476	0.0037711678418776476	0.003719478424774138	0.0034423022989144027	0.0034423022989144027	0.0034178954929365997	0.0032719365014980957	0.0031690122903321404	0.0028810686386854705	0.0027997307565150653	0.0025947202343740245	0.002547814918880844	0.002547814918880844	0.0024396046848249083	0.002422098911414791	0.0021156053419049757	0.0021156053419049757	0.002076215737296706	0.001894933081856354	0.001876161922121646	0.001876161922121646	0.00187295749055077	0.00187295749055077	0.0018108442258542286	0.0018108442258542286	0.0018108442258542286	0.0018108442258542286	0.0018108442258542286	0.0018108442258542286	0.0018078729184290623	0.0018057204809922203	0.0017833932011059848	0.00161243357581204	0.0015609382950691458	0.0015556230375584686	0.0015403367805820127	0.0014809801651266322	0.0014695504704463603	0.0014695504704463603	0.0014637319062189274	0.001449574801764186	0.001449574801764186	0.001449574801764186	0.0014495403784669807	0.0014494668705952486	0.0014494668705952486	0.0012888114141209176	0.0011941728820711087	0.001166512589199705
0.11967270174616197	0.03927252679517156	0.02571256609358922	0.02571256609358922	0.023969480329258226	0.017311992538257062	0.011035576187943976	0.008364261215555027	0.003773209290095792	0.003693120561856782	0.0036568533653378904	0.003428292674054791	0.003428292674054791	0.0033925118119214775	0.0033925118119214775	0.003335162308180248	0.003335162308180248	0.003335162308180248	0.0033320340451350925	0.0033182757940157866	0.0033155795322686826	0.0023294446207295185	0.0023294446207295185	0.0023294446207295185	0.002186403976563074	0.002186403976563074	0.0021464224735196903	0.001732090674820284	0.0017275935791276418	0.0017275935791276418	0.0016965379133867765	0.0016965379133867765	0.0016960625098166966	0.0016960625098166966	0.0016960625098166966	0.0016960625098166966	0.0016960625098166966	0.0016960625098166966	0.0016296575663680504	0.0016296575663680504	0.0016296575663680504	0.0015964680162288023	0.0015964680162288023	0.0015964680162288023	0.0014428623548254195	0.0014428623548254195	0.0013904033227653816	0.001385756890046682	0.001385756890046682	0.001385756890046682
0.05792550377106754	0.047708493130023136	0.047708493130023136	0.021474549269302423	0.018332474128661805	0.01144746145658272	0.009948439116432561	0.005824799196165819	0.005715438761503406	0.005715438761503406	0.0036974998106904895	0.003690045365065073	0.003690045365065073	0.0024857353313408196	0.0024857353313408196	0.0024857353313408196	0.0023736610678229612	0.0019444130170181045	0.0019444130170181045	0.0019444130170181045	0.0019444130170181045	0.0013349000304068777	0.0013349000304068777	0.0008659153942637713	0.0008659153942637713	0.0008659153942637713	0.0007134285367839554	0.0007134285367839554	0.0007134285367839554	0.0007134285367839554	0.0007134285367839554	0.0007134285367839554	0.0007134285367839554	0.0007134285367839554	0.0007002004654767935	0.0007002004654767935	0.0007002004654767935	0.0007002004654767935	0.0007002004654767935	0.0007002004654767935	0.0007002004654767935	0.0007002004654767935	0.0007002004654767935	0.0007002004654767935	0.0007002004654767935	0.0007002004654767935	0.0007002004654767935	0.0007002004654767935	0.0007002004654767935	0.0007002004654767935
0.3615275140561769	0.3615275140561769	0.32719065706982425	0.04416407890670895	0.04416407890670895	0.04416407890670895	0.04416407890670895	0.04416407890670895	0.04416407890670895	0.04416407890670895	0.04416407890670895	0.04416407890670895	0.04416407890670895	0.04416407890670895	0.04416407890670895	0.02235142911226627	0.02235142911226627	0.02235142911226627	0.02235142911226627	0.01709347363635243	0.01644162021605992	0.01644162021605992	0.01644162021605992	0.01644162021605992	0.01644162021605992	0.01644162021605992	0.01644162021605992	0.009251708695279779	0.009251708695279779	0.009251708695279779	0.009251708695279779	0.009251708695279779	0.009251708695279779	0.009251708695279779	0.009251708695279779	0.009251708695279779	0.009251708695279779	0.009251708695279779	0.009251708695279779	0.009251708695279779	0.009251708695279779	0.009251708695279779	0.009251708695279779	0.009251708695279779	0.009251708695279779	0.009251708695279779	0.009251708695279779	0.009251708695279779	0.009251708695279779	0.009251708695279779
0.03416363625709201	0.03416363625709201	0.02673554555639742	0.018447909425485593	0.00874632840254441	0.00874632840254441	0.0031279621623968375	0.0031279621623968375	0.0031279621623968375	0.0031279621623968375	0.0031279621623968375	0.0031279621623968375	0.0031279621623968375	0.002129612746905368	0.002129612746905368	0.002129612746905368	0.002129612746905368	0.002129612746905368	0.002129612746905368	0.002129612746905368	0.002129612746905368	0.002129612746905368	0.002129612746905368	0.002129612746905368	0.002129612746905368	0.002129612746905368	0.002129612746905368	0.002129612746905368	0.002129612746905368	0.002129612746905368	0.002129612746905368	0.002129612746905368	0.002129612746905368	0.001668315398237535	0.001668315398237535	0.001668315398237535	0.001668315398237535	0.001668315398237535	0.001668315398237535	0.001668315398237535	0.001668315398237535	0.001668315398237535	0.001668315398237535	0.001668315398237535	0.001668315398237535	0.001668315398237535	0.001668315398237535	0.001668315398237535	0.001668315398237535	0.001668315398237535
0.0	0.02430080805772085	0.02430080805772085	0.02430080805772085	0.02430080805772085	0.02430080805772085	0.02430080805772085	0.008703767179246622	0.008703767179246622	0.008703767179246622	0.008703767179246622	0.008703767179246622	0.003267787949172371	0.003267787949172371	0.003267787949172371	0.003267787949172371	0.003267787949172371	0.003267787949172371	0.003267787949172371	0.003267787949172371	0.003267787949172371	0.003267787949172371	0.003267787949172371	0.003267787949172371	0.003267787949172371	0.003267787949172371	0.003267787949172371	0.003267787949172371	0.003267787949172371	0.003267787949172371	0.003267787949172371	0.003267787949172371	0.003267787949172371	0.003267787949172371	0.003267787949172371	0.003267787949172371	0.003267787949172371	0.003267787949172371	0.003267787949172371	0.003267787949172371	0.003267787949172371	0.003267787949172371	0.003267787949172371	0.003267787949172371	0.003267787949172371	0.003267787949172371	0.003267787949172371	0.003267787949172371	0.003267787949172371	0.003267787949172371
0.1171729786442489	0.1171729786442489	0.017904410508193334	0.008253772741822154	0.005671966171449901	0.005671966171449901	0.005671966171449901	0.005441567549031894	0.0053563084437488985	0.0053563084437488985	0.0053563084437488985	0.005286854074314436	0.004906231238618779	0.004906231238618779	0.004803133204093696	0.004784740129018124	0.004281535342407639	0.003122946849087105	0.0019924408747655047	0.0019122571658480132	0.0017936764278429218	0.0017461845911788934	0.0014259788496585935	0.0013825681299476993	0.0013797944365867918	0.0013727306232707802	0.001369892128594916	0.001369892128594916	0.0013675903680174218	0.0013675903680174218	0.0013675903680174218	0.0013671238450798247	0.001361844324226284	0.001361844324226284	0.0011874912949493388	0.0011202427554986628	0.0009218900193143406	0.0009218900193143406	0.0007164013169942348	0.0007164013169942348	0.0007164013169942348	0.0006596525776384751	0.0006596525776384751	0.0006596525776384751	0.000643770786068068	0.0006124896962107407	0.0006124896962107407	0.0006124896962107407	0.0006124896962107407	0.0006096558719086906
0.0779872783936014	0.004887230378589666	0.004314013945147294	0.004314013945147294	0.0034959241861057047	0.0034959241861057047	0.0034959241861057047	0.003454920970794827	0.00316824924757723	0.00316824924757723	0.0030888785607150224	0.0029730588438598104	0.0024283344933360993	0.0017905946183605999	0.0017905946183605999	0.001775722742455052	0.0016096593762363527	0.0014201741249763838	0.0013997051730264777	0.0013875172226320612	0.0013875172226320612	0.0013875172226320612	0.0013875172226320612	0.0013875172226320612	0.0013795551732139937	0.0013795551732139937	0.0013256014526166345	0.0013188504454245899	0.0013188504454245899	0.0013188504454245899	0.0013188504454245899	0.0013188504454245899	0.0013188504454245899	0.0013185727595249124	0.0013185727595249124	0.0013185727595249124	0.0013185727595249124	0.0013182276816499977	0.0013182276816499977	0.0013182276816499977	0.0013182276816499977	0.0013182276816499977	0.0013182276816499977	0.0013182276816499977	0.001304213709213322	0.0012876081827713057	0.0012876081827713057	0.0012876081827713057	0.0012601392602533937	0.0012601392602533937
0.15742887895702296	0.09469813442666322	0.031258702581547906	0.03000420081886363	0.017172008952501955	0.017172008952501955	0.017172008952501955	0.017172008952501955	0.00922185102623312	0.004045506621447176	0.004038946833089797	0.004038946833089797	0.004038946833089797	0.003489186602589863	0.00216048249548988	0.00216048249548988	0.00216048249548988	0.0012953307461647308	0.0012953307461647308	0.0010788383103100124	0.0010788383103100124	0.0010788383103100124	0.0008887696121027099	0.0008887696121027099	0.0008887696121027099	0.0008887696121027099	0.0008887696121027099	0.0008887696121027099	0.0008887696121027099	0.0008887696121027099	0.0008887696121027099	0.0008887696121027099	0.0008887696121027099	0.0008887696121027099	0.0008887696121027099	0.0008887696121027099	0.0008887696121027099	0.0008887696121027099	0.0008887696121027099	0.0008887696121027099	0.0008887696121027099	0.0008887696121027099	0.0008887696121027099	0.0008887696121027099	0.0008887696121027099	0.0008872572853446335	0.0008872572853446335	0.0008688253236522563	0.0008688253236522563	0.0008688253236522563
0.4719448322902189	0.03456129503104449	0.03456129503104449	0.03456129503104449	0.03456129503104449	0.03456129503104449	0.03456129503104449	0.03456129503104449	0.03456129503104449	0.03456129503104449	0.03242434258111562	0.027385629780301367	0.027385629780301367	0.027385629780301367	0.027385629780301367	0.027385629780301367	0.027385629780301367	0.027385629780301367	0.027385629780301367	0.027385629780301367	0.027385629780301367	0.027385629780301367	0.027385629780301367	0.027385629780301367	0.027385629780301367	0.027385629780301367	0.027385629780301367	0.027385629780301367	0.027385629780301367	0.027385629780301367	0.027385629780301367	0.010426730718049494	0.010426730718049494	0.010426730718049494	0.010426730718049494	0.010426730718049494	0.010426730718049494	0.010426730718049494	0.010426730718049494	0.010426730718049494	0.010426730718049494	0.010426730718049494	0.010426730718049494	0.010426730718049494	0.010426730718049494	0.010426730718049494	0.010426730718049494	0.010426730718049494	0.010426730718049494	0.010426730718049494
1.767994494102881	0.0529206338588595	0.01450679949855061	0.01450679949855061	0.01450679949855061	0.01450679949855061	0.008532490241309887	0.008532490241309887	0.008532490241309887	0.008532490241309887	0.005337595883007	0.005337595883007	0.005337595883007	0.005337595883007	0.002341387938734442	0.002341387938734442	0.002341387938734442	0.002341387938734442	0.002341387938734442	0.002341387938734442	0.002341387938734442	0.002341387938734442	0.002341387938734442	0.002341387938734442	0.002341387938734442	0.002341387938734442	0.002341387938734442	0.002341387938734442	0.002341387938734442	0.002341387938734442	0.002341387938734442	0.002341387938734442	0.002341387938734442	0.002341387938734442	0.0019915647469833067	0.0019915647469833067	0.001781943498692002	0.001781943498692002	0.001781943498692002	0.001781943498692002	0.001781943498692002	0.001781943498692002	0.001781943498692002	0.001781943498692002	0.001781943498692002	0.001781943498692002	0.001781943498692002	0.001781943498692002	0.001781943498692002	0.001781943498692002
0.0	0.15727775337596378	0.028412616859068398	0.028412616859068398	0.02150650569342372	0.02150650569342372	0.02150650569342372	0.02150650569342372	0.02150650569342372	0.02150650569342372	0.02150650569342372	0.02150650569342372	0.02150650569342372	0.02150650569342372	0.02150650569342372	0.02150650569342372	0.02150650569342372	0.02150650569342372	0.02150650569342372	0.02150650569342372	0.0032332847337784606	0.0032332847337784606	0.0032332847337784606	0.0032332847337784606	0.0032332847337784606	0.0032332847337784606	0.0032332847337784606	0.0032332847337784606	0.0032332847337784606	0.0032332847337784606	0.0032332847337784606	0.0032332847337784606	0.0032332847337784606	0.0032332847337784606	0.0032332847337784606	0.0032332847337784606	0.0032332847337784606	0.0032332847337784606	0.0032332847337784606	0.0032332847337784606	0.0032332847337784606	0.0032332847337784606	0.0032332847337784606	0.0032332847337784606	0.0032332847337784606	0.0032332847337784606	0.0032332847337784606	0.0032332847337784606	0.0032332847337784606	0.0032332847337784606
0.1583908924564452	0.12571261259213734	0.07955717648540975	0.008569312489146287	0.008426135436144318	0.0025846553821861963	0.0025846553821861963	0.0023584800602555805	0.0022707464360586793	0.0022563167160639776	0.0022563167160639776	0.0022563167160639776	0.002255913296437349	0.002253953853835447	0.002253953853835447	0.002253953853835447	0.002253953853835447	0.002253953853835447	0.002253953853835447	0.002253953853835447	0.002253953853835447	0.002253953853835447	0.00225345826895486	0.00225345826895486	0.00225345826895486	0.00225345826895486	0.00225345826895486	0.00225345826895486	0.00225345826895486	0.00225345826895486	0.00225345826895486	0.0022526109133466504	0.0022526109133466504	0.0022524314790988657	0.0022524314790988657	0.0022500803336476163	0.0022500803336476163	0.0022500798583251097	0.0022500798583251097	0.0022500798583251097	0.0022500798583251097	0.0022500798583251097	0.0022500798583251097	0.0022500798583251097	0.0022500798583251097	0.0022500798583251097	0.0022500798583251097	0.0022500798583251097	0.0022500798583251097	0.0022500798583251097
0.5489765205436411	0.1486465747957351	0.047859173415358315	0.030418049793718774	0.008988688587630638	0.005721331952904116	0.004627744874252636	0.0031922977439861194	0.00152315730060096	0.0011396539435324872	0.0011396539435324872	0.0009672438601997957	0.000826109445004206	0.000826109445004206	0.00081199002889158	0.0008097045163314664	0.0008097045163314664	0.0008004607585421611	0.0008004607585421611	0.0008004607585421611	0.0008004607585421611	0.0008004607585421611	0.000789627950347105	0.0007600815841347081	0.0007600815841347081	0.0007600815841347081	0.0007600815841347081	0.0007600815841347081	0.000753577262629375	0.0006329125776583436	0.0006294259441644396	0.0006294259441644396	0.0006294259441644396	0.0006291353613627319	0.0006291353613627319	0.0006291353613627319	0.0006285127033873007	0.0006285127033873007	0.0006285127033873007	0.0006285127033873007	0.0006285127033873007	0.0006285127033873007	0.0006284412118818831	0.0006284412118818831	0.0006284412118818831	0.0006276779535121811	0.0006276779535121811	0.0006276779535121811	0.0006276779535121811	0.0006276604027452406
0.12333368170985147	0.0349800394306967	0.0016743259481834462	0.0016743259481834462	0.0016743259481834462	0.0016743259481834462	0.0016743259481834462	0.0016743259481834462	0.0015179869818612943	0.0015179869818612943	0.0015179869818612943	0.0014736883399696376	0.0014736883399696376	0.0014736883399696376	0.0014736883399696376	0.0014736883399696376	0.0013576011638804508	0.0013576011638804508	0.0011170761646873322	0.0011170761646873322	0.0011170761646873322	0.0011170761646873322	0.0011170761646873322	0.0011170761646873322	0.0011170761646873322	0.0011170761646873322	0.000937634940237374	0.000937634940237374	0.000937634940237374	0.000937634940237374	0.000937634940237374	0.000937634940237374	0.000937634940237374	0.000937634940237374	0.000937634940237374	0.000937634940237374	0.000937634940237374	0.000937634940237374	0.0008580573049756187	0.0008580573049756187	0.0008580573049756187	0.0008580573049756187	0.0008580573049756187	0.0008580573049756187	0.0008580573049756187	0.0008580573049756187	0.0008580573049756187	0.0008580573049756187	0.0008580573049756187	0.0008580573049756187
0.07798991019681302	0.05881222267220983	0.05881222267220983	0.05881222267220983	0.05881222267220983	0.05881222267220983	0.05881222267220983	0.05881222267220983	0.05881222267220983	0.05881222267220983	0.05881222267220983	0.05881222267220983	0.05881222267220983	0.05881222267220983	0.05881222267220983	0.05881222267220983	0.05881222267220983	0.05881222267220983	0.05881222267220983	0.05881222267220983	0.05881222267220983	0.012398963996880598	0.012398963996880598	0.012398963996880598	0.012398963996880598	0.012398963996880598	0.012398963996880598	0.012398963996880598	0.012398963996880598	0.0043420797249421605	0.0043420797249421605	0.0043420797249421605	0.0043420797249421605	0.0043420797249421605	0.0043420797249421605	0.0043420797249421605	0.0043420797249421605	0.0043420797249421605	0.0043420797249421605	0.0043420797249421605	0.0043420797249421605	0.004094529648895777	0.004094529648895777	0.004094529648895777	0.004094529648895777	0.004094529648895777	0.004094529648895777	0.004094529648895777	0.004094529648895777	0.004094529648895777
0.20162868514684046	0.04332889753870059	0.022449980558868377	0.022449980558868377	0.022449980558868377	0.022449980558868377	0.022449980558868377	0.02226156893994872	0.02226156893994872	0.015115225763646229	0.015115225763646229	0.015115225763646229	0.015115225763646229	0.015115225763646229	0.015115225763646229	0.015115225763646229	0.015115225763646229	0.015115225763646229	0.015115225763646229	0.015115225763646229	0.015115225763646229	0.015115225763646229	0.015115225763646229	0.015115225763646229	0.015115225763646229	0.0109513469641787	0.0109513469641787	0.010640188227914266	0.010640188227914266	0.010640188227914266	0.010640188227914266	0.008440858394879038	0.008440858394879038	0.008440858394879038	0.008342024651281846	0.008342024651281846	0.008342024651281846	0.008342024651281846	0.008342024651281846	0.008342024651281846	0.008342024651281846	0.008342024651281846	0.008342024651281846	0.008342024651281846	0.008342024651281846	0.008342024651281846	0.008342024651281846	0.008342024651281846	0.008342024651281846	0.008342024651281846
0.0	0.052631544081559185	0.052631544081559185	0.052631544081559185	0.052631544081559185	0.052631544081559185	0.04953972710860656	0.04953972710860656	0.04953972710860656	0.04953972710860656	0.04654051012859714	0.04340073054120919	0.04340073054120919	0.04340073054120919	0.04340073054120919	0.04340073054120919	0.04340073054120919	0.04340073054120919	0.04340073054120919	0.041276813596755724	0.03183207807329306	0.01284733560978503	0.01284733560978503	0.01284733560978503	0.01284733560978503	0.01284733560978503	0.01284733560978503	0.01284733560978503	0.01284733560978503	0.01284733560978503	0.01284733560978503	0.01284733560978503	0.009464318095405178	0.009464318095405178	0.009464318095405178	0.009464318095405178	0.009464318095405178	0.009464318095405178	0.009464318095405178	0.009464318095405178	0.009464318095405178	0.009464318095405178	0.009381892163691622	0.009381892163691622	0.009381892163691622	0.009381892163691622	0.007814946311869037	0.007814946311869037	0.007814946311869037	0.007814946311869037
0.06371022426325623	0.008728436268443383	0.008728436268443383	0.007046611969973179	0.007046611969973179	0.006813814716803238	0.0066503121519183046	0.0066503121519183046	0.0066503121519183046	0.005011458073018776	0.004486039711425194	0.004043840690154889	0.003764279643229908	0.0026239535420432385	0.0026239535420432385	0.0025932431998958103	0.0025869214748692544	0.0025869214748692544	0.0020377273279290355	0.0017187492186962403	0.0016039652184175717	0.0015940275146692298	0.0014106714075670492	0.0005882954565241271	0.0005882954565241271	0.0005882954565241271	0.0005877707441323553	0.0005877707441323553	0.0005828998404395175	0.0005663484714677983	0.0005663484714677983	0.0005592576524851808	0.0005553852042922406	0.0005550914791084267	0.0005550914791084267	0.0005550914791084267	0.0005550596526327599	0.0005550596526327599	0.0005550596526327599	0.0005550596526327599	0.0005550596526327599	0.0005550311828866843	0.0005550311828866843	0.0005550311828866843	0.0005550311828866843	0.0005520606137394807	0.0005520606137394807	0.0005517916469222113	0.0005517916469222113	0.0005517916469222113
0.12689683064590074	0.06340617131519827	0.053359082142583975	0.04050536748753191	0.006214185854602842	0.006214185854602842	0.006214185854602842	0.006214185854602842	0.006214185854602842	0.006198126767624629	0.006198126767624629	0.006198126767624629	0.004893186500133871	0.003965459641180295	0.003965459641180295	0.0036767331436948552	0.0036767331436948552	0.0036767331436948552	0.002949387735531121	0.0019172231606504365	0.0019109777450208173	0.0019109777450208173	0.0019109777450208173	0.0013663775970389354	0.0013663775970389354	0.0013663775970389354	0.001331239486803491	0.001331239486803491	0.001331239486803491	0.001331239486803491	0.001331239486803491	0.001331239486803491	0.001310913095974525	0.0013107611441788038	0.0013107611441788038	0.0013107611441788038	0.0013107611441788038	0.0013107611441788038	0.0013107611441788038	0.0013107611441788038	0.0013107611441788038	0.001260308474921454	0.0012588785615657338	0.0012562758215795469	0.0012562758215795469	0.0012562758215795469	0.0012199677376574063	0.0012199677376574063	0.0012199677376574063	0.0012199677376574063
0.08077675130949545	0.05290047370954013	0.027145032721745153	0.009196758417204286	0.00843943076007191	0.00843943076007191	0.003963727441090315	0.0023860887607634394	0.0023860887607634394	0.002225774123143372	0.002129792681133807	0.0012826964139718371	0.0012826964139718371	0.0012826964139718371	0.0012826964139718371	0.0010264554937659473	0.0008824547980154574	0.0008824547980154574	0.0008824547980154574	0.0008824547980154574	0.0008824547980154574	0.0008824547980154574	0.0008151155018471766	0.0008151155018471766	0.0008151155018471766	0.0008151155018471766	0.0008151155018471766	0.0008151155018471766	0.0008151155018471766	0.0008151155018471766	0.0008151155018471766	0.0008151155018471766	0.0008151155018471766	0.0008151155018471766	0.0008151155018471766	0.0008151155018471766	0.0008151155018471766	0.0008151155018471766	0.0008151155018471766	0.0008151155018471766	0.0008151155018471766	0.0008151155018471766	0.0008151155018471766	0.0008151155018471766	0.0008151155018471766	0.0008151155018471766	0.0008151155018471766	0.0008151155018471766	0.0008151155018471766	0.0008151155018471766
0.09271961601671365	0.09271961601671365	0.048015882987154895	0.048015882987154895	0.048015882987154895	0.048015882987154895	0.029670363503229703	0.029670363503229703	0.029670363503229703	0.029670363503229703	0.029670363503229703	0.029670363503229703	0.011116591150266477	0.011116591150266477	0.011116591150266477	0.011116591150266477	0.011116591150266477	0.011116591150266477	0.011116591150266477	0.011116591150266477	0.011116591150266477	0.011116591150266477	0.011116591150266477	0.011116591150266477	0.011116591150266477	0.011116591150266477	0.00837898657250391	0.00837898657250391	0.00837898657250391	0.00837898657250391	0.00837898657250391	0.00837898657250391	0.00837898657250391	0.00837898657250391	0.00837898657250391	0.00837898657250391	0.00837898657250391	0.00837898657250391	0.00837898657250391	0.00837898657250391	0.00837898657250391	0.00837898657250391	0.00837898657250391	0.00837898657250391	0.00837898657250391	0.006494267925742499	0.006494267925742499	0.006494267925742499	0.006494267925742499	0.006494267925742499
0.16103650314303805	0.1010351239863788	0.037620539961815164	0.02513853328258903	0.023464596211077146	0.023464596211077146	0.022804544931359014	0.022804544931359014	0.022560362816751337	0.022560362816751337	0.022560362816751337	0.022560362816751337	0.022560362816751337	0.022560362816751337	0.022560362816751337	0.022560362816751337	0.022553420515628756	0.022553420515628756	0.022553420515628756	0.022553420515628756	0.022553420515628756	0.022553420515628756	0.022553420515628756	0.02189398425574999	0.021883462396884507	0.021883462396884507	0.021883462396884507	0.021883462396884507	0.021883462396884507	0.021883462396884507	0.021883462396884507	0.021883462396884507	0.021883462396884507	0.021883462396884507	0.021883462396884507	0.021883462396884507	0.021883462396884507	0.021883462396884507	0.021883462396884507	0.021658903618469023	0.021658903618469023	0.021658903618469023	0.021658903618469023	0.021658903618469023	0.020817632309524065	0.020817632309524065	0.020817632309524065	0.020817632309524065	0.020817632309524065	0.020817632309524065
0.0	0.026272249257925446	0.026272249257925446	0.026272249257925446	0.026272249257925446	0.026272249257925446	0.026272249257925446	0.01962330298967785	0.014005226795938453	0.014005226795938453	0.014005226795938453	0.014005226795938453	0.014005226795938453	0.014005226795938453	0.014005226795938453	0.014005226795938453	0.014005226795938453	0.014005226795938453	0.014005226795938453	0.014005226795938453	0.014005226795938453	0.014005226795938453	0.014005226795938453	0.014005226795938453	0.014005226795938453	0.014005226795938453	0.014005226795938453	0.014005226795938453	0.014005226795938453	0.014005226795938453	0.014005226795938453	0.014005226795938453	0.014005226795938453	0.014005226795938453	0.014005226795938453	0.014005226795938453	0.014005226795938453	0.014005226795938453	0.014005226795938453	0.014005226795938453	0.014005226795938453	0.014005226795938453	0.014005226795938453	0.014005226795938453	0.014005226795938453	0.014005226795938453	0.014005226795938453	0.014005226795938453	0.014005226795938453	0.014005226795938453
0.22330601486454152	0.03825609285002828	0.011735438954753633	0.002617007565960241	0.002520846153214804	0.0024311103360084418	0.00234130599426837	0.0022822137539667163	0.0022703365867255475	0.0022700734521042833	0.0022700734521042833	0.0022640927565990747	0.002264055783077327	0.002261539943635198	0.002261539943635198	0.002261539943635198	0.002261539943635198	0.002252925300318897	0.002252925300318897	0.002252278611732082	0.002252278611732082	0.002251975317740151	0.002251975317740151	0.002251975317740151	0.002251975317740151	0.002251950191282234	0.002251950191282234	0.002251950191282234	0.002251950191282234	0.002251950191282234	0.002251950191282234	0.002251950191282234	0.002251950191282234	0.002251950191282234	0.002251950191282234	0.002251950191282234	0.002251950191282234	0.002251950191282234	0.002251950191282234	0.002251950191282234	0.002251950191282234	0.002251950191282234	0.002251950191282234	0.002251950191282234	0.002251950191282234	0.0022519498728028587	0.0022519498728028587	0.0022519498728028587	0.0022519498728028587	0.0022519498728028587
0.05309035057988524	0.029879029825702962	0.01493363521460925	0.013369962564291842	0.013369962564291842	0.013369962564291842	0.013162252000952758	0.013162252000952758	0.013162252000952758	0.009849602717740958	0.008345012505468487	0.003762268218269955	0.0016028269787052474	0.0010063516306163317	0.0008652787440061886	0.0008494665813524063	0.0008494665813524063	0.0008494665813524063	0.0008494665813524063	0.0008384603762676294	0.0008384603762676294	0.0008355704410354703	0.0008355704410354703	0.0008355704410354703	0.0008355704410354703	0.0008355704410354703	0.0008142327101980409	0.0008142327101980409	0.0008103629330370115	0.0008103629330370115	0.0008103629330370115	0.0008103629330370115	0.0008103629330370115	0.0008103629330370115	0.0008103629330370115	0.0008103629330370115	0.0008103629330370115	0.0008103629330370115	0.0008103629330370115	0.0008103629330370115	0.0008103629330370115	0.0008103629330370115	0.0007922783129343413	0.0007845575539365835	0.0007845575539365835	0.0007845575539365835	0.0007845575539365835	0.0007629822545377412	0.0007629822545377412	0.0007629822545377412
[truncated: 950 more columns]
